# Supplementary material for: A chlorinated diketopiperazine antibiotic targets Mycobacterium tuberculosis
Source: Antimicrob Agents Chemother. 2025 Jul 31;69(9):e00369-25. doi: 10.1128/aac.00369-25 (PMC12406682; doi:10.1128/aac.00369-25)
Supplement: Supplemental material B — Mutation analysis between wild-type M. tuberculosis and speirobactin-resistant mutants. [file aac.00369-25-s0002.xlsx]

## Sheet: Wild-type TB
Supplemental File B. Mutation Analysis Between Wild-Type M. tuberculosis and Speirobactin-Resistant Mutants
evidence	position	mutation	annotation	gene	description
RA	14785	T→C	C233R (TGC→CGC)	Rv0012 →	Probable conserved membrane protein
MC JC	55550	(CCG)6→5	coding (1888‑1890/2037 nt)	ponA1 →	Probable bifunctional penicillin‑binding protein 1A/1B PonA1 (murein polymerase) (PBP1): penicillin‑insensitive transglycosylase (peptidoglycan TGASE) + penicillin‑sensitive transpeptidase (DD‑transpeptidase)
RA	55553	C→T	P631S (CCG→TCG)	ponA1 →	Probable bifunctional penicillin‑binding protein 1A/1B PonA1 (murein polymerase) (PBP1): penicillin‑insensitive transglycosylase (peptidoglycan TGASE) + penicillin‑sensitive transpeptidase (DD‑transpeptidase)
RA	69989	G→A	G457D (GGT→GAT)	Rv0064 →	Probable conserved transmembrane protein
RA	116000	T→G	V2000V (GTT→GTG)	nrp →	Probable peptide synthetase Nrp (peptide synthase)
RA	131176	+G	intergenic (‑72/‑206)	Rv0108c ← / → PE_PGRS1	Hypothetical protein/PE‑PGRS family protein PE_PGRS1
RA	132417	C→G	R346G (CGC→GGC)	PE_PGRS1 →	PE‑PGRS family protein PE_PGRS1
RA	210096	A→G	L239L (CTT→CTC)	lprO ←	Possible lipoprotein LprO
RA	234477	T→G	Y749* (TAT→TAG)	Rv0197 →	Possible oxidoreductase
RA	234496	+GT	coding (2266/2289 nt)	Rv0197 →	Possible oxidoreductase
RA	333892	G→C	R807G (CGC→GGC)	PE_PGRS3 ←	PE‑PGRS family protein PE_PGRS3
RA	390828	T→C	S142G (AGT→GGT)	Rv0323c ←	Conserved hypothetical protein
RA	424322	+C	coding (373/426 nt)	PPE7 ←	PPE family protein PPE7
RA	459399	A→C	intergenic (‑84/+57)	Rv0383c ← / ← clpB	Possible conserved secreted protein/Probable endopeptidase ATP binding protein (chain B) ClpB (ClpB protein) (heat shock protein F84.1)
RA	467500	+G	coding (502/543 nt)	PPE9 ←	PPE family protein PPE9
RA	467509	+G	coding (493/543 nt)	PPE9 ←	PPE family protein PPE9
RA	467516	G→C	S162S (TCC→TCG)	PPE9 ←	PPE family protein PPE9
RA	467526	C→G	G159A (GGG→GCG)	PPE9 ←	PPE family protein PPE9
RA	467546	G→C	D152E (GAC→GAG)	PPE9 ←	PPE family protein PPE9
RA	467557	A→C	L149V (TTG→GTG)	PPE9 ←	PPE family protein PPE9
RA	467564	A→C	H146Q (CAT→CAG)	PPE9 ←	PPE family protein PPE9
RA	467585	G→C	H139Q (CAC→CAG)	PPE9 ←	PPE family protein PPE9
RA	467590	T→C	T138A (ACG→GCG)	PPE9 ←	PPE family protein PPE9
RA	467621	T→G	G127G (GGA→GGC)	PPE9 ←	PPE family protein PPE9
RA	467638	G→T	Q122K (CAG→AAG)	PPE9 ←	PPE family protein PPE9
RA	623472	A→G	D227G (GAC→GGC)	PE_PGRS6 →	PE‑PGRS family protein PE_PGRS6
RA	623508	C→G	A239G (GCC→GGC)	PE_PGRS6 →	PE‑PGRS family protein PE_PGRS6
RA	635633	C→T	A81A (GCG→GCA)	Rv0543c ←	Conserved protein
RA	672491	C→G	G1142G (GGG→GGC)	PE_PGRS7 ←	PE‑PGRS family protein PE_PGRS7
RA	836272	A→G	E191G (GAG→GGG)	PE_PGRS9 →	PE‑PGRS family protein PE_PGRS9
RA	836291	A→G	G197G (GGA→GGG)	PE_PGRS9 →	PE‑PGRS family protein PE_PGRS9
RA	836426	A→C	L242L (CTA→CTC)	PE_PGRS9 →	PE‑PGRS family protein PE_PGRS9
RA	836454	A→G	T252A (ACT→GCT)	PE_PGRS9 →	PE‑PGRS family protein PE_PGRS9
RA	836538	A→G	N280D (AAC→GAC)	PE_PGRS9 →	PE‑PGRS family protein PE_PGRS9
RA	836658	A→G	T320A (ACC→GCC)	PE_PGRS9 →	PE‑PGRS family protein PE_PGRS9
RA	837033	A→G	T445A (ACC→GCC)	PE_PGRS9 →	PE‑PGRS family protein PE_PGRS9
RA	839194	A→G	T248T (ACA→ACG)	PE_PGRS10 →	PE‑PGRS family protein PE_PGRS10
RA	839334	A→G	K295R (AAA→AGA)	PE_PGRS10 →	PE‑PGRS family protein PE_PGRS10
RA	846863	G→C	G235G (GGG→GGC)	PE_PGRS11 →	PE‑PGRS family protein PE_PGRS11
RA	927110	A→G	S584G (AGT→GGT)	PE_PGRS13 →	PE‑PGRS family protein PE_PGRS13
RA	958922	C→A	A410A (GCG→GCT)	ercc3 ←	DNA helicase Ercc3
RA	986204	C→A	intergenic (‑233/‑1029)	Rv0887c ← / → Rv0888	Conserved hypothetical protein/Probable exported protein
RA	990001	G→C	P866A (CCC→GCC)	Rv0890c ←	Probable transcriptional regulatory protein (probably LuxR‑family)
RA	1010206	+G	coding (71/1599 nt)	Rv0907 →	Conserved protein
RA	1025106	T→C	F141F (TTT→TTC)	Rv0919 →	GCN5‑related N‑acetyltransferase
RA	1037911	C→T	R305* (CGA→TGA)	pstA1 →	Probable phosphate‑transport integral membrane ABC transporter PstA1
RA	1093406	A→G	V317V (GTT→GTC)	PE_PGRS17 ←	PE‑PGRS family protein PE_PGRS17
RA	1168717	+T	coding (512/525 nt)	Rv1046c ←	Hypothetical protein
RA	1313338	1 bp→GC	intergenic (‑39/‑387)	Rv1179c ← / → pks3	Unknown protein/Probable polyketide beta‑ketoacyl synthase Pks3
RA	1315191	A→C	*489Y (TAA→TAC)	pks3 →	Probable polyketide beta‑ketoacyl synthase Pks3
RA	1315884	G→A	A217A (GCG→GCA)	pks4 →	Probable polyketide beta‑ketoacyl synthase Pks4
RA	1414021	C→T	R607Q (CGG→CAG)	pknH ←	Probable transmembrane serine/threonine‑protein kinase H PknH (protein kinase H) (STPK H)
RA	1471659	C→T	noncoding (41/124 nt)	mcr3 →	Putative small regulatory RNA
RA	1711627	C→T	Y200Y (TAC→TAT)	Rv1520 →	Probable sugar transferase
RA	1780587	+G	coding (389/501 nt)	Rv1575 →	Probable PhiRv1 phage protein
MC JC	1987086	Δ617 bp	IS6110‑mediated	[plcD]	[plcD]
RA	2006032	A→G	Q291R (CAA→CGA)	Rv1771 →	L‑gulono‑1,4‑lactone dehydrogenase
RA	2051746	T→C	A155A (GCT→GCC)	PPE33 →	PPE family protein PPE33
RA	2057774	A→T	I83F (ATC→TTC)	Rv1815 →	Conserved protein
RA	2153410	A→G	V158A (GTT→GCT)	Rv1907c ←	Hypothetical protein
RA	2207591	+C	intergenic (‑789/‑109)	mce3R ← / → yrbE3A	Probable transcriptional repressor (probably TetR‑family) Mce3R/Conserved hypothetical integral membrane protein YrbE3A
RA	2251999	A→G	intergenic (‑116/‑3)	Rv2005c ← / → otsB1	Universal stress protein family protein/Probable trehalose‑6‑phosphate phosphatase OtsB1 (trehalose‑phosphatase) (TPP)
RA	2282787	C→T	C312Y (TGT→TAT)	Rv2037c ←	Conserved transmembrane protein
RA	2387733	T→C	E80E (GAA→GAG)	PE_PGRS37 ←	PE‑PGRS family protein PE_PGRS37
RA	2525727	(G)5→4	coding (326/420 nt)	Rv2250A →	Possible flavoprotein
			coding (163/1428 nt)	Rv2251 →	Possible flavoprotein
RA	2718852	T→G	intergenic (‑44/‑231)	nadD ← / → Rv2422	Probable nicotinate‑nucleotide adenylyltransferase NadD (deamido‑NAD(+) pyrophosphorylase) (deamido‑NAD(+) diphosphorylase) (nicotinate mononucleotide adenylyltransferase) (NAMN adenylyltransferase)/Hypothetical protein
RA	2751804	C→T	R126Q (CGG→CAG)	rpfE ←	Probable resuscitation‑promoting factor RpfE
RA	2809621	T→C	T107A (ACC→GCC)	bkdC ←	Probable branched‑chain keto acid dehydrogenase E2 component BkdC
JC	2873109	(CAC)5→6	coding (157/1254 nt)	Rv2553c ←	Probable conserved membrane protein
RA	2931837	G→T	D151E (GAC→GAA)	snoP ←	Probable glutamine amidotransferase SnoP
RA	2954439	T→C	R104G (AGA→GGA)	Rv2627c ←	Conserved protein
RA	3066868	C→T	G86D (GGT→GAT)	dapA ←	Probable dihydrodipicolinate synthase DapA (DHDPS) (dihydrodipicolinate synthetase)
MC JC	3120395	Δ74 bp	36 bp direct repeat_ 36 out of 36 bp identical to sequence GTCGTCAGACCCAAAACCCCGAGAGGGGACGGAAAC. This region is a possible MT‑complex‑specific genomic island (See Becq et al._ 2007).‑mediated	Rv2813 → / ← Rv2814c	Conserved hypothetical protein/Probable transposase
RA	3379708	G→C	L249V (CTG→GTG)	PPE47 ←	PPE family protein PPE47
RA	3379712	G→C	A247A (GCC→GCG)	PPE47 ←	PPE family protein PPE47
RA	3379718	T→C	G245G (GGA→GGG)	PPE47 ←	PPE family protein PPE47
RA	3379726	C→A	V243L (GTG→TTG)	PPE47 ←	PPE family protein PPE47
RA	3379730	G→C	A241T (GCC→ACG)	PPE47 ←	PPE family protein PPE47
RA	3379732	C→T	A241T (GCC→ACG)	PPE47 ←	PPE family protein PPE47
RA	3379735	2 bp→CA	coding (717‑718/1077 nt)	PPE47 ←	PPE family protein PPE47
RA	3379742	T→C	V237V (GTA→GTG)	PPE47 ←	PPE family protein PPE47
RA	3379751	A→C	V234V (GTT→GTG)	PPE47 ←	PPE family protein PPE47
RA	3379757	A→C	A232A (GCT→GCG)	PPE47 ←	PPE family protein PPE47
RA	3379763	G→A	A230A (GCC→GCT)	PPE47 ←	PPE family protein PPE47
RA	3379784	C→A	G223G (GGG→GGT)	PPE47 ←	PPE family protein PPE47
RA	3379788	C→G	G222A (GGG→GCG)	PPE47 ←	PPE family protein PPE47
MC JC	3415198	(14-bp)2→1	intergenic (‑240/+224)	nrdH ← / ← Rv3054c	Probable glutaredoxin electron transport component of NRDEF (glutaredoxin‑like protein) NrdH/Conserved hypothetical protein
MC	3552585	Δ1,483 bp	between IS6110	Rv3186–Rv3187	Rv3186, Rv3187
RA	3580639	Δ1 bp	coding (2/675 nt)	lipV →	Possible lipase LipV
RA	3590686	+C	intergenic (+69/+6)	Rv3212 → / ← Rv3213c	Conserved alanine valine rich protein/Possible SOJ/para‑related protein
RA	3718357	C→T	P423L (CCG→CTG)	sugI →	Probable sugar‑transport integral membrane protein SugI
RA	3862474	Δ1 bp	intergenic (‑84/+150)	rplM ← / ← esxT	50S ribosomal protein L13 RplM/Putative ESAT‑6 like protein EsxT
RA	3896340	T→G	L174R (CTC→CGC)	Rv3479 →	Possible transmembrane protein
RA	4095002	Δ1 bp	coding (299/378 nt)	Rv3655c ←	Conserved hypothetical protein
RA	4400663	Δ1 bp	coding (478/669 nt)	sigM →	Possible alternative RNA polymerase sigma factor SigM

## Sheet: Speirobactin-resistant mutant 1
Predicted mutations
evidence	position	mutation	annotation	gene	description
RA	7567	A→G	D89G (GAC→GGC)	gyrA →	DNA gyrase (subunit A) GyrA (DNA topoisomerase (ATP‑hydrolysing)) (DNA topoisomerase II) (type II DNA topoisomerase)
RA	14785	T→C	C233R (TGC→CGC)	Rv0012 →	Probable conserved membrane protein
MC JC	55550	(CCG)6→5	coding (1888‑1890/2037 nt)	ponA1 →	Probable bifunctional penicillin‑binding protein 1A/1B PonA1 (murein polymerase) (PBP1): penicillin‑insensitive transglycosylase (peptidoglycan TGASE) + penicillin‑sensitive transpeptidase (DD‑transpeptidase)
RA	55553	C→T	P631S (CCG→TCG)	ponA1 →	Probable bifunctional penicillin‑binding protein 1A/1B PonA1 (murein polymerase) (PBP1): penicillin‑insensitive transglycosylase (peptidoglycan TGASE) + penicillin‑sensitive transpeptidase (DD‑transpeptidase)
RA	69989	G→A	G457D (GGT→GAT)	Rv0064 →	Probable conserved transmembrane protein
RA	116000	T→G	V2000V (GTT→GTG)	nrp →	Probable peptide synthetase Nrp (peptide synthase)
RA	131176	+G	intergenic (‑72/‑206)	Rv0108c ← / → PE_PGRS1	Hypothetical protein/PE‑PGRS family protein PE_PGRS1
RA	132417	C→G	R346G (CGC→GGC)	PE_PGRS1 →	PE‑PGRS family protein PE_PGRS1
RA	210096	A→G	L239L (CTT→CTC)	lprO ←	Possible lipoprotein LprO
RA	234477	T→G	Y749* (TAT→TAG)	Rv0197 →	Possible oxidoreductase
RA	234496	+GT	coding (2266/2289 nt)	Rv0197 →	Possible oxidoreductase
RA	333892	G→C	R807G (CGC→GGC)	PE_PGRS3 ←	PE‑PGRS family protein PE_PGRS3
RA	390828	T→C	S142G (AGT→GGT)	Rv0323c ←	Conserved hypothetical protein
RA	424322	+C	coding (373/426 nt)	PPE7 ←	PPE family protein PPE7
RA	459399	A→C	intergenic (‑84/+57)	Rv0383c ← / ← clpB	Possible conserved secreted protein/Probable endopeptidase ATP binding protein (chain B) ClpB (ClpB protein) (heat shock protein F84.1)
RA	467500	+G	coding (502/543 nt)	PPE9 ←	PPE family protein PPE9
RA	467509	+G	coding (493/543 nt)	PPE9 ←	PPE family protein PPE9
RA	467516	G→C	S162S (TCC→TCG)	PPE9 ←	PPE family protein PPE9
RA	467526	C→G	G159A (GGG→GCG)	PPE9 ←	PPE family protein PPE9
RA	467546	G→C	D152E (GAC→GAG)	PPE9 ←	PPE family protein PPE9
RA	467557	A→C	L149V (TTG→GTG)	PPE9 ←	PPE family protein PPE9
RA	467564	A→C	H146Q (CAT→CAG)	PPE9 ←	PPE family protein PPE9
RA	467585	G→C	H139Q (CAC→CAG)	PPE9 ←	PPE family protein PPE9
RA	467590	T→C	T138A (ACG→GCG)	PPE9 ←	PPE family protein PPE9
RA	467621	T→G	G127G (GGA→GGC)	PPE9 ←	PPE family protein PPE9
RA	467638	G→T	Q122K (CAG→AAG)	PPE9 ←	PPE family protein PPE9
RA	623472	A→G	D227G (GAC→GGC)	PE_PGRS6 →	PE‑PGRS family protein PE_PGRS6
RA	623508	C→G	A239G (GCC→GGC)	PE_PGRS6 →	PE‑PGRS family protein PE_PGRS6
RA	635633	C→T	A81A (GCG→GCA)	Rv0543c ←	Conserved protein
RA	672491	C→G	G1142G (GGG→GGC)	PE_PGRS7 ←	PE‑PGRS family protein PE_PGRS7
RA	836272	A→G	E191G (GAG→GGG)	PE_PGRS9 →	PE‑PGRS family protein PE_PGRS9
RA	836291	A→G	G197G (GGA→GGG)	PE_PGRS9 →	PE‑PGRS family protein PE_PGRS9
RA	836426	A→C	L242L (CTA→CTC)	PE_PGRS9 →	PE‑PGRS family protein PE_PGRS9
RA	836454	A→G	T252A (ACT→GCT)	PE_PGRS9 →	PE‑PGRS family protein PE_PGRS9
RA	836538	A→G	N280D (AAC→GAC)	PE_PGRS9 →	PE‑PGRS family protein PE_PGRS9
RA	836658	A→G	T320A (ACC→GCC)	PE_PGRS9 →	PE‑PGRS family protein PE_PGRS9
RA	837033	A→G	T445A (ACC→GCC)	PE_PGRS9 →	PE‑PGRS family protein PE_PGRS9
RA	846863	G→C	G235G (GGG→GGC)	PE_PGRS11 →	PE‑PGRS family protein PE_PGRS11
RA	927110	A→G	S584G (AGT→GGT)	PE_PGRS13 →	PE‑PGRS family protein PE_PGRS13
RA	958922	C→A	A410A (GCG→GCT)	ercc3 ←	DNA helicase Ercc3
RA	986204	C→A	intergenic (‑233/‑1029)	Rv0887c ← / → Rv0888	Conserved hypothetical protein/Probable exported protein
RA	990001	G→C	P866A (CCC→GCC)	Rv0890c ←	Probable transcriptional regulatory protein (probably LuxR‑family)
RA	1010206	+G	coding (71/1599 nt)	Rv0907 →	Conserved protein
RA	1025106	T→C	F141F (TTT→TTC)	Rv0919 →	GCN5‑related N‑acetyltransferase
RA	1037911	C→T	R305* (CGA→TGA)	pstA1 →	Probable phosphate‑transport integral membrane ABC transporter PstA1
RA	1093406	A→G	V317V (GTT→GTC)	PE_PGRS17 ←	PE‑PGRS family protein PE_PGRS17
RA	1168717	+T	coding (512/525 nt)	Rv1046c ←	Hypothetical protein
RA	1315191	A→C	*489Y (TAA→TAC)	pks3 →	Probable polyketide beta‑ketoacyl synthase Pks3
RA	1315884	G→A	A217A (GCG→GCA)	pks4 →	Probable polyketide beta‑ketoacyl synthase Pks4
RA	1414021	C→T	R607Q (CGG→CAG)	pknH ←	Probable transmembrane serine/threonine‑protein kinase H PknH (protein kinase H) (STPK H)
RA	1471659	C→T	noncoding (41/124 nt)	mcr3 →	Putative small regulatory RNA
RA	1711627	C→T	Y200Y (TAC→TAT)	Rv1520 →	Probable sugar transferase
RA	1780587	+G	coding (389/501 nt)	Rv1575 →	Probable PhiRv1 phage protein
MC JC	1987086	Δ617 bp	IS6110‑mediated	[plcD]	[plcD]
RA	2006032	A→G	Q291R (CAA→CGA)	Rv1771 →	L‑gulono‑1,4‑lactone dehydrogenase
RA	2051746	T→C	A155A (GCT→GCC)	PPE33 →	PPE family protein PPE33
RA	2057774	A→T	I83F (ATC→TTC)	Rv1815 →	Conserved protein
RA	2153410	A→G	V158A (GTT→GCT)	Rv1907c ←	Hypothetical protein
RA	2207591	+C	intergenic (‑789/‑109)	mce3R ← / → yrbE3A	Probable transcriptional repressor (probably TetR‑family) Mce3R/Conserved hypothetical integral membrane protein YrbE3A
RA	2251999	A→G	intergenic (‑116/‑3)	Rv2005c ← / → otsB1	Universal stress protein family protein/Probable trehalose‑6‑phosphate phosphatase OtsB1 (trehalose‑phosphatase) (TPP)
RA	2282787	C→T	C312Y (TGT→TAT)	Rv2037c ←	Conserved transmembrane protein
RA	2387733	T→C	E80E (GAA→GAG)	PE_PGRS37 ←	PE‑PGRS family protein PE_PGRS37
RA	2525727	(G)5→4	coding (326/420 nt)	Rv2250A →	Possible flavoprotein
			coding (163/1428 nt)	Rv2251 →	Possible flavoprotein
RA	2596695	T→G	L121R (CTC→CGC)	Rv2324 →	Probable transcriptional regulatory protein (probably AsnC‑family)
RA	2718852	T→G	intergenic (‑44/‑231)	nadD ← / → Rv2422	Probable nicotinate‑nucleotide adenylyltransferase NadD (deamido‑NAD(+) pyrophosphorylase) (deamido‑NAD(+) diphosphorylase) (nicotinate mononucleotide adenylyltransferase) (NAMN adenylyltransferase)/Hypothetical protein
RA	2751804	C→T	R126Q (CGG→CAG)	rpfE ←	Probable resuscitation‑promoting factor RpfE
RA	2809621	T→C	T107A (ACC→GCC)	bkdC ←	Probable branched‑chain keto acid dehydrogenase E2 component BkdC
JC	2873109	(CAC)5→6	coding (157/1254 nt)	Rv2553c ←	Probable conserved membrane protein
RA	2931837	G→T	D151E (GAC→GAA)	snoP ←	Probable glutamine amidotransferase SnoP
RA	2954439	T→C	R104G (AGA→GGA)	Rv2627c ←	Conserved protein
RA	3066868	C→T	G86D (GGT→GAT)	dapA ←	Probable dihydrodipicolinate synthase DapA (DHDPS) (dihydrodipicolinate synthetase)
MC JC	3120395	Δ74 bp	36 bp direct repeat_ 36 out of 36 bp identical to sequence GTCGTCAGACCCAAAACCCCGAGAGGGGACGGAAAC. This region is a possible MT‑complex‑specific genomic island (See Becq et al._ 2007).‑mediated	Rv2813 → / ← Rv2814c	Conserved hypothetical protein/Probable transposase
RA	3250276	Δ1 bp	coding (4832/5631 nt)	ppsA →	Phenolpthiocerol synthesis type‑I polyketide synthase PpsA
RA	3379708	G→C	L249V (CTG→GTG)	PPE47 ←	PPE family protein PPE47
RA	3379712	G→C	A247A (GCC→GCG)	PPE47 ←	PPE family protein PPE47
RA	3379718	T→C	G245G (GGA→GGG)	PPE47 ←	PPE family protein PPE47
RA	3379726	C→A	V243L (GTG→TTG)	PPE47 ←	PPE family protein PPE47
RA	3379730	G→C	A241T (GCC→ACG)	PPE47 ←	PPE family protein PPE47
RA	3379732	C→T	A241T (GCC→ACG)	PPE47 ←	PPE family protein PPE47
RA	3379735	2 bp→CA	coding (717‑718/1077 nt)	PPE47 ←	PPE family protein PPE47
RA	3379742	T→C	V237V (GTA→GTG)	PPE47 ←	PPE family protein PPE47
RA	3379751	A→C	V234V (GTT→GTG)	PPE47 ←	PPE family protein PPE47
RA	3379757	A→C	A232A (GCT→GCG)	PPE47 ←	PPE family protein PPE47
RA	3379763	G→A	A230A (GCC→GCT)	PPE47 ←	PPE family protein PPE47
RA	3379784	C→A	G223G (GGG→GGT)	PPE47 ←	PPE family protein PPE47
RA	3379788	C→G	G222A (GGG→GCG)	PPE47 ←	PPE family protein PPE47
MC JC	3415198	(14-bp)2→1	intergenic (‑240/+224)	nrdH ← / ← Rv3054c	Probable glutaredoxin electron transport component of NRDEF (glutaredoxin‑like protein) NrdH/Conserved hypothetical protein
MC	3552585	Δ1,483 bp	between IS6110	Rv3186–Rv3187	Rv3186, Rv3187
RA	3580639	Δ1 bp	coding (2/675 nt)	lipV →	Possible lipase LipV
RA	3590686	+C	intergenic (+69/+6)	Rv3212 → / ← Rv3213c	Conserved alanine valine rich protein/Possible SOJ/para‑related protein
RA	3689763	G→A	A392A (GCC→GCT)	lpdA ←	NAD(P)H quinone reductase LpdA
JC	3691003	58 bp x 2	duplication	lpdA ← / → Rv3304	NAD(P)H quinone reductase LpdA/Conserved protein
RA	3718357	C→T	P423L (CCG→CTG)	sugI →	Probable sugar‑transport integral membrane protein SugI
JC	3779699	(GCAACGGTG)3→4	coding (1132/1767 nt)	PE_PGRS51 →	PE‑PGRS family protein PE_PGRS51
RA	3862474	Δ1 bp	intergenic (‑84/+150)	rplM ← / ← esxT	50S ribosomal protein L13 RplM/Putative ESAT‑6 like protein EsxT
RA	3896340	T→G	L174R (CTC→CGC)	Rv3479 →	Possible transmembrane protein
RA	4095002	Δ1 bp	coding (299/378 nt)	Rv3655c ←	Conserved hypothetical protein
RA	4400663	Δ1 bp	coding (478/669 nt)	sigM →	Possible alternative RNA polymerase sigma factor SigM

## Sheet: Speirobactin-resistant mutant 2
Predicted mutations
evidence	position	mutation	annotation	gene	description
RA	7604	G→C	Q101H (CAG→CAC)	gyrA →	DNA gyrase (subunit A) GyrA (DNA topoisomerase (ATP‑hydrolysing)) (DNA topoisomerase II) (type II DNA topoisomerase)
RA	14785	T→C	C233R (TGC→CGC)	Rv0012 →	Probable conserved membrane protein
MC JC	55550	(CCG)6→5	coding (1888‑1890/2037 nt)	ponA1 →	Probable bifunctional penicillin‑binding protein 1A/1B PonA1 (murein polymerase) (PBP1): penicillin‑insensitive transglycosylase (peptidoglycan TGASE) + penicillin‑sensitive transpeptidase (DD‑transpeptidase)
RA	55553	C→T	P631S (CCG→TCG)	ponA1 →	Probable bifunctional penicillin‑binding protein 1A/1B PonA1 (murein polymerase) (PBP1): penicillin‑insensitive transglycosylase (peptidoglycan TGASE) + penicillin‑sensitive transpeptidase (DD‑transpeptidase)
RA	69989	G→A	G457D (GGT→GAT)	Rv0064 →	Probable conserved transmembrane protein
RA	116000	T→G	V2000V (GTT→GTG)	nrp →	Probable peptide synthetase Nrp (peptide synthase)
RA	131176	+G	intergenic (‑72/‑206)	Rv0108c ← / → PE_PGRS1	Hypothetical protein/PE‑PGRS family protein PE_PGRS1
RA	132417	C→G	R346G (CGC→GGC)	PE_PGRS1 →	PE‑PGRS family protein PE_PGRS1
RA	210096	A→G	L239L (CTT→CTC)	lprO ←	Possible lipoprotein LprO
RA	234477	T→G	Y749* (TAT→TAG)	Rv0197 →	Possible oxidoreductase
RA	234496	+GT	coding (2266/2289 nt)	Rv0197 →	Possible oxidoreductase
RA	333892	G→C	R807G (CGC→GGC)	PE_PGRS3 ←	PE‑PGRS family protein PE_PGRS3
RA	390828	T→C	S142G (AGT→GGT)	Rv0323c ←	Conserved hypothetical protein
RA	424322	+C	coding (373/426 nt)	PPE7 ←	PPE family protein PPE7
RA	459399	A→C	intergenic (‑84/+57)	Rv0383c ← / ← clpB	Possible conserved secreted protein/Probable endopeptidase ATP binding protein (chain B) ClpB (ClpB protein) (heat shock protein F84.1)
RA	467500	+G	coding (502/543 nt)	PPE9 ←	PPE family protein PPE9
RA	467509	+G	coding (493/543 nt)	PPE9 ←	PPE family protein PPE9
RA	467516	G→C	S162S (TCC→TCG)	PPE9 ←	PPE family protein PPE9
RA	467526	C→G	G159A (GGG→GCG)	PPE9 ←	PPE family protein PPE9
RA	467546	G→C	D152E (GAC→GAG)	PPE9 ←	PPE family protein PPE9
RA	467557	A→C	L149V (TTG→GTG)	PPE9 ←	PPE family protein PPE9
RA	467564	A→C	H146Q (CAT→CAG)	PPE9 ←	PPE family protein PPE9
RA	467585	G→C	H139Q (CAC→CAG)	PPE9 ←	PPE family protein PPE9
RA	467590	T→C	T138A (ACG→GCG)	PPE9 ←	PPE family protein PPE9
RA	467621	T→G	G127G (GGA→GGC)	PPE9 ←	PPE family protein PPE9
RA	467638	G→T	Q122K (CAG→AAG)	PPE9 ←	PPE family protein PPE9
RA	623472	A→G	D227G (GAC→GGC)	PE_PGRS6 →	PE‑PGRS family protein PE_PGRS6
RA	623508	C→G	A239G (GCC→GGC)	PE_PGRS6 →	PE‑PGRS family protein PE_PGRS6
RA	635633	C→T	A81A (GCG→GCA)	Rv0543c ←	Conserved protein
RA	672491	C→G	G1142G (GGG→GGC)	PE_PGRS7 ←	PE‑PGRS family protein PE_PGRS7
RA	836272	A→G	E191G (GAG→GGG)	PE_PGRS9 →	PE‑PGRS family protein PE_PGRS9
RA	836291	A→G	G197G (GGA→GGG)	PE_PGRS9 →	PE‑PGRS family protein PE_PGRS9
RA	836426	A→C	L242L (CTA→CTC)	PE_PGRS9 →	PE‑PGRS family protein PE_PGRS9
RA	836454	A→G	T252A (ACT→GCT)	PE_PGRS9 →	PE‑PGRS family protein PE_PGRS9
RA	836538	A→G	N280D (AAC→GAC)	PE_PGRS9 →	PE‑PGRS family protein PE_PGRS9
RA	836658	A→G	T320A (ACC→GCC)	PE_PGRS9 →	PE‑PGRS family protein PE_PGRS9
RA	837033	A→G	T445A (ACC→GCC)	PE_PGRS9 →	PE‑PGRS family protein PE_PGRS9
RA	839123	A→G	R225G (AGG→GGG)	PE_PGRS10 →	PE‑PGRS family protein PE_PGRS10
RA	839129	C→G	R227G (CGC→GGC)	PE_PGRS10 →	PE‑PGRS family protein PE_PGRS10
RA	839194	A→G	T248T (ACA→ACG)	PE_PGRS10 →	PE‑PGRS family protein PE_PGRS10
RA	839334	A→G	K295R (AAA→AGA)	PE_PGRS10 →	PE‑PGRS family protein PE_PGRS10
RA	839348	A→G	S300G (AGC→GGC)	PE_PGRS10 →	PE‑PGRS family protein PE_PGRS10
RA	840496	C→G	G682G (GGC→GGG)	PE_PGRS10 →	PE‑PGRS family protein PE_PGRS10
RA	846863	G→C	G235G (GGG→GGC)	PE_PGRS11 →	PE‑PGRS family protein PE_PGRS11
RA	958922	C→A	A410A (GCG→GCT)	ercc3 ←	DNA helicase Ercc3
RA	986204	C→A	intergenic (‑233/‑1029)	Rv0887c ← / → Rv0888	Conserved hypothetical protein/Probable exported protein
RA	990001	G→C	P866A (CCC→GCC)	Rv0890c ←	Probable transcriptional regulatory protein (probably LuxR‑family)
RA	1010206	+G	coding (71/1599 nt)	Rv0907 →	Conserved protein
RA	1025106	T→C	F141F (TTT→TTC)	Rv0919 →	GCN5‑related N‑acetyltransferase
RA	1037911	C→T	R305* (CGA→TGA)	pstA1 →	Probable phosphate‑transport integral membrane ABC transporter PstA1
RA	1093406	A→G	V317V (GTT→GTC)	PE_PGRS17 ←	PE‑PGRS family protein PE_PGRS17
RA	1168717	+T	coding (512/525 nt)	Rv1046c ←	Hypothetical protein
RA	1313338	1 bp→GC	intergenic (‑39/‑387)	Rv1179c ← / → pks3	Unknown protein/Probable polyketide beta‑ketoacyl synthase Pks3
RA	1315191	A→C	*489Y (TAA→TAC)	pks3 →	Probable polyketide beta‑ketoacyl synthase Pks3
RA	1315884	G→A	A217A (GCG→GCA)	pks4 →	Probable polyketide beta‑ketoacyl synthase Pks4
RA	1414021	C→T	R607Q (CGG→CAG)	pknH ←	Probable transmembrane serine/threonine‑protein kinase H PknH (protein kinase H) (STPK H)
RA	1471659	C→T	noncoding (41/124 nt)	mcr3 →	Putative small regulatory RNA
RA	1711627	C→T	Y200Y (TAC→TAT)	Rv1520 →	Probable sugar transferase
RA	1780587	+G	coding (389/501 nt)	Rv1575 →	Probable PhiRv1 phage protein
MC JC	1987086	Δ617 bp	IS6110‑mediated	[plcD]	[plcD]
RA	2006032	A→G	Q291R (CAA→CGA)	Rv1771 →	L‑gulono‑1,4‑lactone dehydrogenase
RA	2051746	T→C	A155A (GCT→GCC)	PPE33 →	PPE family protein PPE33
RA	2057774	A→T	I83F (ATC→TTC)	Rv1815 →	Conserved protein
RA	2153410	A→G	V158A (GTT→GCT)	Rv1907c ←	Hypothetical protein
RA	2207591	+C	intergenic (‑789/‑109)	mce3R ← / → yrbE3A	Probable transcriptional repressor (probably TetR‑family) Mce3R/Conserved hypothetical integral membrane protein YrbE3A
RA	2251999	A→G	intergenic (‑116/‑3)	Rv2005c ← / → otsB1	Universal stress protein family protein/Probable trehalose‑6‑phosphate phosphatase OtsB1 (trehalose‑phosphatase) (TPP)
RA	2282787	C→T	C312Y (TGT→TAT)	Rv2037c ←	Conserved transmembrane protein
RA	2387733	T→C	E80E (GAA→GAG)	PE_PGRS37 ←	PE‑PGRS family protein PE_PGRS37
RA	2525727	(G)5→4	coding (326/420 nt)	Rv2250A →	Possible flavoprotein
			coding (163/1428 nt)	Rv2251 →	Possible flavoprotein
RA	2596749	T→C	L139P (CTG→CCG)	Rv2324 →	Probable transcriptional regulatory protein (probably AsnC‑family)
RA	2718852	T→G	intergenic (‑44/‑231)	nadD ← / → Rv2422	Probable nicotinate‑nucleotide adenylyltransferase NadD (deamido‑NAD(+) pyrophosphorylase) (deamido‑NAD(+) diphosphorylase) (nicotinate mononucleotide adenylyltransferase) (NAMN adenylyltransferase)/Hypothetical protein
RA	2751804	C→T	R126Q (CGG→CAG)	rpfE ←	Probable resuscitation‑promoting factor RpfE
RA	2809621	T→C	T107A (ACC→GCC)	bkdC ←	Probable branched‑chain keto acid dehydrogenase E2 component BkdC
JC	2873109	(CAC)5→6	coding (157/1254 nt)	Rv2553c ←	Probable conserved membrane protein
RA	2931837	G→T	D151E (GAC→GAA)	snoP ←	Probable glutamine amidotransferase SnoP
RA	2954439	T→C	R104G (AGA→GGA)	Rv2627c ←	Conserved protein
RA	3066868	C→T	G86D (GGT→GAT)	dapA ←	Probable dihydrodipicolinate synthase DapA (DHDPS) (dihydrodipicolinate synthetase)
MC JC	3120395	Δ74 bp	36 bp direct repeat_ 36 out of 36 bp identical to sequence GTCGTCAGACCCAAAACCCCGAGAGGGGACGGAAAC. This region is a possible MT‑complex‑specific genomic island (See Becq et al._ 2007).‑mediated	Rv2813 → / ← Rv2814c	Conserved hypothetical protein/Probable transposase
RA	3251766	+T	coding (695/4617 nt)	ppsB →	Phenolpthiocerol synthesis type‑I polyketide synthase PpsB
RA	3379708	G→C	L249V (CTG→GTG)	PPE47 ←	PPE family protein PPE47
RA	3379712	G→C	A247A (GCC→GCG)	PPE47 ←	PPE family protein PPE47
RA	3379718	T→C	G245G (GGA→GGG)	PPE47 ←	PPE family protein PPE47
RA	3379726	C→A	V243L (GTG→TTG)	PPE47 ←	PPE family protein PPE47
RA	3379730	G→C	A241T (GCC→ACG)	PPE47 ←	PPE family protein PPE47
RA	3379732	C→T	A241T (GCC→ACG)	PPE47 ←	PPE family protein PPE47
RA	3379735	2 bp→CA	coding (717‑718/1077 nt)	PPE47 ←	PPE family protein PPE47
RA	3379742	T→C	V237V (GTA→GTG)	PPE47 ←	PPE family protein PPE47
RA	3379751	A→C	V234V (GTT→GTG)	PPE47 ←	PPE family protein PPE47
RA	3379757	A→C	A232A (GCT→GCG)	PPE47 ←	PPE family protein PPE47
RA	3379763	G→A	A230A (GCC→GCT)	PPE47 ←	PPE family protein PPE47
RA	3379784	C→A	G223G (GGG→GGT)	PPE47 ←	PPE family protein PPE47
RA	3379788	C→G	G222A (GGG→GCG)	PPE47 ←	PPE family protein PPE47
MC JC	3415198	(14-bp)2→1	intergenic (‑240/+224)	nrdH ← / ← Rv3054c	Probable glutaredoxin electron transport component of NRDEF (glutaredoxin‑like protein) NrdH/Conserved hypothetical protein
MC	3552585	Δ1,483 bp	between IS6110	Rv3186–Rv3187	Rv3186, Rv3187
RA	3580639	Δ1 bp	coding (2/675 nt)	lipV →	Possible lipase LipV
RA	3590686	+C	intergenic (+69/+6)	Rv3212 → / ← Rv3213c	Conserved alanine valine rich protein/Possible SOJ/para‑related protein
JC	3690953	+AGC	intergenic (‑15/‑188)	lpdA ← / → Rv3304	NAD(P)H quinone reductase LpdA/Conserved protein
JC	3691003	58 bp x 2	duplication	lpdA ← / → Rv3304	NAD(P)H quinone reductase LpdA/Conserved protein
RA	3718357	C→T	P423L (CCG→CTG)	sugI →	Probable sugar‑transport integral membrane protein SugI
JC	3779699	(GCAACGGTG)3→4	coding (1132/1767 nt)	PE_PGRS51 →	PE‑PGRS family protein PE_PGRS51
RA	3862474	Δ1 bp	intergenic (‑84/+150)	rplM ← / ← esxT	50S ribosomal protein L13 RplM/Putative ESAT‑6 like protein EsxT
RA	3896340	T→G	L174R (CTC→CGC)	Rv3479 →	Possible transmembrane protein
RA	4095002	Δ1 bp	coding (299/378 nt)	Rv3655c ←	Conserved hypothetical protein
RA	4400663	Δ1 bp	coding (478/669 nt)	sigM →	Possible alternative RNA polymerase sigma factor SigM

## Sheet: Speirobactin-resistant mutant 3
Predicted mutations
evidence	position	mutation	annotation	gene	description
RA	7567	A→G	D89G (GAC→GGC)	gyrA →	DNA gyrase (subunit A) GyrA (DNA topoisomerase (ATP‑hydrolysing)) (DNA topoisomerase II) (type II DNA topoisomerase)
RA	14785	T→C	C233R (TGC→CGC)	Rv0012 →	Probable conserved membrane protein
JC	55550	(CCG)6→5	coding (1888‑1890/2037 nt)	ponA1 →	Probable bifunctional penicillin‑binding protein 1A/1B PonA1 (murein polymerase) (PBP1): penicillin‑insensitive transglycosylase (peptidoglycan TGASE) + penicillin‑sensitive transpeptidase (DD‑transpeptidase)
RA	55553	C→T	P631S (CCG→TCG)	ponA1 →	Probable bifunctional penicillin‑binding protein 1A/1B PonA1 (murein polymerase) (PBP1): penicillin‑insensitive transglycosylase (peptidoglycan TGASE) + penicillin‑sensitive transpeptidase (DD‑transpeptidase)
RA	69989	G→A	G457D (GGT→GAT)	Rv0064 →	Probable conserved transmembrane protein
RA	116000	T→G	V2000V (GTT→GTG)	nrp →	Probable peptide synthetase Nrp (peptide synthase)
RA	131176	+G	intergenic (‑72/‑206)	Rv0108c ← / → PE_PGRS1	Hypothetical protein/PE‑PGRS family protein PE_PGRS1
RA	132417	C→G	R346G (CGC→GGC)	PE_PGRS1 →	PE‑PGRS family protein PE_PGRS1
RA	210096	A→G	L239L (CTT→CTC)	lprO ←	Possible lipoprotein LprO
RA	234477	T→G	Y749* (TAT→TAG)	Rv0197 →	Possible oxidoreductase
RA	234496	+GT	coding (2266/2289 nt)	Rv0197 →	Possible oxidoreductase
RA	333892	G→C	R807G (CGC→GGC)	PE_PGRS3 ←	PE‑PGRS family protein PE_PGRS3
RA	390828	T→C	S142G (AGT→GGT)	Rv0323c ←	Conserved hypothetical protein
RA	424322	+C	coding (373/426 nt)	PPE7 ←	PPE family protein PPE7
RA	459399	A→C	intergenic (‑84/+57)	Rv0383c ← / ← clpB	Possible conserved secreted protein/Probable endopeptidase ATP binding protein (chain B) ClpB (ClpB protein) (heat shock protein F84.1)
RA	467500	+G	coding (502/543 nt)	PPE9 ←	PPE family protein PPE9
RA	467509	+G	coding (493/543 nt)	PPE9 ←	PPE family protein PPE9
RA	467516	G→C	S162S (TCC→TCG)	PPE9 ←	PPE family protein PPE9
RA	467526	C→G	G159A (GGG→GCG)	PPE9 ←	PPE family protein PPE9
RA	467546	G→C	D152E (GAC→GAG)	PPE9 ←	PPE family protein PPE9
RA	467557	A→C	L149V (TTG→GTG)	PPE9 ←	PPE family protein PPE9
RA	467564	A→C	H146Q (CAT→CAG)	PPE9 ←	PPE family protein PPE9
RA	467585	G→C	H139Q (CAC→CAG)	PPE9 ←	PPE family protein PPE9
RA	467590	T→C	T138A (ACG→GCG)	PPE9 ←	PPE family protein PPE9
RA	467621	T→G	G127G (GGA→GGC)	PPE9 ←	PPE family protein PPE9
RA	467638	G→T	Q122K (CAG→AAG)	PPE9 ←	PPE family protein PPE9
RA	623472	A→G	D227G (GAC→GGC)	PE_PGRS6 →	PE‑PGRS family protein PE_PGRS6
RA	623508	C→G	A239G (GCC→GGC)	PE_PGRS6 →	PE‑PGRS family protein PE_PGRS6
RA	635633	C→T	A81A (GCG→GCA)	Rv0543c ←	Conserved protein
RA	672491	C→G	G1142G (GGG→GGC)	PE_PGRS7 ←	PE‑PGRS family protein PE_PGRS7
RA	836272	A→G	E191G (GAG→GGG)	PE_PGRS9 →	PE‑PGRS family protein PE_PGRS9
RA	836291	A→G	G197G (GGA→GGG)	PE_PGRS9 →	PE‑PGRS family protein PE_PGRS9
RA	836426	A→C	L242L (CTA→CTC)	PE_PGRS9 →	PE‑PGRS family protein PE_PGRS9
RA	836454	A→G	T252A (ACT→GCT)	PE_PGRS9 →	PE‑PGRS family protein PE_PGRS9
RA	836538	A→G	N280D (AAC→GAC)	PE_PGRS9 →	PE‑PGRS family protein PE_PGRS9
RA	836658	A→G	T320A (ACC→GCC)	PE_PGRS9 →	PE‑PGRS family protein PE_PGRS9
RA	838990	C→G	A180A (GCC→GCG)	PE_PGRS10 →	PE‑PGRS family protein PE_PGRS10
RA	839123	A→G	R225G (AGG→GGG)	PE_PGRS10 →	PE‑PGRS family protein PE_PGRS10
RA	839129	C→G	R227G (CGC→GGC)	PE_PGRS10 →	PE‑PGRS family protein PE_PGRS10
RA	839194	A→G	T248T (ACA→ACG)	PE_PGRS10 →	PE‑PGRS family protein PE_PGRS10
RA	839334	A→G	K295R (AAA→AGA)	PE_PGRS10 →	PE‑PGRS family protein PE_PGRS10
RA	839348	A→G	S300G (AGC→GGC)	PE_PGRS10 →	PE‑PGRS family protein PE_PGRS10
RA	846863	G→C	G235G (GGG→GGC)	PE_PGRS11 →	PE‑PGRS family protein PE_PGRS11
RA	927110	A→G	S584G (AGT→GGT)	PE_PGRS13 →	PE‑PGRS family protein PE_PGRS13
RA	958922	C→A	A410A (GCG→GCT)	ercc3 ←	DNA helicase Ercc3
RA	986204	C→A	intergenic (‑233/‑1029)	Rv0887c ← / → Rv0888	Conserved hypothetical protein/Probable exported protein
RA	990001	G→C	P866A (CCC→GCC)	Rv0890c ←	Probable transcriptional regulatory protein (probably LuxR‑family)
RA	1010206	+G	coding (71/1599 nt)	Rv0907 →	Conserved protein
RA	1025106	T→C	F141F (TTT→TTC)	Rv0919 →	GCN5‑related N‑acetyltransferase
RA	1037911	C→T	R305* (CGA→TGA)	pstA1 →	Probable phosphate‑transport integral membrane ABC transporter PstA1
RA	1093406	A→G	V317V (GTT→GTC)	PE_PGRS17 ←	PE‑PGRS family protein PE_PGRS17
RA	1168717	+T	coding (512/525 nt)	Rv1046c ←	Hypothetical protein
RA	1313338	1 bp→GC	intergenic (‑39/‑387)	Rv1179c ← / → pks3	Unknown protein/Probable polyketide beta‑ketoacyl synthase Pks3
RA	1315191	A→C	*489Y (TAA→TAC)	pks3 →	Probable polyketide beta‑ketoacyl synthase Pks3
RA	1315884	G→A	A217A (GCG→GCA)	pks4 →	Probable polyketide beta‑ketoacyl synthase Pks4
RA	1414021	C→T	R607Q (CGG→CAG)	pknH ←	Probable transmembrane serine/threonine‑protein kinase H PknH (protein kinase H) (STPK H)
RA	1471659	C→T	noncoding (41/124 nt)	mcr3 →	Putative small regulatory RNA
RA	1711627	C→T	Y200Y (TAC→TAT)	Rv1520 →	Probable sugar transferase
RA	1780587	+G	coding (389/501 nt)	Rv1575 →	Probable PhiRv1 phage protein
MC JC	1987086	Δ617 bp	IS6110‑mediated	[plcD]	[plcD]
RA	2006032	A→G	Q291R (CAA→CGA)	Rv1771 →	L‑gulono‑1,4‑lactone dehydrogenase
RA	2051746	T→C	A155A (GCT→GCC)	PPE33 →	PPE family protein PPE33
RA	2057774	A→T	I83F (ATC→TTC)	Rv1815 →	Conserved protein
RA	2153410	A→G	V158A (GTT→GCT)	Rv1907c ←	Hypothetical protein
RA	2207591	+C	intergenic (‑789/‑109)	mce3R ← / → yrbE3A	Probable transcriptional repressor (probably TetR‑family) Mce3R/Conserved hypothetical integral membrane protein YrbE3A
RA	2251999	A→G	intergenic (‑116/‑3)	Rv2005c ← / → otsB1	Universal stress protein family protein/Probable trehalose‑6‑phosphate phosphatase OtsB1 (trehalose‑phosphatase) (TPP)
RA	2282787	C→T	C312Y (TGT→TAT)	Rv2037c ←	Conserved transmembrane protein
RA	2387733	T→C	E80E (GAA→GAG)	PE_PGRS37 ←	PE‑PGRS family protein PE_PGRS37
RA	2525727	(G)5→4	coding (326/420 nt)	Rv2250A →	Possible flavoprotein
			coding (163/1428 nt)	Rv2251 →	Possible flavoprotein
RA	2596695	T→G	L121R (CTC→CGC)	Rv2324 →	Probable transcriptional regulatory protein (probably AsnC‑family)
RA	2718852	T→G	intergenic (‑44/‑231)	nadD ← / → Rv2422	Probable nicotinate‑nucleotide adenylyltransferase NadD (deamido‑NAD(+) pyrophosphorylase) (deamido‑NAD(+) diphosphorylase) (nicotinate mononucleotide adenylyltransferase) (NAMN adenylyltransferase)/Hypothetical protein
RA	2751804	C→T	R126Q (CGG→CAG)	rpfE ←	Probable resuscitation‑promoting factor RpfE
RA	2809621	T→C	T107A (ACC→GCC)	bkdC ←	Probable branched‑chain keto acid dehydrogenase E2 component BkdC
JC	2873109	(CAC)5→6	coding (157/1254 nt)	Rv2553c ←	Probable conserved membrane protein
RA	2931837	G→T	D151E (GAC→GAA)	snoP ←	Probable glutamine amidotransferase SnoP
RA	2954439	T→C	R104G (AGA→GGA)	Rv2627c ←	Conserved protein
RA	3066868	C→T	G86D (GGT→GAT)	dapA ←	Probable dihydrodipicolinate synthase DapA (DHDPS) (dihydrodipicolinate synthetase)
MC JC	3120395	Δ74 bp	36 bp direct repeat_ 36 out of 36 bp identical to sequence GTCGTCAGACCCAAAACCCCGAGAGGGGACGGAAAC. This region is a possible MT‑complex‑specific genomic island (See Becq et al._ 2007).‑mediated	Rv2813 → / ← Rv2814c	Conserved hypothetical protein/Probable transposase
RA	3250276	Δ1 bp	coding (4832/5631 nt)	ppsA →	Phenolpthiocerol synthesis type‑I polyketide synthase PpsA
RA	3379708	G→C	L249V (CTG→GTG)	PPE47 ←	PPE family protein PPE47
RA	3379712	G→C	A247A (GCC→GCG)	PPE47 ←	PPE family protein PPE47
RA	3379718	T→C	G245G (GGA→GGG)	PPE47 ←	PPE family protein PPE47
RA	3379726	C→A	V243L (GTG→TTG)	PPE47 ←	PPE family protein PPE47
RA	3379730	G→C	A241T (GCC→ACG)	PPE47 ←	PPE family protein PPE47
RA	3379732	C→T	A241T (GCC→ACG)	PPE47 ←	PPE family protein PPE47
RA	3379735	2 bp→CA	coding (717‑718/1077 nt)	PPE47 ←	PPE family protein PPE47
RA	3379742	T→C	V237V (GTA→GTG)	PPE47 ←	PPE family protein PPE47
RA	3379751	A→C	V234V (GTT→GTG)	PPE47 ←	PPE family protein PPE47
RA	3379757	A→C	A232A (GCT→GCG)	PPE47 ←	PPE family protein PPE47
RA	3379763	G→A	A230A (GCC→GCT)	PPE47 ←	PPE family protein PPE47
RA	3379784	C→A	G223G (GGG→GGT)	PPE47 ←	PPE family protein PPE47
RA	3379788	C→G	G222A (GGG→GCG)	PPE47 ←	PPE family protein PPE47
MC JC	3415198	(14-bp)2→1	intergenic (‑240/+224)	nrdH ← / ← Rv3054c	Probable glutaredoxin electron transport component of NRDEF (glutaredoxin‑like protein) NrdH/Conserved hypothetical protein
MC	3552585	Δ1,483 bp	between IS6110	Rv3186–Rv3187	Rv3186, Rv3187
RA	3580639	Δ1 bp	coding (2/675 nt)	lipV →	Possible lipase LipV
RA	3689763	G→A	A392A (GCC→GCT)	lpdA ←	NAD(P)H quinone reductase LpdA
JC	3691003	58 bp x 2	duplication	lpdA ← / → Rv3304	NAD(P)H quinone reductase LpdA/Conserved protein
RA	3718357	C→T	P423L (CCG→CTG)	sugI →	Probable sugar‑transport integral membrane protein SugI
JC	3779699	(GCAACGGTG)3→4	coding (1132/1767 nt)	PE_PGRS51 →	PE‑PGRS family protein PE_PGRS51
RA	3862474	Δ1 bp	intergenic (‑84/+150)	rplM ← / ← esxT	50S ribosomal protein L13 RplM/Putative ESAT‑6 like protein EsxT
RA	3896340	T→G	L174R (CTC→CGC)	Rv3479 →	Possible transmembrane protein
RA	3940802	A→G	N396D (AAC→GAC)	PE_PGRS55 →	PE‑PGRS family protein PE_PGRS55
RA	4095002	Δ1 bp	coding (299/378 nt)	Rv3655c ←	Conserved hypothetical protein
RA	4400663	Δ1 bp	coding (478/669 nt)	sigM →	Possible alternative RNA polymerase sigma factor SigM

## Sheet: Speirobactin-resistant mutant 4
Predicted mutations
evidence	position	mutation	annotation	gene	description
RA	7684	G→A	R128K (AGG→AAG)	gyrA →	DNA gyrase (subunit A) GyrA (DNA topoisomerase (ATP‑hydrolysing)) (DNA topoisomerase II) (type II DNA topoisomerase)
RA	14785	T→C	C233R (TGC→CGC)	Rv0012 →	Probable conserved membrane protein
MC JC	55550	(CCG)6→5	coding (1888‑1890/2037 nt)	ponA1 →	Probable bifunctional penicillin‑binding protein 1A/1B PonA1 (murein polymerase) (PBP1): penicillin‑insensitive transglycosylase (peptidoglycan TGASE) + penicillin‑sensitive transpeptidase (DD‑transpeptidase)
RA	55553	C→T	P631S (CCG→TCG)	ponA1 →	Probable bifunctional penicillin‑binding protein 1A/1B PonA1 (murein polymerase) (PBP1): penicillin‑insensitive transglycosylase (peptidoglycan TGASE) + penicillin‑sensitive transpeptidase (DD‑transpeptidase)
RA	69989	G→A	G457D (GGT→GAT)	Rv0064 →	Probable conserved transmembrane protein
RA	116000	T→G	V2000V (GTT→GTG)	nrp →	Probable peptide synthetase Nrp (peptide synthase)
RA	131176	+G	intergenic (‑72/‑206)	Rv0108c ← / → PE_PGRS1	Hypothetical protein/PE‑PGRS family protein PE_PGRS1
RA	132417	C→G	R346G (CGC→GGC)	PE_PGRS1 →	PE‑PGRS family protein PE_PGRS1
RA	210096	A→G	L239L (CTT→CTC)	lprO ←	Possible lipoprotein LprO
RA	234477	T→G	Y749* (TAT→TAG)	Rv0197 →	Possible oxidoreductase
RA	234496	+GT	coding (2266/2289 nt)	Rv0197 →	Possible oxidoreductase
RA	333892	G→C	R807G (CGC→GGC)	PE_PGRS3 ←	PE‑PGRS family protein PE_PGRS3
RA	390828	T→C	S142G (AGT→GGT)	Rv0323c ←	Conserved hypothetical protein
RA	424322	+C	coding (373/426 nt)	PPE7 ←	PPE family protein PPE7
RA	459399	A→C	intergenic (‑84/+57)	Rv0383c ← / ← clpB	Possible conserved secreted protein/Probable endopeptidase ATP binding protein (chain B) ClpB (ClpB protein) (heat shock protein F84.1)
RA	467500	+G	coding (502/543 nt)	PPE9 ←	PPE family protein PPE9
RA	467509	+G	coding (493/543 nt)	PPE9 ←	PPE family protein PPE9
RA	467516	G→C	S162S (TCC→TCG)	PPE9 ←	PPE family protein PPE9
RA	467526	C→G	G159A (GGG→GCG)	PPE9 ←	PPE family protein PPE9
RA	467546	G→C	D152E (GAC→GAG)	PPE9 ←	PPE family protein PPE9
RA	467557	A→C	L149V (TTG→GTG)	PPE9 ←	PPE family protein PPE9
RA	467564	A→C	H146Q (CAT→CAG)	PPE9 ←	PPE family protein PPE9
RA	467585	G→C	H139Q (CAC→CAG)	PPE9 ←	PPE family protein PPE9
RA	467590	T→C	T138A (ACG→GCG)	PPE9 ←	PPE family protein PPE9
RA	467621	T→G	G127G (GGA→GGC)	PPE9 ←	PPE family protein PPE9
RA	467638	G→T	Q122K (CAG→AAG)	PPE9 ←	PPE family protein PPE9
RA	623472	A→G	D227G (GAC→GGC)	PE_PGRS6 →	PE‑PGRS family protein PE_PGRS6
RA	623508	C→G	A239G (GCC→GGC)	PE_PGRS6 →	PE‑PGRS family protein PE_PGRS6
RA	635633	C→T	A81A (GCG→GCA)	Rv0543c ←	Conserved protein
RA	672491	C→G	G1142G (GGG→GGC)	PE_PGRS7 ←	PE‑PGRS family protein PE_PGRS7
RA	836272	A→G	E191G (GAG→GGG)	PE_PGRS9 →	PE‑PGRS family protein PE_PGRS9
RA	836291	A→G	G197G (GGA→GGG)	PE_PGRS9 →	PE‑PGRS family protein PE_PGRS9
RA	836426	A→C	L242L (CTA→CTC)	PE_PGRS9 →	PE‑PGRS family protein PE_PGRS9
RA	836454	A→G	T252A (ACT→GCT)	PE_PGRS9 →	PE‑PGRS family protein PE_PGRS9
RA	836538	A→G	N280D (AAC→GAC)	PE_PGRS9 →	PE‑PGRS family protein PE_PGRS9
RA	836658	A→G	T320A (ACC→GCC)	PE_PGRS9 →	PE‑PGRS family protein PE_PGRS9
RA	837033	A→G	T445A (ACC→GCC)	PE_PGRS9 →	PE‑PGRS family protein PE_PGRS9
RA	846863	G→C	G235G (GGG→GGC)	PE_PGRS11 →	PE‑PGRS family protein PE_PGRS11
RA	927110	A→G	S584G (AGT→GGT)	PE_PGRS13 →	PE‑PGRS family protein PE_PGRS13
RA	958922	C→A	A410A (GCG→GCT)	ercc3 ←	DNA helicase Ercc3
RA	986204	C→A	intergenic (‑233/‑1029)	Rv0887c ← / → Rv0888	Conserved hypothetical protein/Probable exported protein
RA	990001	G→C	P866A (CCC→GCC)	Rv0890c ←	Probable transcriptional regulatory protein (probably LuxR‑family)
RA	1010206	+G	coding (71/1599 nt)	Rv0907 →	Conserved protein
RA	1025106	T→C	F141F (TTT→TTC)	Rv0919 →	GCN5‑related N‑acetyltransferase
RA	1037911	C→T	R305* (CGA→TGA)	pstA1 →	Probable phosphate‑transport integral membrane ABC transporter PstA1
RA	1093406	A→G	V317V (GTT→GTC)	PE_PGRS17 ←	PE‑PGRS family protein PE_PGRS17
RA	1168717	+T	coding (512/525 nt)	Rv1046c ←	Hypothetical protein
RA	1313338	1 bp→GC	intergenic (‑39/‑387)	Rv1179c ← / → pks3	Unknown protein/Probable polyketide beta‑ketoacyl synthase Pks3
RA	1315191	A→C	*489Y (TAA→TAC)	pks3 →	Probable polyketide beta‑ketoacyl synthase Pks3
RA	1315884	G→A	A217A (GCG→GCA)	pks4 →	Probable polyketide beta‑ketoacyl synthase Pks4
RA	1414021	C→T	R607Q (CGG→CAG)	pknH ←	Probable transmembrane serine/threonine‑protein kinase H PknH (protein kinase H) (STPK H)
RA	1471659	C→T	noncoding (41/124 nt)	mcr3 →	Putative small regulatory RNA
RA	1711627	C→T	Y200Y (TAC→TAT)	Rv1520 →	Probable sugar transferase
RA	1780587	+G	coding (389/501 nt)	Rv1575 →	Probable PhiRv1 phage protein
RA	1982322	Δ1 bp	coding (2454/3162 nt)	PPE24 ←	PPE family protein PPE24
MC JC	1987086	Δ617 bp	IS6110‑mediated	[plcD]	[plcD]
RA	2006032	A→G	Q291R (CAA→CGA)	Rv1771 →	L‑gulono‑1,4‑lactone dehydrogenase
RA	2051746	T→C	A155A (GCT→GCC)	PPE33 →	PPE family protein PPE33
RA	2057774	A→T	I83F (ATC→TTC)	Rv1815 →	Conserved protein
RA	2153410	A→G	V158A (GTT→GCT)	Rv1907c ←	Hypothetical protein
RA	2207591	+C	intergenic (‑789/‑109)	mce3R ← / → yrbE3A	Probable transcriptional repressor (probably TetR‑family) Mce3R/Conserved hypothetical integral membrane protein YrbE3A
RA	2251999	A→G	intergenic (‑116/‑3)	Rv2005c ← / → otsB1	Universal stress protein family protein/Probable trehalose‑6‑phosphate phosphatase OtsB1 (trehalose‑phosphatase) (TPP)
RA	2282787	C→T	C312Y (TGT→TAT)	Rv2037c ←	Conserved transmembrane protein
RA	2387733	T→C	E80E (GAA→GAG)	PE_PGRS37 ←	PE‑PGRS family protein PE_PGRS37
RA	2525727	(G)5→4	coding (326/420 nt)	Rv2250A →	Possible flavoprotein
			coding (163/1428 nt)	Rv2251 →	Possible flavoprotein
RA	2596695	T→G	L121R (CTC→CGC)	Rv2324 →	Probable transcriptional regulatory protein (probably AsnC‑family)
RA	2718852	T→G	intergenic (‑44/‑231)	nadD ← / → Rv2422	Probable nicotinate‑nucleotide adenylyltransferase NadD (deamido‑NAD(+) pyrophosphorylase) (deamido‑NAD(+) diphosphorylase) (nicotinate mononucleotide adenylyltransferase) (NAMN adenylyltransferase)/Hypothetical protein
RA	2751804	C→T	R126Q (CGG→CAG)	rpfE ←	Probable resuscitation‑promoting factor RpfE
RA	2809621	T→C	T107A (ACC→GCC)	bkdC ←	Probable branched‑chain keto acid dehydrogenase E2 component BkdC
JC	2873109	(CAC)5→6	coding (157/1254 nt)	Rv2553c ←	Probable conserved membrane protein
RA	2931837	G→T	D151E (GAC→GAA)	snoP ←	Probable glutamine amidotransferase SnoP
RA	2954439	T→C	R104G (AGA→GGA)	Rv2627c ←	Conserved protein
RA	3066868	C→T	G86D (GGT→GAT)	dapA ←	Probable dihydrodipicolinate synthase DapA (DHDPS) (dihydrodipicolinate synthetase)
MC JC	3120395	Δ74 bp	36 bp direct repeat_ 36 out of 36 bp identical to sequence GTCGTCAGACCCAAAACCCCGAGAGGGGACGGAAAC. This region is a possible MT‑complex‑specific genomic island (See Becq et al._ 2007).‑mediated	Rv2813 → / ← Rv2814c	Conserved hypothetical protein/Probable transposase
RA	3250276	Δ1 bp	coding (4832/5631 nt)	ppsA →	Phenolpthiocerol synthesis type‑I polyketide synthase PpsA
RA	3379708	G→C	L249V (CTG→GTG)	PPE47 ←	PPE family protein PPE47
RA	3379712	G→C	A247A (GCC→GCG)	PPE47 ←	PPE family protein PPE47
RA	3379718	T→C	G245G (GGA→GGG)	PPE47 ←	PPE family protein PPE47
RA	3379726	C→A	V243L (GTG→TTG)	PPE47 ←	PPE family protein PPE47
RA	3379730	G→C	A241T (GCC→ACG)	PPE47 ←	PPE family protein PPE47
RA	3379732	C→T	A241T (GCC→ACG)	PPE47 ←	PPE family protein PPE47
RA	3379735	2 bp→CA	coding (717‑718/1077 nt)	PPE47 ←	PPE family protein PPE47
RA	3379742	T→C	V237V (GTA→GTG)	PPE47 ←	PPE family protein PPE47
RA	3379751	A→C	V234V (GTT→GTG)	PPE47 ←	PPE family protein PPE47
RA	3379757	A→C	A232A (GCT→GCG)	PPE47 ←	PPE family protein PPE47
RA	3379763	G→A	A230A (GCC→GCT)	PPE47 ←	PPE family protein PPE47
RA	3379784	C→A	G223G (GGG→GGT)	PPE47 ←	PPE family protein PPE47
RA	3379788	C→G	G222A (GGG→GCG)	PPE47 ←	PPE family protein PPE47
MC JC	3415198	(14-bp)2→1	intergenic (‑240/+224)	nrdH ← / ← Rv3054c	Probable glutaredoxin electron transport component of NRDEF (glutaredoxin‑like protein) NrdH/Conserved hypothetical protein
MC	3552585	Δ1,483 bp	between IS6110	Rv3186–Rv3187	Rv3186, Rv3187
RA	3580639	Δ1 bp	coding (2/675 nt)	lipV →	Possible lipase LipV
RA	3590686	+C	intergenic (+69/+6)	Rv3212 → / ← Rv3213c	Conserved alanine valine rich protein/Possible SOJ/para‑related protein
RA	3689763	G→A	A392A (GCC→GCT)	lpdA ←	NAD(P)H quinone reductase LpdA
RA	3718357	C→T	P423L (CCG→CTG)	sugI →	Probable sugar‑transport integral membrane protein SugI
RA	3779699	(GCAACGGTG)3→4	coding (1132/1767 nt)	PE_PGRS51 →	PE‑PGRS family protein PE_PGRS51
RA	3862474	Δ1 bp	intergenic (‑84/+150)	rplM ← / ← esxT	50S ribosomal protein L13 RplM/Putative ESAT‑6 like protein EsxT
RA	3896340	T→G	L174R (CTC→CGC)	Rv3479 →	Possible transmembrane protein
RA	4095002	Δ1 bp	coding (299/378 nt)	Rv3655c ←	Conserved hypothetical protein
RA	4400663	Δ1 bp	coding (478/669 nt)	sigM →	Possible alternative RNA polymerase sigma factor SigM

## Sheet: SNP Compare
Comparison of SNPs in all Samples. Highlighted boxes are SNPs found in BOTH WT and mutant samples. Non-highlighted boxes are not found in WT.
WT	ADC100_1	ADC100_2	ADC100_3	ADC100_4
Rv0012 →	gyrA →	gyrA →	gyrA →	gyrA →
ponA1 →	Rv0012 →	Rv0012 →	Rv0012 →	Rv0012 →
ponA1 →	ponA1 →	ponA1 →	ponA1 →	ponA1 →
Rv0064 →	ponA1 →	ponA1 →	ponA1 →	ponA1 →
nrp →	Rv0064 →	Rv0064 →	Rv0064 →	Rv0064 →
Rv0108c ← / → PE_PGRS1	nrp →	nrp →	nrp →	nrp →
PE_PGRS1 →	Rv0108c ← / → PE_PGRS1	Rv0108c ← / → PE_PGRS1	Rv0108c ← / → PE_PGRS1	Rv0108c ← / → PE_PGRS1
lprO ←	PE_PGRS1 →	PE_PGRS1 →	PE_PGRS1 →	PE_PGRS1 →
Rv0197 →	lprO ←	lprO ←	lprO ←	lprO ←
Rv0197 →	Rv0197 →	Rv0197 →	Rv0197 →	Rv0197 →
PE_PGRS3 ←	Rv0197 →	Rv0197 →	Rv0197 →	Rv0197 →
Rv0323c ←	PE_PGRS3 ←	PE_PGRS3 ←	PE_PGRS3 ←	PE_PGRS3 ←
PPE7 ←	Rv0323c ←	Rv0323c ←	Rv0323c ←	Rv0323c ←
Rv0383c ← / ← clpB	PPE7 ←	PPE7 ←	PPE7 ←	PPE7 ←
PPE9 ←	Rv0383c ← / ← clpB	Rv0383c ← / ← clpB	Rv0383c ← / ← clpB	Rv0383c ← / ← clpB
PPE9 ←	PPE9 ←	PPE9 ←	PPE9 ←	PPE9 ←
PPE9 ←	PPE9 ←	PPE9 ←	PPE9 ←	PPE9 ←
PPE9 ←	PPE9 ←	PPE9 ←	PPE9 ←	PPE9 ←
PPE9 ←	PPE9 ←	PPE9 ←	PPE9 ←	PPE9 ←
PPE9 ←	PPE9 ←	PPE9 ←	PPE9 ←	PPE9 ←
PPE9 ←	PPE9 ←	PPE9 ←	PPE9 ←	PPE9 ←
PPE9 ←	PPE9 ←	PPE9 ←	PPE9 ←	PPE9 ←
PPE9 ←	PPE9 ←	PPE9 ←	PPE9 ←	PPE9 ←
PPE9 ←	PPE9 ←	PPE9 ←	PPE9 ←	PPE9 ←
PPE9 ←	PPE9 ←	PPE9 ←	PPE9 ←	PPE9 ←
PE_PGRS6 →	PPE9 ←	PPE9 ←	PPE9 ←	PPE9 ←
PE_PGRS6 →	PE_PGRS6 →	PE_PGRS6 →	PE_PGRS6 →	PE_PGRS6 →
Rv0543c ←	PE_PGRS6 →	PE_PGRS6 →	PE_PGRS6 →	PE_PGRS6 →
PE_PGRS7 ←	Rv0543c ←	Rv0543c ←	Rv0543c ←	Rv0543c ←
PE_PGRS9 →	PE_PGRS7 ←	PE_PGRS7 ←	PE_PGRS7 ←	PE_PGRS7 ←
PE_PGRS9 →	PE_PGRS9 →	PE_PGRS9 →	PE_PGRS9 →	PE_PGRS9 →
PE_PGRS9 →	PE_PGRS9 →	PE_PGRS9 →	PE_PGRS9 →	PE_PGRS9 →
PE_PGRS9 →	PE_PGRS9 →	PE_PGRS9 →	PE_PGRS9 →	PE_PGRS9 →
PE_PGRS9 →	PE_PGRS9 →	PE_PGRS9 →	PE_PGRS9 →	PE_PGRS9 →
PE_PGRS9 →	PE_PGRS9 →	PE_PGRS9 →	PE_PGRS9 →	PE_PGRS9 →
PE_PGRS9 →	PE_PGRS9 →	PE_PGRS9 →	PE_PGRS9 →	PE_PGRS9 →
PE_PGRS10 →	PE_PGRS9 →	PE_PGRS9 →	PE_PGRS10 →	PE_PGRS9 →
PE_PGRS10 →	PE_PGRS11 →	PE_PGRS10 →	PE_PGRS10 →	PE_PGRS11 →
PE_PGRS11 →	PE_PGRS13 →	PE_PGRS10 →	PE_PGRS10 →	PE_PGRS13 →
PE_PGRS13 →	ercc3 ←	PE_PGRS10 →	PE_PGRS10 →	ercc3 ←
ercc3 ←	Rv0887c ← / → Rv0888	PE_PGRS10 →	PE_PGRS10 →	Rv0887c ← / → Rv0888
Rv0887c ← / → Rv0888	Rv0890c ←	PE_PGRS10 →	PE_PGRS10 →	Rv0890c ←
Rv0890c ←	Rv0907 →	PE_PGRS10 →	PE_PGRS11 →	Rv0907 →
Rv0907 →	Rv0919 →	PE_PGRS11 →	PE_PGRS13 →	Rv0919 →
Rv0919 →	pstA1 →	ercc3 ←	ercc3 ←	pstA1 →
pstA1 →	PE_PGRS17 ←	Rv0887c ← / → Rv0888	Rv0887c ← / → Rv0888	PE_PGRS17 ←
PE_PGRS17 ←	Rv1046c ←	Rv0890c ←	Rv0890c ←	Rv1046c ←
Rv1046c ←	pks3 →	Rv0907 →	Rv0907 →	Rv1179c ← / → pks3
Rv1179c ← / → pks3	pks4 →	Rv0919 →	Rv0919 →	pks3 →
pks3 →	pknH ←	pstA1 →	pstA1 →	pks4 →
pks4 →	mcr3 →	PE_PGRS17 ←	PE_PGRS17 ←	pknH ←
pknH ←	Rv1520 →	Rv1046c ←	Rv1046c ←	mcr3 →
mcr3 →	Rv1575 →	Rv1179c ← / → pks3	Rv1179c ← / → pks3	Rv1520 →
Rv1520 →	[plcD]	pks3 →	pks3 →	Rv1575 →
Rv1575 →	Rv1771 →	pks4 →	pks4 →	PPE24 ←
[plcD]	PPE33 →	pknH ←	pknH ←	[plcD]
Rv1771 →	Rv1815 →	mcr3 →	mcr3 →	Rv1771 →
PPE33 →	Rv1907c ←	Rv1520 →	Rv1520 →	PPE33 →
Rv1815 →	mce3R ← / → yrbE3A	Rv1575 →	Rv1575 →	Rv1815 →
Rv1907c ←	Rv2005c ← / → otsB1	[plcD]	[plcD]	Rv1907c ←
mce3R ← / → yrbE3A	Rv2037c ←	Rv1771 →	Rv1771 →	mce3R ← / → yrbE3A
Rv2005c ← / → otsB1	PE_PGRS37 ←	PPE33 →	PPE33 →	Rv2005c ← / → otsB1
Rv2037c ←	Rv2250A →	Rv1815 →	Rv1815 →	Rv2037c ←
PE_PGRS37 ←	Rv2251 →	Rv1907c ←	Rv1907c ←	PE_PGRS37 ←
Rv2250A →	Rv2324 →	mce3R ← / → yrbE3A	mce3R ← / → yrbE3A	Rv2250A →
Rv2251 →	nadD ← / → Rv2422	Rv2005c ← / → otsB1	Rv2005c ← / → otsB1	Rv2251 →
nadD ← / → Rv2422	rpfE ←	Rv2037c ←	Rv2037c ←	Rv2324 →
rpfE ←	bkdC ←	PE_PGRS37 ←	PE_PGRS37 ←	nadD ← / → Rv2422
bkdC ←	Rv2553c ←	Rv2250A →	Rv2250A →	rpfE ←
Rv2553c ←	snoP ←	Rv2251 →	Rv2251 →	bkdC ←
snoP ←	Rv2627c ←	Rv2324 →	Rv2324 →	Rv2553c ←
Rv2627c ←	dapA ←	nadD ← / → Rv2422	nadD ← / → Rv2422	snoP ←
dapA ←	Rv2813 → / ← Rv2814c	rpfE ←	rpfE ←	Rv2627c ←
Rv2813 → / ← Rv2814c	ppsA →	bkdC ←	bkdC ←	dapA ←
PPE47 ←	PPE47 ←	Rv2553c ←	Rv2553c ←	Rv2813 → / ← Rv2814c
PPE47 ←	PPE47 ←	snoP ←	snoP ←	ppsA →
PPE47 ←	PPE47 ←	Rv2627c ←	Rv2627c ←	PPE47 ←
PPE47 ←	PPE47 ←	dapA ←	dapA ←	PPE47 ←
PPE47 ←	PPE47 ←	Rv2813 → / ← Rv2814c	Rv2813 → / ← Rv2814c	PPE47 ←
PPE47 ←	PPE47 ←	ppsB →	ppsA →	PPE47 ←
PPE47 ←	PPE47 ←	PPE47 ←	PPE47 ←	PPE47 ←
PPE47 ←	PPE47 ←	PPE47 ←	PPE47 ←	PPE47 ←
PPE47 ←	PPE47 ←	PPE47 ←	PPE47 ←	PPE47 ←
PPE47 ←	PPE47 ←	PPE47 ←	PPE47 ←	PPE47 ←
PPE47 ←	PPE47 ←	PPE47 ←	PPE47 ←	PPE47 ←
PPE47 ←	PPE47 ←	PPE47 ←	PPE47 ←	PPE47 ←
PPE47 ←	PPE47 ←	PPE47 ←	PPE47 ←	PPE47 ←
nrdH ← / ← Rv3054c	nrdH ← / ← Rv3054c	PPE47 ←	PPE47 ←	PPE47 ←
Rv3186–Rv3187	Rv3186–Rv3187	PPE47 ←	PPE47 ←	PPE47 ←
lipV →	lipV →	PPE47 ←	PPE47 ←	nrdH ← / ← Rv3054c
Rv3212 → / ← Rv3213c	Rv3212 → / ← Rv3213c	PPE47 ←	PPE47 ←	Rv3186–Rv3187
sugI →	lpdA ←	PPE47 ←	PPE47 ←	lipV →
rplM ← / ← esxT	lpdA ← / → Rv3304	PPE47 ←	PPE47 ←	Rv3212 → / ← Rv3213c
Rv3479 →	sugI →	nrdH ← / ← Rv3054c	nrdH ← / ← Rv3054c	lpdA ←
Rv3655c ←	PE_PGRS51 →	Rv3186–Rv3187	Rv3186–Rv3187	sugI →
sigM →	rplM ← / ← esxT	lipV →	lipV →	PE_PGRS51 →
	Rv3479 →	Rv3212 → / ← Rv3213c	lpdA ←	rplM ← / ← esxT
	Rv3655c ←	lpdA ← / → Rv3304	lpdA ← / → Rv3304	Rv3479 →
	sigM →	lpdA ← / → Rv3304	sugI →	Rv3655c ←
		sugI →	PE_PGRS51 →	sigM →
		PE_PGRS51 →	rplM ← / ← esxT
		rplM ← / ← esxT	Rv3479 →
		Rv3479 →	PE_PGRS55 →
		Rv3655c ←	Rv3655c ←
		sigM →	sigM →

## Sheet: Consolidated
Mutations unique to mutants
Predicted mutations Speirobactin-resistant mutant 1
evidence	position	mutation	annotation	gene	description	Essential
RA	7567	A→G	D89G (GAC→GGC)	gyrA →	DNA gyrase (subunit A) GyrA (DNA topoisomerase (ATP‑hydrolysing)) (DNA topoisomerase II) (type II DNA topoisomerase)	Y
RA	2596695	T→G	L121R (CTC→CGC)	Rv2324 →	Probable transcriptional regulatory protein (probably AsnC‑family)	N
RA	3250276	Δ1 bp	coding (4832/5631 nt)	ppsA →	Phenolpthiocerol synthesis type‑I polyketide synthase PpsA	N
RA	3689763	G→A	A392A (GCC→GCT)	lpdA ←	NAD(P)H quinone reductase LpdA	Conditional
JC	3691003	58 bp x 2	duplication	lpdA ← / → Rv3304	NAD(P)H quinone reductase LpdA/Conserved protein	Conditional
JC	3779699	(GCAACGGTG)3→4	coding (1132/1767 nt)	PE_PGRS51 →	PE‑PGRS family protein PE_PGRS51	N
Predicted mutations Speirobactin-resistant mutant 2
evidence	position	mutation	annotation	gene	description	Essential
RA	7604	G→C	Q101H (CAG→CAC)	gyrA →	DNA gyrase (subunit A) GyrA (DNA topoisomerase (ATP‑hydrolysing)) (DNA topoisomerase II) (type II DNA topoisomerase)	Y
RA	839123	A→G	R225G (AGG→GGG)	PE_PGRS10 →	PE‑PGRS family protein PE_PGRS10	N
RA	839129	C→G	R227G (CGC→GGC)	PE_PGRS10 →	PE‑PGRS family protein PE_PGRS10	N
RA	839348	A→G	S300G (AGC→GGC)	PE_PGRS10 →	PE‑PGRS family protein PE_PGRS10	N
RA	840496	C→G	G682G (GGC→GGG)	PE_PGRS10 →	PE‑PGRS family protein PE_PGRS10	N
RA	2596749	T→C	L139P (CTG→CCG)	Rv2324 →	Probable transcriptional regulatory protein (probably AsnC‑family)	N
RA	3251766	+T	coding (695/4617 nt)	ppsB →	Phenolpthiocerol synthesis type‑I polyketide synthase PpsB	N
JC	3690953	+AGC	intergenic (‑15/‑188)	lpdA ← / → Rv3304	NAD(P)H quinone reductase LpdA/Conserved protein	Conditional
JC	3691003	58 bp x 2	duplication	lpdA ← / → Rv3304	NAD(P)H quinone reductase LpdA/Conserved protein	Conditional
JC	3779699	(GCAACGGTG)3→4	coding (1132/1767 nt)	PE_PGRS51 →	PE‑PGRS family protein PE_PGRS51	N
Predicted mutations Speirobactin-resistant mutant 3
evidence	position	mutation	annotation	gene	description	Essential
RA	7567	A→G	D89G (GAC→GGC)	gyrA →	DNA gyrase (subunit A) GyrA (DNA topoisomerase (ATP‑hydrolysing)) (DNA topoisomerase II) (type II DNA topoisomerase)	Y
RA	838990	C→G	A180A (GCC→GCG)	PE_PGRS10 →	PE‑PGRS family protein PE_PGRS10	N
RA	839123	A→G	R225G (AGG→GGG)	PE_PGRS10 →	PE‑PGRS family protein PE_PGRS10	N
RA	839129	C→G	R227G (CGC→GGC)	PE_PGRS10 →	PE‑PGRS family protein PE_PGRS10	N
RA	839348	A→G	S300G (AGC→GGC)	PE_PGRS10 →	PE‑PGRS family protein PE_PGRS10	N
RA	2596695	T→G	L121R (CTC→CGC)	Rv2324 →	Probable transcriptional regulatory protein (probably AsnC‑family)	N
RA	3250276	Δ1 bp	coding (4832/5631 nt)	ppsA →	Phenolpthiocerol synthesis type‑I polyketide synthase PpsA	N
RA	3689763	G→A	A392A (GCC→GCT)	lpdA ←	NAD(P)H quinone reductase LpdA	Conditional
JC	3691003	58 bp x 2	duplication	lpdA ← / → Rv3304	NAD(P)H quinone reductase LpdA/Conserved protein	Conditional
JC	3779699	(GCAACGGTG)3→4	coding (1132/1767 nt)	PE_PGRS51 →	PE‑PGRS family protein PE_PGRS51	N
RA	3940802	A→G	N396D (AAC→GAC)	PE_PGRS55 →	PE‑PGRS family protein PE_PGRS55	N
Predicted mutations Speirobactin-resistant mutant 4
evidence	position	mutation	annotation	gene	description	Essential
RA	7684	G→A	R128K (AGG→AAG)	gyrA →	DNA gyrase (subunit A) GyrA (DNA topoisomerase (ATP‑hydrolysing)) (DNA topoisomerase II) (type II DNA topoisomerase)	Y
RA	1982322	Δ1 bp	coding (2454/3162 nt)	PPE24 ←	PPE family protein PPE24	N
RA	2596695	T→G	L121R (CTC→CGC)	Rv2324 →	Probable transcriptional regulatory protein (probably AsnC‑family)	N
RA	3250276	Δ1 bp	coding (4832/5631 nt)	ppsA →	Phenolpthiocerol synthesis type‑I polyketide synthase PpsA	N
RA	3689763	G→A	A392A (GCC→GCT)	lpdA ←	NAD(P)H quinone reductase LpdA	Conditional
RA	3779699	(GCAACGGTG)3→4	coding (1132/1767 nt)	PE_PGRS51 →	PE‑PGRS family protein PE_PGRS51	N
