# Supplementary material for: A chlorinated diketopiperazine antibiotic targets Mycobacterium tuberculosis
Source: Antimicrob Agents Chemother. 2025 Jul 31;69(9):e00369-25. doi: 10.1128/aac.00369-25 (PMC12406682; doi:10.1128/aac.00369-25)
Supplement: Supplemental material C — Raw transcriptomic data of M. tuberculosis treated with speirobactin, ciprofloxacin, moxifloxacin, ethambutol, and isoniazid. [file aac.00369-25-s0003.xlsx]

## Sheet: Log2fc All
Supplemental_File_C_Raw_transcriptomic_analysis_data
			Speirobactin		Ciprofloxacin		Moxifloxacin		Ethambutol		Isoniazid
Locustag	Gene	Description	logFC	PValue	logFC	PValue	logFC	PValue	logFC	PValue	logFC	PValue
Rv0001	dnaA	chromosomal replication initiator protein DnaA	0.107368	0.290214	-0.16199	0.118603	-0.254327	0.0199242	-0.516133	8.52915309462313e-05	-0.461515	0.00025681
Rv0002	dnaN	DNA polymerase III subunit beta	0.243932	0.00784764	0.156927	0.0680012	-0.121305	0.149562	-0.492281	1.57535649789534e-05	-0.304671	0.00161548
Rv0003	recF	DNA replication/repair protein RecF	-0.0294388	0.725124	-0.115495	0.179862	-0.270512	0.00475511	-0.625165	1.28320714215533e-06	-0.371253	0.0003756
Rv0004		hypothetical protein	0.128128	0.313283	-0.115557	0.363789	0.2449	0.0637654	0.105769	0.400933	0.323252	0.0181836
Rv0005	gyrB	DNA gyrase subunit B	0.208165	0.00807378	0.0586513	0.405551	-0.184233	0.0165156	-0.120549	0.0984885	-0.251724	0.00215081
Rv0006	gyrA	DNA gyrase subunit A	0.0578978	0.279744	-0.0131328	0.802829	-0.133434	0.0203927	-0.101807	0.0669444	-0.0991625	0.0735923
Rv0007		membrane protein	-0.120505	0.195669	0.0514051	0.572361	-0.132788	0.156194	-0.151334	0.109307	-0.135672	0.147921
Rv0008c		cell wall synthesis protein CwsA	0.392141	0.0715286	0.356392	0.102233	-0.0199891	0.923644	-0.277749	0.19216	0.0951958	0.644483
Rv0009	ppiA	iron-regulated peptidyl-prolyl cis-trans isomerase PpiA	0.0692109	0.420677	0.0142135	0.867315	-0.176457	0.0515308	-0.636618	1.27724552016533e-06	-0.195564	0.0331459
Rv0010c		membrane protein	-0.0690276	0.462767	-0.0654906	0.485814	-0.19691	0.0478368	-0.490797	7.11369304900632e-05	-0.254439	0.0137534
Rv0011c		cell division protein CrgA	-0.0129511	0.937064	-0.0311424	0.8495	-0.479461	0.0098326	-0.751777	0.000346137	-0.692773	0.00070301
Rv0012		membrane protein	0.0874153	0.0949667	0.114789	0.0333935	0.072379	0.160795	-0.00475309	0.924146	-0.0306236	0.542215
Rv0013	trpG	anthranilate synthase component II	-0.0250101	0.645928	0.0300479	0.581676	0.0137183	0.800489	-0.16963	0.00595994	-0.0485651	0.376517
Rv0014c	pknB	serine/threonine-protein kinase PknB	-0.168443	0.00174157	-0.035401	0.440199	-0.144321	0.00537382	0.049971	0.280312	-0.133022	0.00907803
Rv0015c	pknA	serine/threonine-protein kinase PknA	-0.141684	0.203592	-0.224769	0.0522163	0.19902	0.0807004	0.400103	0.00178349	0.456402	0.00059924
Rv0016c	pbpA	penicillin-binding protein PbpA	-0.286213	8.88215e-05	-0.257663	0.000251602	-0.1036	0.0767569	0.011007	0.842956	0.0259218	0.641845
Rv0017c	rodA	cell division protein RodA	-0.147938	0.0261557	-0.105152	0.100481	-0.0102757	0.866695	0.120741	0.062556	-0.0062646	0.91846
Rv0018c	pstP	phosphoserine/threonine phosphatase PstP	-0.0146435	0.838395	-0.0415454	0.564861	0.100745	0.173193	0.294651	0.000748814	0.149016	0.0512012
Rv0019c	fhaB	FHA domain-containing protein FhaB	0.131699	0.0826501	-0.0446908	0.538425	-0.0463446	0.523499	0.0781963	0.2873	-0.0768973	0.295236
Rv0020c	fhaA	FHA domain-containing protein FhaA	0.192752	0.00404439	0.087918	0.144733	0.0430808	0.463044	0.0557602	0.34499	-0.0693539	0.24384
Rv0021c		hypothetical protein	0.183152	0.0601016	0.177096	0.0685398	0.0906909	0.33052	0.0102322	0.911032	0.0295758	0.747369
Rv0023		transcriptional regulator	0.0433461	0.860579	0.127565	0.609875	0.517558	0.0436749	0.84267	0.00221925	0.515748	0.042953
Rv0024		NLP/P60 family protein	-0.217093	0.0563818	-0.226654	0.0486674	-0.0287237	0.787139	0.506014	0.000171602	-0.090463	0.398832
Rv0025		hypothetical protein	0.457869	0.00147489	0.206407	0.106035	0.240248	0.0610209	0.746823	1.05277382249779e-05	0.388512	0.00476583
Rv0026		hypothetical protein	0.0628861	0.361896	-0.0354561	0.604247	-0.0618546	0.369545	-0.295039	0.000463722	-0.143478	0.0481366
Rv0027		hypothetical protein	0.453081	0.0149107	0.0919978	0.588766	0.439933	0.0173724	0.219278	0.202769	0.357343	0.0463108
Rv0028		hypothetical protein	0.236063	0.0216206	-0.0752258	0.431211	0.12568	0.193262	-0.0176792	0.850406	0.0592106	0.53054
Rv0029		hypothetical protein	-0.0486959	0.488119	0.0620835	0.379261	-0.151844	0.0420175	-0.275597	0.00102723	-0.225901	0.00467912
Rv0030		hypothetical protein	0.52604	0.00173476	-0.106651	0.462437	0.330962	0.0308188	0.152512	0.28895	0.312044	0.0397236
Rv0032	bioF2	8-amino-7-oxononanoate synthase	0.0442845	0.74803	0.253459	0.0802793	-0.232404	0.106134	-0.920057	5.37655237541308e-06	-0.361634	0.0171191
Rv0033	acpA	acyl carrier protein AcpA	-0.00602742	0.9841	0.212955	0.48434	-0.292642	0.341797	-1.26154	0.000859274	-0.489221	0.121237
Rv0034		hypothetical protein	-0.040533	0.809619	0.158825	0.351809	0.487488	0.00816326	0.29122	0.0877772	0.693221	0.00051834
Rv0035	fadD34	fatty-acid--CoA ligase FadD34	-0.281559	0.00121967	-0.0735495	0.318901	-0.252725	0.00281707	-0.908729	1.28517667483089e-09	-0.261515	0.0021705
Rv0036c		hypothetical protein	0.34611	0.0885902	0.0102463	0.957958	0.653848	0.00352903	0.782955	0.000855124	0.756165	0.00114937
Rv0037c		MFS-type transporter	0.221946	0.0278927	0.0301972	0.746685	0.406967	0.000424826	0.590497	8.7190640407614e-06	0.47401	9.65478e-05
Rv0038		hypothetical protein	-0.0161581	0.780777	0.08367	0.162581	0.00845704	0.884011	0.0066366	0.90875	0.0432506	0.459237
Rv0039c		transmembrane protein	-0.274186	0.481673	-0.108984	0.779735	0.279855	0.447607	0.717179	0.0526217	0.414428	0.256022
Rv0040c	mtc28	hypothetical protein	-0.12874	0.254112	0.208296	0.0738426	-0.12885	0.253462	0.0335273	0.761379	-0.0814658	0.464239
Rv0041	leuS	leucine--tRNA ligase	0.175938	0.000833277	0.191201	0.000399502	0.0657139	0.143548	-0.0562791	0.206154	-0.0588864	0.186987
Rv0042c		transcriptional regulator	-0.0725962	0.271569	-0.108055	0.10972	-0.0908949	0.173202	-0.237844	0.00187129	-0.0785068	0.235843
Rv0043c		HTH-type transcriptional regulator	0.0249731	0.702368	0.0122107	0.851597	0.206046	0.00556254	-0.0220191	0.735798	0.151007	0.0319285
Rv0044c		oxidoreductase	0.144652	0.134972	0.258583	0.0126487	0.403161	0.000474516	-0.183651	0.0627858	0.0711546	0.449074
Rv0045c		hydrolase	0.559292	4.33262e-06	0.455334	4.48243e-05	0.111579	0.189928	0.852105	1.8862661831122e-08	-0.0868326	0.302379
Rv0046c	ino1	inositol-3-phosphate synthase	0.985646	1.26107e-10	0.679831	2.35138e-08	0.405034	1.58492e-05	1.57458	1.37562356764283e-13	0.0815678	0.23431
Rv0047c		hypothetical protein	0.956623	7.96351e-07	0.543405	0.000396275	0.259605	0.0478233	1.74493	2.53005032698214e-10	0.151893	0.2271
Rv0048c		membrane protein	0.173069	0.0484502	0.29216	0.00242257	-0.101099	0.22966	0.180112	0.0406695	-0.200481	0.0249683
Rv0049		hypothetical protein	0.290434	0.0124445	0.131267	0.220858	0.31402	0.00773678	0.427212	0.000777479	0.261375	0.0219669
Rv0050	ponA1	bifunctional penicillin-insensitive transglycosylase/penicillin-sensitive transpeptidase	-0.184429	0.0253903	-0.147485	0.0660619	-0.300032	0.00103516	-0.137751	0.0838978	-0.240004	0.00553091
Rv0051		transmembrane protein	-0.438277	0.00026423	-0.178637	0.074429	-0.398905	0.000619105	-0.236448	0.0223678	-0.285987	0.00758887
Rv0052		hypothetical protein	0.0418051	0.694519	-0.447024	0.000689714	0.137797	0.204653	0.363276	0.00298064	0.321295	0.00704816
Rv0053	rpsF	30S ribosomal protein S6	0.437898	3.43453e-06	0.293744	0.000258172	0.145327	0.0339541	-0.32571	9.32646904130009e-05	-0.203544	0.00509892
Rv0054	ssb	single-strand DNA-binding protein	0.740889	3.2522e-08	0.459389	1.31928e-05	0.798498	1.16959e-08	-0.19559	0.0173931	0.0547887	0.467278
Rv0055	rpsR1	30S ribosomal protein S18	0.363852	0.0044226	0.508685	0.000288708	0.615125	4.28422e-05	-0.304077	0.0136687	-0.10026	0.37337
Rv0056	rplI	50S ribosomal protein L9	0.303774	0.000266732	0.35666	5.34489e-05	0.373607	3.24503e-05	-0.488498	1.42579888613591e-06	-0.188968	0.0103824
Rv0057		hypothetical protein	-0.0701389	0.588477	-0.0779755	0.548026	-0.127462	0.330725	-0.887059	3.79537657530165e-06	-0.568962	0.0004094
Rv0058	dnaB	replicative DNA helicase	0.269972	0.0012402	0.325353	0.000237316	0.234133	0.00368477	-0.639247	9.29590974583237e-08	-0.188189	0.0147238
Rv0059		hypothetical protein	-0.20026	0.0372081	-0.146147	0.116446	-0.152359	0.10278	-1.0469	3.43595016863596e-09	-0.302234	0.00349058
Rv0060		hypothetical protein	0.292025	0.0173386	0.399042	0.00230989	0.503684	0.000324065	-0.784495	2.80177805421363e-06	-0.445637	0.00095732
Rv0061c		hypothetical protein	0.121821	0.0944238	0.0390913	0.575884	-0.105484	0.143126	-0.151271	0.0423008	-0.175457	0.0210659
Rv0062	celA1	cellulase CelA	0.382143	0.00171683	-0.0113535	0.91241	0.482684	0.000220987	0.109015	0.296603	0.589328	2.81056e-05
Rv0063		oxidoreductase	-0.548536	4.81888e-05	-0.375457	0.00164416	-0.432732	0.000472459	-0.0140784	0.886851	-0.172507	0.0969898
Rv0063a		hypothetical protein	-0.49757	0.115121	-0.454456	0.154037	-0.0528239	0.855164	0.764598	0.0116462	0.544635	0.0631217
Rv0064		transmembrane protein	-0.0518451	0.454482	-0.167382	0.0251783	-0.198149	0.00997365	0.300926	0.000422814	-0.208538	0.00725094
Rv0064A	vapB1	antitoxin VapB1	-0.708618	0.0679237	-0.351422	0.340729	-0.517895	0.161471	-0.279526	0.423584	-0.80394	0.037835
Rv0065	vapC1	ribonuclease VapC1	-0.0675617	0.644983	-0.194171	0.200743	-0.0681478	0.640529	0.367901	0.0190576	0.15365	0.294757
Rv0066c	icd2	isocitrate dehydrogenase	0.0676038	0.23304	0.212319	0.00133628	-0.0602619	0.285496	-0.346849	1.05175791356987e-05	-0.216032	0.00115937
Rv0067c		transcriptional regulator	0.527707	0.0117896	0.18259	0.348763	0.385499	0.0539339	0.728675	0.00105579	0.298876	0.124799
Rv0068		oxidoreductase	0.588114	0.000328831	0.196027	0.153312	0.152573	0.255448	0.217027	0.109292	0.0305295	0.815919
Rv0069c	sdaA	L-serine dehydratase	-0.126409	0.0797758	-0.239804	0.00275077	-0.0761498	0.275705	-0.332552	0.000160458	-0.0100069	0.883821
Rv0070c	glyA2	serine hydroxymethyltransferase	-0.0315843	0.726051	-0.297669	0.00414727	-0.129175	0.164301	-0.548001	1.47133169511737e-05	-0.0959181	0.294632
Rv0071		maturase	0.396518	0.0531403	0.252337	0.208954	0.421433	0.0400097	0.168531	0.381445	-0.0091978	0.961908
Rv0072		glutamine ABC transporter permease	-0.0671339	0.331683	0.0330361	0.628881	-0.152869	0.0369263	-0.374503	4.47656006082227e-05	-0.22213	0.00450133
Rv0073		glutamine ABC transporter ATP-binding protein	0.16984	0.0442655	0.0604474	0.447946	0.165797	0.0488842	0.148071	0.074923	0.140017	0.0905271
Rv0074		hypothetical protein	-0.0563027	0.436983	-0.163961	0.034214	-0.0279771	0.697005	-0.22217	0.00632909	0.0372699	0.604423
Rv0075		aminotransferase	-0.284632	0.00122042	-0.230285	0.0058714	-0.190088	0.018353	-0.221199	0.00756376	-0.0938605	0.212215
Rv0076c		membrane protein	-0.0197272	0.904338	0.135964	0.413396	-0.297352	0.0856307	-0.649827	0.00104841	-0.379628	0.0322243
Rv0077c		oxidoreductase	0.85402	3.53925e-05	0.799868	7.69123e-05	0.424003	0.0126232	0.850229	3.22163688367243e-05	0.28366	0.0776713
Rv0078		transcriptional regulator	0.0852652	0.764997	0.259918	0.369187	0.217766	0.443265	-0.0802901	0.77466	0.191953	0.495428
Rv0078A		hypothetical protein	0.0115347	0.843496	0.0040828	0.944276	-0.124029	0.0468096	0.0223206	0.702747	-0.202978	0.00285263
Rv0078B		hypothetical protein	-0.207188	0.189466	0.120645	0.435909	-0.456862	0.00830489	-0.491922	0.00505123	-0.428417	0.0121047
Rv0079		hypothetical protein	-0.0158552	0.906319	0.715917	5.5681e-05	0.333083	0.0216924	-0.302939	0.0352082	0.691968	7.01477e-05
Rv0080		hypothetical protein	0.303544	0.248872	-0.254495	0.360353	0.386169	0.141793	0.501649	0.0555909	0.404272	0.120829
Rv0081		HTH-type transcriptional regulator	-0.180833	0.756743	-0.691378	0.286151	-0.191155	0.739609	-0.767049	0.200065	-0.461945	0.42893
Rv0082		oxidoreductase	-0.491128	0.289484	-0.662314	0.17782	0.240327	0.568443	-0.0704268	0.865627	0.0115862	0.978023
Rv0083		oxidoreductase	0.741781	0.0848228	-0.0322054	0.943618	0.136772	0.749366	0.21489	0.60193	0.318872	0.443805
Rv0084	hycD	formate hydrogenlyase HycD	0.277252	0.172804	0.0120109	0.952629	0.39267	0.0581607	0.394566	0.0542756	0.610058	0.00551384
Rv0085	hycP	hydrogenase HycP	0.886955	0.0267223	-0.260765	0.546082	0.929011	0.0195472	0.755318	0.0478503	0.881817	0.0241185
Rv0086	hycQ	hydrogenase HycQ	-0.16124	0.403982	-0.0574276	0.765003	0.0576768	0.760076	0.251701	0.18794	0.249153	0.194132
Rv0087	hycE	formate hydrogenase HycE	0.103774	0.350533	0.0452604	0.682668	0.106223	0.337828	-0.145518	0.193419	-0.0449962	0.680663
Rv0088		polyketide cyclase/dehydrase	-0.157691	0.0752458	0.0423022	0.616307	-0.560862	5.17891e-06	-0.507635	1.61152105649865e-05	-0.397475	0.00020867
Rv0089		methyltransferase	0.164165	0.174505	-0.0193013	0.870679	-0.0786477	0.506205	-0.0271231	0.815743	-0.0923941	0.434115
Rv0090		membrane protein	0.200173	0.441852	0.0728102	0.780906	-0.382623	0.158019	-0.470842	0.0835338	-0.0216696	0.932612
Rv0091	mtn	5'-methylthioadenosine/S-adenosylhomocysteine nucleosidase	0.337903	0.00136729	0.277306	0.00589597	0.292296	0.00406843	0.0945875	0.292414	0.246069	0.0122033
Rv0092	ctpA	cation transporter ATPase A	0.0792533	0.197857	-0.0492906	0.416095	-0.0823507	0.181792	0.0243361	0.68481	-0.0616544	0.311029
Rv0093c		membrane protein	0.100441	0.491272	0.126684	0.390426	0.419766	0.00898496	0.382123	0.0148785	0.230727	0.120896
Rv0094c		hypothetical protein	0.105952	0.787921	0.515191	0.160754	0.425592	0.229341	-0.513568	0.171745	-0.079112	0.824182
Rv0095c		hypothetical protein	1.236	0.000145441	1.05948	0.000748801	1.94779	5.39915e-07	-0.37818	0.174642	0.245701	0.355241
Rv0096	PPE1	PPE family protein PPE1	0.317467	0.0556018	0.297958	0.0719976	-0.0989519	0.530676	-0.793013	0.000118156	-0.364133	0.031965
Rv0097		oxidoreductase	-0.0124686	0.926759	0.303195	0.0376739	-0.164699	0.235486	-0.942316	3.4153827636833e-06	-0.494723	0.0020193
Rv0098	fcoT	fatty acyl CoA thioesterase FcoT	-0.144934	0.309349	0.0257595	0.854266	-0.27675	0.0624765	-0.848171	1.66136192448068e-05	-0.452041	0.00489865
Rv0099	fadD10	fatty-acid--CoA ligase FadD10	-0.166488	0.034817	-0.098402	0.191472	-0.0893593	0.232647	-0.440944	1.63149294777503e-05	-0.0858316	0.250488
Rv0100		hypothetical protein	-0.0343004	0.901564	-0.406327	0.175348	-0.00893077	0.974005	-0.547123	0.0615736	-0.406667	0.155865
Rv0101	nrp	peptide synthetase Nrp	-0.378889	3.80839e-05	-0.355726	7.46959e-05	-0.215064	0.00544691	-0.310611	0.000279168	-0.0180051	0.790609
Rv0102		integral membrane protein	0.0276014	0.640814	0.0898544	0.141539	-0.100353	0.103327	-0.0453813	0.445389	0.00639972	0.913512
Rv0103c	ctpB	cation-transporter P-type ATPase B	0.139524	0.0437584	-0.0249278	0.700561	0.137908	0.0459094	0.326433	0.000107593	0.130782	0.0567742
Rv0104		hypothetical protein	0.201946	0.163646	-0.0164732	0.907889	0.0670472	0.633904	-0.153826	0.279665	-0.042068	0.763965
Rv0105c	rpmB1	50S ribosomal protein L28	0.790021	0.37585	0.896806	0.323542	0.575783	0.520119	0.599326	0.483745	0.675251	0.436906
Rv0106		hypothetical protein	0.365425	0.0164896	-0.160636	0.267187	0.203544	0.154525	0.0439881	0.749061	0.110636	0.426927
Rv0107c	ctpI	cation-transporter ATPase I	-0.159728	0.0129285	-0.200959	0.00288719	-0.197801	0.0032238	-0.267752	0.000253473	-0.0521272	0.373515
Rv0108c		hypothetical protein	-0.0353361	0.61979	0.0922331	0.205467	-0.0684831	0.34151	-0.196418	0.0127018	-0.0361306	0.611963
Rv0109	PE_PGRS1	PE-PGRS family protein PE_PGRS1	-0.137256	0.460286	-0.369654	0.0638377	-0.136167	0.460455	0.0272597	0.87919	-0.171871	0.351056
Rv0110		integral membrane protein	-0.278074	0.0109093	-0.166697	0.103353	-0.385987	0.00105685	-0.43372	0.000372089	-0.415855	0.00055063
Rv0111		acyltransferase	-0.876662	7.95763e-10	-0.449702	5.3606e-06	-0.661079	3.93428e-08	-0.544423	4.96295972306603e-07	-0.220242	0.00452383
Rv0112	gca	GDP-mannose 4,6-dehydratase	-0.033337	0.781456	-0.074821	0.535657	-0.460427	0.00135029	-0.937319	7.95725719639603e-07	-0.509591	0.00057271
Rv0113	gmhA	phosphoheptose isomerase	-0.0898901	0.271968	-0.0664901	0.412435	-0.397753	0.000131334	-0.805511	2.78099877754371e-08	-0.344134	0.00051452
Rv0114	gmhB	D-glycero-alpha-D-manno-heptose-1,7-bisphosphate 7-phosphatase	-0.170337	0.102454	-0.259564	0.0180927	-0.397011	0.000992716	-0.811731	4.56500164819008e-07	-0.30751	0.00657336
Rv0115	hddA	D-alpha-D-heptose-7-phosphate kinase HddA	-0.203964	0.0340041	-0.189619	0.0468201	-0.302472	0.00342487	-0.520783	2.33964695266056e-05	-0.112549	0.217804
Rv0115a		hypothetical protein	0.3541	0.0297194	0.229231	0.142485	-0.151256	0.323467	-0.83611	4.4026056124688e-05	-0.463389	0.00680216
Rv0116c	ldtA	L,D-transpeptidase LdtA	0.0714474	0.433455	0.135727	0.146902	-0.0647074	0.477217	0.290905	0.00484527	-0.27371	0.0073439
Rv0117	oxyS	oxidative stress response regulatory protein OxyS	0.428676	0.00272657	0.277686	0.035848	0.475634	0.00119746	0.57061	0.0002322	0.290435	0.0284466
Rv0118c	oxcA	oxalyl-CoA decarboxylase OxcA	0.350154	0.00234885	-0.197649	0.0584847	-0.0589364	0.550459	-0.313175	0.00522555	0.0688413	0.485988
Rv0119	fadD7	fatty-acid--CoA ligase FadD7	0.406975	0.0508924	0.0852062	0.668435	0.287956	0.154113	0.0394879	0.839335	0.259202	0.195192
Rv0120c	fusA2	elongation factor G	0.0705998	0.397628	0.0631115	0.448929	-0.0574086	0.489755	-0.202706	0.0239873	0.0244151	0.767272
Rv0121c		hypothetical protein	-0.00668759	0.97347	-0.135329	0.510459	0.0229494	0.908496	0.0170645	0.93103	0.196229	0.327714
Rv0122		hypothetical protein	0.597665	3.45688e-05	0.602014	3.34705e-05	0.0353451	0.741321	0.117198	0.277261	-0.0442312	0.678972
Rv0123		hypothetical protein	0.323807	0.076959	0.207631	0.247587	0.254527	0.155497	0.164919	0.344322	0.160846	0.35847
Rv0124	PE_PGRS2	PE-PGRS family protein PE_PGRS2	-0.0922432	0.85478	-0.00137511	0.997808	-0.486552	0.352829	-0.45455	0.362692	-0.30678	0.53884
Rv0125	pepA	serine protease PepA	0.365578	4.91491e-05	0.318184	0.000201643	0.203125	0.00736589	-0.328929	0.000145456	0.0891732	0.195784
Rv0126	treS	trehalose synthase/amylase TreS	-0.00314696	0.958847	0.159467	0.0174825	-0.0811634	0.195497	-0.504137	3.54567484250698e-07	-0.2456	0.00089007
Rv0127	mak	maltokinase	-0.243966	0.0357427	-0.244893	0.0351917	0.102898	0.346758	0.101737	0.351901	0.177426	0.11423
Rv0128		transmembrane protein	0.146958	0.149187	0.150959	0.139302	0.0782526	0.431142	-0.474168	0.00017538	-0.102772	0.304645
Rv0129c	fbpC	diacylglycerol acyltransferase/mycolyltransferase Ag85C	-0.563858	5.13367e-06	0.0973472	0.259157	-0.417743	0.000135085	0.770417	1.00838927238045e-07	0.0174758	0.836165
Rv0130	htdZ	3-hydroxyl-thioester dehydratase	0.271135	0.164774	0.320292	0.106189	0.570466	0.00714659	0.610012	0.00436291	0.28028	0.148697
Rv0131c	fadE1	acyl-CoA dehydrogenase FadE1	0.0365167	0.675061	0.113599	0.203211	-0.0312837	0.719172	0.13737	0.127313	-0.138359	0.125288
Rv0132c	fgd2	F420-dependent glucose-6-phosphate dehydrogenase	-0.196677	0.224015	0.100442	0.52581	0.147818	0.347128	0.716724	0.000210505	-0.0064027	0.966982
Rv0133		GCN5-like N-acetyltransferase	0.396743	0.0015723	0.241068	0.0344057	0.832777	6.53804e-07	0.513535	0.000154901	0.358653	0.00334339
Rv0134	ephF	epoxide hydrolase EphF	-0.158414	0.0906084	-0.272559	0.0070613	-0.13246	0.151217	0.436927	0.000145129	0.0671538	0.455111
Rv0135c		transcriptional regulator	-0.102398	0.18487	-0.0541019	0.474647	-0.113207	0.145005	0.200874	0.0152235	-0.0308137	0.681774
Rv0136	cyp138	cytochrome P450 Cyp138	0.0628501	0.427455	0.171601	0.0416886	-0.0150508	0.866505	0.0248442	0.749177	0.205606	0.016295
Rv0137c	msrA	peptide methionine sulfoxide reductase MsrA	0.0390458	0.693743	0.118737	0.240872	0.176209	0.0892872	0.27891	0.0113047	-0.0042188	0.965941
Rv0138		hypothetical protein	-0.0746401	0.519351	0.0272767	0.812885	-0.252774	0.0406718	-0.431135	0.00160777	-0.227741	0.0616814
Rv0139		oxidoreductase	0.007024	0.970426	-0.168476	0.381377	0.459808	0.0254977	0.512377	0.0143299	0.622855	0.00423434
Rv0140		hypothetical protein	0.401784	1.60348e-06	0.405755	1.42318e-06	0.195298	0.00236922	-0.128831	0.0298632	-0.161561	0.00873171
Rv0141c		hypothetical protein	0.0532884	0.671158	0.170193	0.186552	-0.212857	0.103758	-0.265165	0.047372	-0.414711	0.00407197
Rv0142		hypothetical protein	0.12012	0.426564	0.0386003	0.798515	-0.0715105	0.633846	0.0119952	0.935195	-0.0297218	0.841413
Rv0143c		transmembrane protein	0.0336543	0.649061	0.0815777	0.277914	0.107942	0.156405	0.0698954	0.349332	0.0566295	0.446242
Rv0144		transcriptional regulator	0.0591982	0.447496	0.0585432	0.452472	-0.198855	0.0189519	-0.492646	8.60276177771668e-06	-0.200735	0.0180226
Rv0145		S-adenosylmethionine-dependent methyltransferase	-0.0754033	0.216289	-0.0945871	0.126101	0.047945	0.424776	0.0630581	0.297272	0.206478	0.00286803
Rv0146		S-adenosylmethionine-dependent methyltransferase	0.0944632	0.115489	0.0846146	0.155534	0.22269	0.00124389	0.13255	0.0328691	0.271782	0.00021006
Rv0147		aldehyde dehydrogenase	0.0234422	0.715905	0.13188	0.0538742	0.0689636	0.292086	0.157076	0.0247659	-0.013697	0.831347
Rv0148		short-chain type dehydrogenase/reductase	-0.0444216	0.573173	0.124004	0.128236	-0.196984	0.0216236	-0.149491	0.0710134	-0.193713	0.023517
Rv0149		quinone oxidoreductase	0.0203718	0.682618	0.141494	0.0107806	0.0173216	0.72785	-0.25565	8.91748818923573e-05	-0.0284636	0.568687
Rv0150c		hypothetical protein	-0.278065	0.424522	-0.196738	0.575794	-0.232231	0.495974	0.334552	0.298251	-0.0561811	0.864191
Rv0151c	PE1	PE family protein PE1	-0.272416	0.0376129	-0.170839	0.174031	-0.344616	0.0112208	-0.405436	0.00388744	-0.377877	0.00630057
Rv0152c	PE2	PE family protein PE2	-0.362383	0.00175767	-0.359792	0.00189078	-0.321296	0.00422456	-0.122967	0.217128	-0.36212	0.00172333
Rv0153c	ptbB	phosphotyrosine protein phosphatase	0.066629	0.337414	0.115466	0.106349	0.147539	0.0437748	0.162723	0.0279778	0.133786	0.0643566
Rv0154c	fadE2	acyl-CoA dehydrogenase FadE2	0.193201	0.048049	0.117146	0.21273	0.374085	0.00078148	0.661296	1.9194682434663e-06	0.382384	0.00064315
Rv0155	pntAa	NAD(P) transhydrogenase subunit alpha PntAa	-0.0503062	0.496964	0.299981	0.000790554	0.15389	0.049247	-0.0214597	0.769872	0.00724248	0.921323
Rv0156	pntAb	NAD(P) transhydrogenase subunit alpha PntAb	-0.071897	0.472473	0.199865	0.0579033	-0.151834	0.139929	-0.330826	0.00385636	-0.405715	0.00078742
Rv0157	pntB	NAD(P) transhydrogenase subunit beta PntB	-0.0544961	0.298647	0.186975	0.00205931	-0.0471548	0.366289	-0.123045	0.0276272	-0.113293	0.040331
Rv0157A		hypothetical protein	0.586749	0.000261453	0.424522	0.00390263	0.683493	5.59069e-05	0.655239	8.43115041818483e-05	0.422377	0.00388313
Rv0158		transcriptional regulator	0.264162	0.00363529	0.237007	0.00759193	0.209755	0.0155552	0.0200016	0.798976	0.0218704	0.780822
Rv0159c	PE3	PE family protein PE3	0.0450242	0.711912	0.339756	0.0120951	-0.106022	0.389233	-0.559275	0.000276828	-0.366638	0.00766304
Rv0160c	PE4	PE family protein PE4	0.0756694	0.70773	0.0498782	0.806666	-0.179826	0.379841	-0.72822	0.00230582	-0.164562	0.416666
Rv0161		oxidoreductase	0.277031	0.00937144	0.229598	0.026663	0.233545	0.0239479	-0.0998724	0.300665	0.0471828	0.620324
Rv0162c	adhE1	zinc-type alcohol dehydrogenase subunit E	-0.0839989	0.686255	-0.300326	0.167395	-0.0391786	0.849297	0.131021	0.522002	-0.167267	0.420997
Rv0163		hypothetical protein	0.0198204	0.838134	0.212498	0.0411074	-0.200361	0.052479	-0.280235	0.00974197	-0.204008	0.0484573
Rv0164	TB18.5	hypothetical protein	0.123443	0.0195794	0.124503	0.0187247	0.00257294	0.957457	-0.286109	1.94409817705316e-05	-0.050094	0.30726
Rv0165c	mce1R	transcriptional regulator Mce1R	-0.166576	0.414947	-0.314579	0.13989	-0.0614268	0.759002	-0.65641	0.00455103	-0.213208	0.294149
Rv0166	fadD5	fatty-acid--CoA ligase FadD5	-0.364733	1.03385e-05	-0.323255	3.98602e-05	-0.203291	0.00271839	-0.558822	4.76239715442482e-08	-0.115578	0.0605466
Rv0167	yrbE1A	membrane protein	-0.273981	0.0430108	-0.126077	0.326109	-0.378201	0.0079778	-0.740191	2.33523061970473e-05	-0.375684	0.00829401
Rv0168	yrbE1B	membrane protein	0.0977236	0.336367	0.219293	0.0412485	-0.101192	0.320086	-0.522246	7.92082583061095e-05	-0.206594	0.0526302
Rv0169	mce1A	Mce family protein Mce1A	0.124187	0.225363	0.310158	0.00633217	-0.246653	0.0236834	-0.789268	6.71223663199111e-07	-0.430342	0.00050314
Rv0170	mce1B	Mce family protein Mce1B	-0.0699028	0.489373	0.126105	0.220208	-0.391224	0.00117508	-1.11541	7.36182361408248e-09	-0.556024	4.20338e-05
Rv0171	mce1C	Mce family protein Mce1C	-0.106328	0.134542	-0.0894804	0.203246	-0.0442006	0.521267	-0.384801	3.54108658649303e-05	-0.146767	0.04503
Rv0172	mce1D	Mce family protein Mce1D	-0.326976	0.00132751	-0.139695	0.115463	-0.339245	0.000979371	-0.715879	2.94221964731449e-07	-0.322166	0.00149424
Rv0173	lprK	Mce family lipoprotein LprK	-0.259938	9.79561e-05	-0.0196649	0.70032	-0.143655	0.011438	-0.497971	3.82043064289708e-08	-0.0656258	0.209467
Rv0174	mce1F	Mce family protein Mce1F	-0.369662	0.000593174	-0.17234	0.0631157	-0.356108	0.000819821	-0.499759	3.01714754838572e-05	-0.274284	0.0059152
Rv0175		Mce associated membrane protein	-0.190369	0.00255227	-0.110562	0.0540952	0.0466198	0.39304	-0.0226191	0.675752	-0.0397922	0.464526
Rv0176		Mce associated transmembrane protein	-0.15164	0.0234794	-0.172642	0.0116142	-0.127218	0.051699	-0.314619	9.29131989859436e-05	-0.0477023	0.441325
Rv0177		Mce associated protein	-0.356611	0.00122596	-0.13993	0.14207	-0.409499	0.000368642	-0.588996	8.32014995790335e-06	-0.415533	0.00032177
Rv0178		Mce associated membrane protein	-0.268507	0.0121576	-0.0412913	0.668674	-0.313618	0.00453378	-0.545772	3.24684047007668e-05	-0.471401	0.00014823
Rv0179c	lprO	lipoprotein LprO	-0.351783	0.000175891	0.00347855	0.96204	-0.28352	0.00121718	0.293354	0.000908465	-0.168695	0.032494
Rv0180c		transmembrane protein	0.312013	0.000231144	0.390395	2.28389e-05	0.244799	0.00189579	-0.0901105	0.189188	-0.107627	0.121126
Rv0181c		hypothetical protein	0.135454	0.302109	0.398926	0.00647734	0.466858	0.00211438	-0.425108	0.004221	-0.495143	0.00134906
Rv0182c	sigG	ECF RNA polymerase sigma factor SigG	0.585726	1.15903e-07	0.491104	1.13541e-06	1.13827	9.73547e-12	0.3273	0.000111308	0.194241	0.00805445
Rv0183		lysophospholipase	-0.320787	5.91095e-05	-0.200287	0.00379022	-0.214504	0.00227067	-0.155047	0.0182554	-0.147624	0.0235776
Rv0184		hypothetical protein	0.438899	0.000660303	0.416234	0.00105034	1.50364	2.07404e-10	0.305852	0.00938492	0.341675	0.00459729
Rv0185		hypothetical protein	0.498692	2.51875e-05	0.661939	8.93481e-07	1.47404	1.35196e-11	0.237727	0.0126225	0.152501	0.0906224
Rv0186	bglS	beta-glucosidase BglS	-0.0329724	0.711766	-0.00566323	0.949323	0.742471	3.18341e-07	0.0708249	0.430236	0.0378496	0.671279
Rv0186A	mymT	metallothionein	0.0870376	0.51356	0.0888951	0.505553	0.129294	0.335081	0.967654	1.63340420709212e-06	0.32314	0.0244318
Rv0187		O-methyltransferase	0.430898	0.00727674	0.327442	0.0339854	0.637875	0.000316132	0.609966	0.000448364	0.515995	0.00190599
Rv0188		transmembrane protein	0.139086	0.0562095	0.21141	0.00656835	0.108927	0.126131	0.398614	2.38694016664917e-05	0.16086	0.029965
Rv0189c	ilvD	dihydroxy-acid dehydratase	-0.0717884	0.312417	-0.0587128	0.406263	-0.0274963	0.694611	0.00875168	0.900285	-0.0172325	0.805305
Rv0190		hypothetical protein	-0.0765673	0.415899	0.126386	0.187207	-0.0033594	0.971196	0.425116	0.000286897	-0.162617	0.0952075
Rv0191		MFS-type transporter	-0.076444	0.578948	-0.0390569	0.776415	0.22798	0.109568	0.755322	4.11151515560266e-05	0.432259	0.00544827
Rv0192		hypothetical protein	-0.0619389	0.420315	-0.0748818	0.332399	0.138874	0.0823608	0.250843	0.0041477	0.079018	0.306824
Rv0193c		hypothetical protein	0.145837	0.0932944	0.199145	0.0270849	-0.080454	0.339221	-0.226929	0.0135241	-0.226825	0.0136213
Rv0194		multidrug ABC transporter ATPase/permease	-0.147339	0.334123	0.0760325	0.614424	0.170322	0.258261	0.410562	0.0111181	0.464697	0.00519026
Rv0195		two component transcriptional regulator	-0.0175343	0.960787	-0.388015	0.308166	-0.0441798	0.900365	-0.554096	0.132737	-0.571873	0.127597
Rv0196		HTH-type transcriptional regulator	0.404558	0.208023	0.674313	0.0438608	0.440906	0.167705	0.471776	0.133067	0.726714	0.0267201
Rv0197		oxidoreductase	0.332184	0.00398319	0.387529	0.00125174	0.216254	0.0434089	0.0475509	0.634848	0.0211228	0.832744
Rv0198c	zmp1	zinc metalloprotease	0.119111	0.0733224	0.0292175	0.644224	0.168418	0.0155462	-0.0657447	0.305326	0.155422	0.0237159
Rv0199		membrane protein	-0.0603638	0.59482	-0.00042127	0.997027	0.20307	0.086443	0.243387	0.0435494	0.229133	0.05581
Rv0200		transmembrane protein	-0.137689	0.102256	-0.0935036	0.256523	-0.0763224	0.350011	0.0133587	0.867995	-0.0023932	0.976255
Rv0201c		hypothetical protein	0.117026	0.54061	-0.12691	0.509206	0.404634	0.0460684	0.61824	0.00450037	0.613717	0.00476079
Rv0202c	mmpL11	transmembrane transport protein MmpL11	-0.232011	0.000391828	-0.146554	0.0121246	0.0857782	0.116671	0.402121	9.2211639941588e-07	0.200686	0.00136399
Rv0203		hypothetical protein	-0.0945963	0.384218	0.132693	0.227627	-0.0525358	0.62543	-0.274419	0.0194909	0.0549065	0.609409
Rv0204c		transmembrane protein	-0.12219	0.192288	0.060609	0.509042	-0.0307179	0.736058	0.13814	0.141846	0.0884731	0.337313
Rv0205		transmembrane protein	-0.0295327	0.761038	-0.0844175	0.391064	0.217519	0.0365505	0.350456	0.00203696	0.405887	0.00061114
Rv0206c	mmpL3	transmembrane transport protein MmpL3	-0.070954	0.258577	-0.0457621	0.460798	-0.078769	0.211907	-0.0775215	0.218855	-0.0880046	0.165662
Rv0207c		hypothetical protein	-0.235863	0.00864898	-0.141667	0.0908828	-0.416161	7.92572e-05	-0.0738912	0.360774	-0.195137	0.0247164
Rv0208c		tRNA (guanine-N(7)-)-methyltransferase	-0.0752007	0.379193	0.0772569	0.366898	-0.135236	0.123382	0.581255	3.2905608861306e-06	0.178334	0.0472477
Rv0209		hypothetical protein	0.302825	0.194836	-0.402783	0.110581	0.546013	0.0245128	0.474655	0.0438711	0.464061	0.0498304
Rv0210		hypothetical protein	0.159066	0.335665	-0.0181869	0.912133	0.250675	0.135285	0.5417	0.0034216	0.405277	0.0210489
Rv0211	pckA	phosphoenolpyruvate carboxykinase	0.0902838	0.145977	0.157604	0.0169905	0.0248267	0.679655	0.12597	0.0489663	-0.0643457	0.292004
Rv0212c	nadR	transcriptional regulator NadR	-0.105817	0.512322	0.149513	0.35739	0.0999459	0.531372	0.406472	0.0180484	0.202733	0.20987
Rv0213c		methyltransferase	-0.0128468	0.905	0.224222	0.050688	-0.150941	0.173688	-0.211174	0.0633491	-0.201997	0.0747261
Rv0214	fadD4	fatty-acid--CoA ligase FadD4	0.119934	0.162275	0.292181	0.00263324	-0.111095	0.193655	-0.434799	7.56969016227033e-05	-0.105208	0.216588
Rv0216		hydratase	-0.0965041	0.355029	-0.237823	0.0331255	-0.0845841	0.415142	-0.304003	0.00841475	-0.0305969	0.765426
Rv0217c	lipW	esterase LipW	-0.0781346	0.357	0.0228347	0.785571	-0.0161626	0.846293	-0.164339	0.0618381	-0.143279	0.0998604
Rv0218		transmembrane protein	-0.282978	0.102414	0.06245	0.70598	-0.210395	0.213192	-0.336284	0.0538681	-0.393321	0.027786
Rv0219		transmembrane protein	-0.516045	0.20091	0.181571	0.627871	0.416477	0.248091	0.180259	0.606761	0.187404	0.597892
Rv0220	lipC	esterase LipC	-0.123544	0.0354289	-0.0540408	0.329266	-0.0423468	0.441747	0.0418471	0.446949	0.0514586	0.352026
Rv0221		diacyglycerol O-acyltransferase	-0.24698	0.00367073	-0.166011	0.0360598	-0.423513	2.72524e-05	-0.358007	0.000155685	-0.310462	0.00059026
Rv0222	echA1	enoyl-CoA hydratase EchA1	-0.204414	0.0835376	-0.218772	0.0662371	-0.406953	0.00211297	-0.035697	0.749999	-0.149373	0.194757
Rv0223c		aldehyde dehydrogenase	-0.0572631	0.592065	0.172469	0.119436	-0.279798	0.0169756	-0.795768	1.32463505212695e-06	-0.33648	0.0055664
Rv0224c		methyltransferase	-0.363381	0.00719617	-0.308196	0.0191869	-0.0697666	0.558084	-0.205673	0.0960206	0.0999467	0.401749
Rv0225		hypothetical protein	-0.109297	0.193628	-0.202139	0.0236146	0.00534116	0.947845	0.164798	0.0570185	0.078632	0.342201
Rv0226c		transmembrane protein	-0.206232	0.0858331	-0.246759	0.0444507	-0.104204	0.3665	0.0482356	0.670995	0.122483	0.288863
Rv0227c		membrane protein	0.131594	0.100253	0.127734	0.109776	-0.0172682	0.821633	-0.417596	4.89576369898354e-05	-0.112508	0.155161
Rv0228		acyltransferase	-0.188913	0.333216	-0.0899138	0.642737	0.350461	0.0770331	0.514538	0.0127363	0.552879	0.00845162
Rv0229c		hypothetical protein	-0.0457709	0.747988	-0.0795204	0.579084	0.384501	0.0142381	0.497421	0.00260671	0.505316	0.00233441
Rv0230c	php	phosphotriesterase	-0.0272525	0.819918	0.109515	0.366477	-0.146159	0.232689	-0.347568	0.00956124	-0.123164	0.311098
Rv0231	fadE4	acyl-CoA dehydrogenase FadE4	-0.02704	0.697372	0.100062	0.162558	-0.174098	0.0216772	-0.744444	1.09684052053507e-08	-0.23415	0.00353796
Rv0232		transcriptional regulator	-0.068127	0.553339	-0.381362	0.0039754	-0.10017	0.386201	-0.111936	0.333331	0.0958331	0.405638
Rv0233	nrdB	ribonucleoside-diphosphate reductase subunit beta NrdB	-0.0598532	0.410127	-0.0185797	0.79627	-0.0309559	0.667437	0.00849081	0.905852	0.0527252	0.466596
Rv0234c	gabD1	succinate-semialdehyde dehydrogenase	0.0284936	0.708009	0.0806791	0.296851	0.137456	0.0845547	0.0716804	0.350914	0.226124	0.00809647
Rv0235c		transmembrane protein	-0.278708	0.0676909	-0.151581	0.302658	-0.26164	0.0832086	0.196762	0.177631	-0.143771	0.321668
Rv0236A		hypothetical protein	-0.0517696	0.537465	-0.031545	0.70608	0.213244	0.0197018	0.29116	0.00276746	0.243091	0.00936856
Rv0236c	aftD	alpha-(1->3)-arabinofuranosyltransferase	-0.37721	0.0053897	-0.595934	0.00012117	-0.181647	0.138915	0.411309	0.00279743	0.260699	0.0396792
Rv0237	lpqI	lipoprotein LpqI	-0.0094304	0.931083	-0.311479	0.0111235	0.123967	0.263762	0.268187	0.0230424	0.297675	0.0132636
Rv0238		transcriptional regulator	-0.153629	0.0577224	-0.18556	0.0253561	-0.218177	0.0104328	-0.192664	0.0207438	-0.207216	0.0140328
Rv0239	vapB24	antitoxin VapB24	-0.301434	0.00439108	-0.339372	0.00186271	-0.245321	0.0156467	-0.140292	0.139945	0.0150878	0.869344
Rv0240	vapC24	ribonuclease VapC24	-0.432053	0.0161413	-0.340133	0.0509455	-0.166822	0.307118	0.25279	0.123582	0.288983	0.0825577
Rv0241c	htdX	3-hydroxyacyl-thioester dehydratase HtdX	-0.0739294	0.334504	-0.0869794	0.259226	-0.000586794	0.993789	0.233812	0.00628235	0.46226	1.33859e-05
Rv0242c	fabG4	3-oxoacyl-ACP reductase FabG	-0.136581	0.121026	-0.0429367	0.613546	-0.00162898	0.984628	0.281961	0.00382725	0.370394	0.00042258
Rv0243	fadA2	acetyl-CoA acetyltransferase FadA	-0.164617	0.0299341	-0.196102	0.0119417	-0.0338713	0.629823	0.444855	8.91958315956068e-06	0.298403	0.0005426
Rv0244c	fadE5	acyl-CoA dehydrogenase FadE5	1.28393	2.23141e-10	1.26576	2.73171e-10	0.624684	3.29799e-06	-0.0804735	0.378219	0.210852	0.0306764
Rv0245		oxidoreductase	0.639218	5.53041e-05	0.341214	0.0101453	0.656432	4.14993e-05	0.757156	8.38042521347746e-06	0.604537	9.72829e-05
Rv0246		integral membrane protein	-0.155655	0.0671448	-0.143844	0.0884801	-0.301049	0.00161833	-0.199447	0.0228098	-0.240185	0.00799717
Rv0247c		succinate dehydrogenase iron-sulfur subunit	-0.191317	0.0614914	-0.0496767	0.608166	-0.261903	0.0142539	-0.61351	9.10118419352989e-06	-0.451663	0.00023138
Rv0248c		succinate dehydrogenase flavoprotein subunit	-0.077772	0.196101	0.0308224	0.600043	-0.0630946	0.289838	-0.237662	0.000828065	-0.0823095	0.172594
Rv0249c		succinate dehydrogenase membrane anchor subunit	0.0373608	0.664803	0.14492	0.106504	-0.184319	0.0450587	-0.502045	2.35764478673096e-05	-0.396657	0.00026447
Rv0250c		hypothetical protein	-0.162119	0.0404985	0.0108074	0.883539	0.038674	0.601232	-0.107747	0.156899	0.0953432	0.207212
Rv0251c	hsp	heat shock protein	0.261474	0.023867	0.491462	0.000256672	0.398971	0.00153784	0.944925	1.24843324083261e-07	0.15276	0.162339
Rv0252	nirB	nitrite reductase large subunit NirB	-0.102826	0.234608	-0.314983	0.00169749	-0.200826	0.0284107	-0.479447	3.21791343570471e-05	-0.169003	0.0594057
Rv0253	nirD	nitrite reductase small subunit NirD	-0.199437	0.386	-0.704929	0.00815626	0.0300246	0.893271	0.0174311	0.937115	0.103913	0.640523
Rv0254c	cobU	bifunctional cobinamide kinase/cobinamide phosphate guanylyltransferase	0.00830676	0.954106	-0.200854	0.184256	-0.0153865	0.914764	0.321137	0.0346494	0.217553	0.139511
Rv0255c	cobQ1	cobyric acid synthase	-0.164718	0.330984	-0.174111	0.307738	0.103545	0.533974	0.808585	0.000136294	0.456881	0.0123841
Rv0256c	PPE2	PPE family protein PPE2	0.114103	0.398314	0.415119	0.00626287	-0.143042	0.292957	-0.457304	0.00321712	-0.281172	0.0486142
Rv0257		hypothetical protein	-0.728525	0.000468407	-0.466794	0.0123162	-0.472776	0.010353	-0.170747	0.29781	-0.264507	0.118058
Rv0258c		hypothetical protein	-0.654473	0.000750716	-0.057565	0.714809	-0.407634	0.0182417	0.329218	0.0449618	-0.199266	0.211564
Rv0259c		hypothetical protein	0.101963	0.692133	-0.100228	0.703876	0.336529	0.194059	0.758131	0.00646956	0.514457	0.0519254
Rv0260c		transcriptional regulator	0.438221	0.218479	-0.358207	0.355579	0.282449	0.420337	0.782506	0.0277067	-0.450583	0.22563
Rv0261c	narK3	nitrate/nitrite transporter	-0.245256	0.140854	-0.809217	0.000173089	-0.151773	0.346221	0.0304682	0.844842	0.161301	0.309316
Rv0262c	aac	aminoglycoside 2'-N-acetyltransferase	-0.292215	0.0417013	-0.0147145	0.912312	0.00784062	0.952763	0.277227	0.0474271	0.245315	0.0763767
Rv0263c		hypothetical protein	-0.111525	0.411125	-0.138	0.315002	0.131336	0.330695	0.24049	0.0827161	0.317998	0.026683
Rv0264c		hypothetical protein	-0.396159	0.00734876	-0.421057	0.00517696	-0.148322	0.261313	-0.058249	0.650321	0.0702266	0.5858
Rv0265c		iron ABC transporter substrate-binding lipoprotein	0.00834331	0.927655	-0.0522026	0.572517	-0.0269152	0.769727	0.117504	0.211418	-0.0382493	0.677586
Rv0266c	oplA	5-oxoprolinase OplA	-0.0429939	0.586933	-0.103715	0.200647	0.0517077	0.513903	0.227032	0.00983483	0.200639	0.0198172
Rv0267	narU	nitrite extrusion protein NarU	-0.172013	0.505191	-0.150358	0.56367	-0.288499	0.268179	-0.248227	0.328402	-0.0010166	0.996774
Rv0268c		hypothetical protein	-0.10629	0.368533	-0.224004	0.0695631	-0.0129342	0.911638	0.0109941	0.924758	0.0561091	0.631206
Rv0269c		hypothetical protein	0.191196	0.255271	-0.037035	0.823729	0.418881	0.0195159	0.575665	0.0024849	0.420479	0.0188361
Rv0270	fadD2	fatty-acid--CoA ligase FadD2	-0.0300764	0.595791	0.00915094	0.871271	0.082189	0.158708	0.115598	0.0541057	0.144854	0.01925
Rv0271c	fadE6	acyl-CoA dehydrogenase FadE6	0.215803	0.00381639	0.232312	0.00222715	0.1751	0.014337	0.53155	3.71218023815234e-07	0.150214	0.0314076
Rv0272c		hypothetical protein	-0.360955	0.000412512	-0.203205	0.0232914	-0.221829	0.0145007	0.00646773	0.937005	-0.233854	0.0106463
Rv0273c		transcriptional regulator	-0.293384	0.0263625	-0.0096866	0.936435	-0.305456	0.0214533	-0.0105597	0.930484	-0.507087	0.00065904
Rv0274		hypothetical protein	-0.126432	0.214813	0.0710016	0.478539	-0.352403	0.0024766	0.21122	0.046024	-0.399984	0.00089542
Rv0275c		transcriptional regulator	0.264457	0.0441464	0.0314231	0.799487	0.275246	0.036784	0.679023	3.87473393801701e-05	0.395748	0.00471107
Rv0276		hypothetical protein	0.0669634	0.297146	0.0975418	0.136355	0.0328035	0.604573	0.379103	1.66582474921721e-05	0.0992	0.129838
Rv0277c	vapC25	ribonuclease VapC25	-0.121693	0.262258	-0.28272	0.01602	-0.318176	0.00798462	-0.533438	0.000117784	-0.354822	0.00385521
Rv0278c		PE-PGRS family protein PE_PGRS3	-0.369181	0.120982	-0.317718	0.182449	-0.235269	0.303457	-0.121198	0.581867	-0.41455	0.0792997
Rv0279c	PE_PGRS4	PE-PGRS family protein PE_PGRS4	-0.162217	0.518505	-0.490166	0.0740345	0.0820001	0.737213	0.221681	0.35805	0.356506	0.148924
Rv0280	PPE3	PPE family protein PPE3	0.186797	0.422518	0.236229	0.317177	0.25181	0.28002	-0.221491	0.341028	-0.0067508	0.976502
Rv0281		S-adenosylmethionine-dependent methyltransferase	0.342191	0.0148279	0.0877528	0.493561	0.497581	0.00111865	0.594343	0.000227515	0.481397	0.00145642
Rv0282	eccA3	ESX-3 secretion system protein EccA	-0.175782	0.0140659	-0.0438946	0.500203	-0.192699	0.00813757	-0.27722	0.000513651	-0.291975	0.00032009
Rv0283	eccB3	ESX-3 secretion system protein EccB3	0.0573283	0.410021	-0.0438341	0.526997	0.116069	0.106235	0.225559	0.00433772	0.243001	0.00253516
Rv0284	eccC3	ESX-3 secretion system protein EccC3	-0.179125	0.00385231	-0.0311395	0.564174	-0.147266	0.0134283	-0.231218	0.00049634	-0.145092	0.0146014
Rv0285	PE5	PE family protein PE5	-0.29448	0.495181	-0.0876741	0.838879	0.386593	0.339745	0.474488	0.229998	0.576125	0.151611
Rv0286	PPE4	PPE family protein PPE4	-0.351261	0.000851362	0.0421209	0.628389	-0.299721	0.00298418	-0.430985	0.000127863	-0.277324	0.00515162
Rv0287	esxG	ESAT-6 like protein EsxG	-0.22117	0.0254647	0.137952	0.14325	0.28753	0.00554085	0.0931256	0.313223	0.414341	0.00029367
Rv0288	esxH	ESAT-6-like protein EsxH	-0.270908	0.00967675	0.119613	0.211974	-0.0436276	0.641496	-0.226978	0.0254595	0.00052072	0.995549
Rv0289	espG3	ESX-3 secretion-associated protein EspG3	-0.633657	4.92548e-07	-0.165838	0.0478959	-0.171817	0.0412105	-0.158969	0.0565692	0.0704922	0.375057
Rv0290	eccD3	ESX-3 secretion system protein EccD	-0.665491	1.10372e-06	-0.369724	0.000610344	0.112238	0.211471	0.344117	0.00108085	0.467191	6.11419e-05
Rv0291	mycP3	membrane-anchored mycosin MycP	-1.07746	4.37351e-08	-0.325872	0.00860753	0.0922745	0.406728	0.504896	0.000276128	0.408735	0.00171731
Rv0292	eccE3	ESX-3 secretion system protein EccE	-1.08713	1.47905e-06	-0.386749	0.0159459	0.0538921	0.709481	0.439327	0.00703415	0.363287	0.0211726
Rv0293c		hypothetical protein	-0.478938	1.23259e-05	-0.21197	0.0135758	-0.441687	3.02308e-05	0.191999	0.022831	-0.260379	0.00361354
Rv0294	tam	trans-aconitate methyltransferase	-0.14554	0.49751	0.185251	0.38797	-0.0757875	0.719753	-0.212237	0.317038	-0.191951	0.367227
Rv0295c		hypothetical protein	0.144336	0.184875	0.152831	0.162015	0.395642	0.00162352	0.293888	0.0123338	0.409296	0.00123129
Rv0296c		sulfatase	0.279408	0.00572325	0.37877	0.000539597	0.239656	0.0146165	-0.214444	0.0261546	0.177204	0.059703
Rv0297	PE_PGRS5	PE-PGRS family protein PE_PGRS5	0.0389988	0.762117	0.012406	0.923353	0.113141	0.384302	0.458038	0.00231395	0.130161	0.318165
Rv0298		antitoxin	-0.18198	0.0817752	-0.0216821	0.827493	0.0554416	0.578075	0.102869	0.307086	0.170903	0.0991877
Rv0299		toxin	-0.146415	0.289836	-0.381284	0.0121771	0.1605	0.245618	0.413311	0.00678985	0.190355	0.171496
Rv0300	vapB2	antitoxin VapB2	0.0803117	0.591635	-0.320914	0.0449347	0.342935	0.0328981	0.596286	0.000934962	0.411814	0.0127622
Rv0301	vapC2	ribonuclease VapC2	-0.20865	0.00274709	-0.227553	0.00141194	-0.0691403	0.256559	0.0983228	0.113517	0.0701965	0.249349
Rv0302		transcriptional regulator	-0.470483	0.00188717	-0.754896	2.36218e-05	-0.054896	0.666754	0.182248	0.162925	0.30731	0.0256142
Rv0303		dehydrogenase/reductase	-0.488551	0.000175501	-0.439275	0.000490479	-0.280211	0.0124825	-0.194774	0.0663261	-0.0781656	0.440499
Rv0304c	PPE5	PPE family protein PPE5	-0.511357	0.000114906	-0.266543	0.0172756	-0.417486	0.000755922	-0.467314	0.000271357	-0.359767	0.00249123
Rv0305c	PPE6	PPE family protein PPE6	0.174384	0.137579	0.316863	0.0119913	-0.399907	0.0025787	-0.386024	0.00330763	-0.672551	2.01882e-05
Rv0306		oxidoreductase	0.0170792	0.928951	0.117507	0.544501	0.0466579	0.805971	0.418475	0.0350695	0.16237	0.391353
Rv0307c		hypothetical protein	-0.174727	0.112457	0.118478	0.270688	-0.0320087	0.760798	0.171656	0.113865	0.0355751	0.734177
Rv0308		integral membrane protein	0.343028	0.000261416	0.341804	0.00027061	-0.0387249	0.60375	-0.230557	0.00629774	-0.216622	0.00935024
Rv0309		hypothetical protein	0.173499	0.00914251	0.0457682	0.444592	-0.0543051	0.366153	0.0825377	0.176721	-0.0266331	0.654308
Rv0310c		hypothetical protein	0.213722	0.0178272	0.0725181	0.384574	-0.0234312	0.775567	-0.273837	0.00380419	-0.140173	0.102078
Rv0311		hypothetical protein	0.0371917	0.749248	0.00274055	0.981233	0.0745682	0.522866	0.358724	0.00622509	0.0282324	0.807486
Rv0312		hypothetical protein	-0.106391	0.160101	0.0646804	0.383573	-0.109309	0.149475	0.22941	0.00588067	-0.021925	0.764903
Rv0313		hypothetical protein	-0.116895	0.190055	0.0521631	0.549864	-0.109756	0.216656	0.0308345	0.721802	0.0825352	0.346895
Rv0314c		membrane protein	-0.162336	0.028593	-0.156289	0.0342273	-0.0488826	0.478133	-0.0565619	0.412683	-0.0475479	0.489836
Rv0315		beta-1,3-glucanase	0.0303284	0.601964	0.180652	0.00607274	0.0495664	0.397412	-0.377929	6.5135985557709e-06	-0.0699132	0.237874
Rv0316		muconolactone isomerase	-0.210365	0.057796	-0.150815	0.162789	-0.104411	0.323371	-0.609729	2.29871415373943e-05	0.112086	0.288406
Rv0317c	glpQ2	glycerophosphoryl diester phosphodiesterase GlpQ	-0.155034	0.0432898	-0.126638	0.0920224	-0.0435205	0.545443	0.0887211	0.225494	0.0871039	0.233908
Rv0318c		integral membrane protein	-0.303993	0.0279317	-0.135704	0.296148	-0.500026	0.00111786	-0.661141	7.92059519888084e-05	-0.517763	0.00080488
Rv0319	pcp	pyrrolidone-carboxylate peptidase	0.125651	0.560465	-0.206105	0.355399	0.212709	0.325	0.523316	0.0218049	0.299476	0.168688
Rv0320		hypothetical protein	-0.113729	0.510237	-0.0788011	0.649178	0.0221722	0.896285	-0.0489084	0.77206	0.0812952	0.63162
Rv0321	dcd	deoxycytidine triphosphate deaminase	0.0479809	0.569274	0.00590794	0.94389	0.0516229	0.540456	-0.157009	0.0754442	0.0560137	0.506794
Rv0322	udgA	UDP-glucose 6-dehydrogenase UdgA	0.30135	0.0571198	0.0699041	0.6419	0.39276	0.0166286	0.226838	0.140492	0.357871	0.0266368
Rv0323c		hypothetical protein	-0.301092	0.00294366	-0.292715	0.00365811	-0.349262	0.000904698	-0.0701818	0.422028	-0.152111	0.0938011
Rv0324		transcriptional regulator	-0.222788	0.336395	-0.183907	0.429818	-0.115731	0.608545	0.502502	0.0319504	-0.167196	0.458297
Rv0325		hypothetical protein	0.224106	0.364981	-0.0193145	0.938547	-0.0403499	0.869383	0.434685	0.0806399	0.275623	0.259917
Rv0326		hypothetical protein	-0.339661	0.0184661	-0.385125	0.00965431	-0.0985853	0.450283	0.174709	0.182013	0.232721	0.0826472
Rv0327c	cyp135A1	cytochrome P450 Cyp135A1	0.0928435	0.677047	0.14348	0.525195	0.101804	0.645717	0.085407	0.695046	0.12961	0.555621
Rv0328		transcriptional regulator	-0.0655528	0.65372	-0.0541942	0.712183	0.0355025	0.806271	0.482584	0.00344202	0.209409	0.157855
Rv0329c		hypothetical protein	-0.0132816	0.958877	0.13359	0.606967	0.344664	0.18297	-0.0513933	0.837968	0.396553	0.125442
Rv0330c		hypothetical protein	-0.82716	0.0245392	-0.232264	0.48231	-0.979054	0.00961846	0.00335981	0.991245	-0.259695	0.414264
Rv0331		dehydrogenase/reductase	-0.285887	0.0345823	0.092846	0.461727	-0.194527	0.133101	-0.0236747	0.848013	0.118678	0.344107
Rv0332		hypothetical protein	-0.340906	0.00470567	-0.103358	0.332932	-0.266642	0.0200563	-0.033708	0.745297	0.0278449	0.788724
Rv0333		hypothetical protein	-0.18089	0.167788	-0.183198	0.164127	0.239909	0.071858	0.603305	0.000180783	0.471595	0.0016163
Rv0334	rmlA	glucose-1-phosphate thymidylyltransferase	-0.256314	0.0226027	0.0902008	0.386559	-0.414767	0.000892981	-0.543096	6.98516355936654e-05	-0.426519	0.00069987
Rv0336		hypothetical protein	0.217055	0.185838	0.301126	0.0743469	0.8274	7.12368e-05	-0.0238791	0.879944	-0.0850514	0.594517
Rv0337c	aspC	aspartate aminotransferase	-0.0730143	0.10911	0.0186446	0.670337	0.0591229	0.188208	0.0883627	0.05678	-0.0611431	0.174358
Rv0338c		iron-sulfur-binding reductase	0.0536861	0.403579	0.154479	0.02544	-0.152244	0.0273121	-0.184189	0.00968944	-0.195147	0.00674289
Rv0339c		transcriptional regulator	-0.434902	0.000216113	-0.177345	0.0689341	-0.193376	0.0489638	0.628387	3.69372863644793e-06	0.0711363	0.442832
Rv0340		hypothetical protein	0.299961	0.00544139	0.0539137	0.572947	0.376077	0.000968346	1.03576	7.39959747674749e-09	0.356312	0.00148527
Rv0341	iniB	isoniazid inducible protein IniB	-0.0141713	0.909936	0.163713	0.203627	0.354627	0.0107173	5.3248	9.41637428899996e-17	0.802589	7.20333e-06
Rv0342	iniA	isoniazid inductible protein IniA	-0.267434	0.000568437	0.0471037	0.458976	-0.13254	0.0487219	3.11383	3.26757699494096e-18	0.0245893	0.696822
Rv0343	iniC	iIsoniazid inductible protein IniC	-0.231621	0.0809066	-0.130872	0.309264	0.130372	0.304114	2.65301	6.40884763120455e-13	0.300429	0.0258021
Rv0344c	lpqJ	lipoprotein LpqJ	-0.90043	5.18602e-06	-0.389443	0.00944692	-0.806151	1.68745e-05	-0.861987	7.0916663722393e-06	-0.395905	0.00783675
Rv0345		hypothetical protein	0.0182718	0.934007	0.065556	0.768603	0.280334	0.208659	0.333442	0.133678	0.394143	0.0815642
Rv0346c	ansP2	L-asparagine permease	-0.169782	0.00625842	-0.0381708	0.488403	-0.0985768	0.0859678	-0.66176	1.97256961901656e-09	-0.135024	0.0234782
Rv0347		membrane protein	0.327699	0.00310931	0.418585	0.000419899	0.162479	0.102931	-0.176514	0.0785862	-0.155644	0.117055
Rv0348		transcriptional regulator	0.161567	0.213152	0.458093	0.00211183	-0.0980607	0.442797	-0.490788	0.00123108	-0.378493	0.00804694
Rv0349		hypothetical protein	0.0287073	0.734374	0.199931	0.0289664	0.0227774	0.787498	0.00209116	0.980209	-0.108819	0.208995
Rv0350	dnaK	chaperone protein DnaK	0.0622235	0.383105	0.506841	2.05354e-06	0.192181	0.0138434	-0.477748	4.19492398156845e-06	-0.0255419	0.71751
Rv0351	grpE	stress response protein GrpE	0.222602	0.165455	0.370756	0.0281776	1.02199	6.93931e-06	0.336303	0.0432412	0.849306	5.22349e-05
Rv0352	dnaJ1	chaperone protein DnaJ	-0.247356	0.00527196	0.125833	0.119194	0.0746422	0.34267	-0.20047	0.0185112	0.106198	0.183158
Rv0353	hspR	heat shock protein transcriptional repressor HspR	-0.516155	5.95067e-05	0.131845	0.181446	0.214288	0.0367485	0.145208	0.140733	0.297816	0.00595495
Rv0354c	PPE7	PPE family protein PPE7	-0.690673	0.000554598	-0.314402	0.0657504	-0.329512	0.0532685	-0.146124	0.363176	-0.383344	0.0271005
Rv0355c	PPE8	PPE family protein PPE8	-0.377973	0.000108792	-0.128567	0.100475	-0.166122	0.0387742	-0.215936	0.00994215	-0.414307	4.17666e-05
Rv0356c		hypothetical protein	0.302332	0.0285588	0.15964	0.223395	-0.0229519	0.857261	-0.442524	0.00291895	-0.331649	0.0181976
Rv0357c	purA	adenylosuccinate synthetase	0.016616	0.770374	0.0808802	0.168078	-0.0947155	0.110274	-0.259318	0.000291598	-0.230997	0.00082384
Rv0358		hypothetical protein	0.131427	0.62493	-0.0614283	0.822664	0.730328	0.0115589	0.67939	0.0163884	0.676823	0.0172546
Rv0359		zinc metalloprotease	0.24864	0.133541	0.163901	0.316053	0.483085	0.00709672	0.539972	0.00316682	0.532607	0.00356561
Rv0360c		hypothetical protein	1.00663	0.0675391	0.673277	0.226837	0.745351	0.169133	0.981595	0.0662044	0.988233	0.0671557
Rv0361		membrane protein	0.151731	0.0648699	0.118883	0.139793	0.0563358	0.471765	0.00626483	0.935661	-0.109172	0.172655
Rv0362	mgtE	Mg2+ transport transmembrane protein MgtE	-0.111292	0.300098	-0.241544	0.0344615	-0.0748907	0.480585	-0.142801	0.186542	-0.0098287	0.925484
Rv0363c	fba	fructose-bisphosphate aldolase	0.102273	0.102271	0.199373	0.00389933	0.0347017	0.564278	0.185915	0.00626005	-0.119043	0.0608035
Rv0364		transmembrane protein	-0.235419	0.0166365	-0.0959233	0.291062	-0.312516	0.00270216	-0.377472	0.000580925	-0.281518	0.00563397
Rv0365c		hypothetical protein	-0.684099	0.00109467	-0.206703	0.240268	-0.384334	0.0365421	-0.0506506	0.762497	-0.173822	0.310944
Rv0366c		hypothetical protein	-0.43475	0.196922	-0.285975	0.391776	-0.0686107	0.827569	-0.0218438	0.943034	-0.0434868	0.888505
Rv0367c		hypothetical protein	-0.223962	0.629135	-0.993644	0.0710389	0.00814934	0.985726	0.631297	0.137201	0.131466	0.761213
Rv0368c		hypothetical protein	0.21891	0.707859	-0.670588	0.320954	0.309225	0.588818	0.483878	0.378443	0.682964	0.219349
Rv0369c		membrane oxidoreductase	-0.870001	0.00311232	-0.202319	0.414442	-0.55383	0.0355402	-0.20579	0.38653	-0.47756	0.0611459
Rv0370c		oxidoreductase	-0.283562	0.0591214	-0.28534	0.0602604	-0.166552	0.243845	-0.24337	0.0925261	-0.196384	0.170183
Rv0372c		hypothetical protein	0.910115	0.476283	1.77153	0.140036	1.39188	0.243731	2.01046	0.0678522	2.74166	0.0112871
Rv0373c		carbon monoxyde dehydrogenase large subunit	-0.0581671	0.658214	-0.198735	0.14794	-0.12073	0.361854	0.118365	0.363839	0.203771	0.12829
Rv0374c		carbon monoxyde dehydrogenase small subunit	-0.431026	0.37152	0.183858	0.689722	0.104596	0.815202	0.232735	0.590549	-0.52066	0.271085
Rv0375c		carbon monoxyde dehydrogenase medium subunit	-0.0120689	0.975446	0.236564	0.544471	0.0186268	0.960984	0.468897	0.205459	0.0923857	0.805132
Rv0376c		hypothetical protein	0.368853	0.27382	0.494454	0.15035	0.289471	0.384039	0.748279	0.0284209	0.388167	0.240003
Rv0377		HTH-type transcriptional regulator	0.181886	0.316191	-0.0350416	0.847465	0.220104	0.22529	0.840932	0.000155379	0.434706	0.0227487
Rv0379	secE2	protein translocase subunit SecE	-0.0549855	0.696632	0.167691	0.244006	-0.0937094	0.507712	-0.555426	0.00105632	-0.311493	0.0390812
Rv0380c		RNA methyltransferase	-0.305305	0.416818	-0.434686	0.267014	0.0819376	0.819538	0.646153	0.0739918	0.154966	0.662
Rv0381c		hypothetical protein	0.0372019	0.853139	-0.119262	0.560904	0.135369	0.499839	1.13627	2.30698580269561e-05	0.611376	0.00607913
Rv0382c	pyrE	orotate phosphoribosyltransferase	-0.168317	0.250635	0.181512	0.216312	0.0138967	0.922445	0.27483	0.0671112	0.21098	0.151609
Rv0383c		hypothetical protein	0.0405133	0.5797	0.043178	0.555496	0.194151	0.0156352	0.570871	6.86998875241732e-07	0.26576	0.00195721
Rv0384c	clpB	chaperone protein ClpB	0.547446	0.000141928	0.422194	0.00148773	0.688986	1.20284e-05	0.75273	4.1910024420089e-06	0.545733	0.00014325
Rv0385		monooxygenase	-0.0853677	0.602754	0.016083	0.921836	-0.143871	0.382851	0.477337	0.00806716	0.0918488	0.570916
Rv0386		transcriptional regulator	0.139992	0.13139	0.0398103	0.657658	0.0518617	0.563534	0.337054	0.00148371	-0.0438904	0.624205
Rv0389	purT	phosphoribosylglycinamide formyltransferase PurT	0.0764084	0.522813	0.233927	0.0634503	0.0169007	0.886616	0.387495	0.00406261	0.178026	0.144301
Rv0390		hypothetical protein	0.174796	0.358538	-0.222474	0.251579	0.303563	0.119183	0.551013	0.00851431	0.537867	0.00998275
Rv0391	metZ	O-succinylhomoserine sulfhydrylase	-0.100836	0.149864	-0.0286501	0.6729	-0.141176	0.05032	-0.410888	1.49993791340315e-05	-0.177567	0.0171018
Rv0392c	ndhA	NADH dehydrogenase NdhA	0.110082	0.117276	0.13695	0.0563414	0.0743809	0.279349	0.0310184	0.646382	-0.0520686	0.444365
Rv0393		hypothetical protein	0.300163	0.6356	-0.454966	0.523801	0.500668	0.416574	0.626401	0.29324	0.136098	0.826357
Rv0394c		hypothetical protein	-0.17064	0.0628476	-0.0659657	0.450547	-0.00474627	0.956201	0.0379773	0.660801	0.176228	0.0549007
Rv0396		hypothetical protein	0.187302	0.593969	-0.599211	0.131632	0.209782	0.545644	-0.301746	0.391159	-0.382927	0.289834
Rv0397		hypothetical protein	-0.0358741	0.950639	0.12917	0.825463	-0.428325	0.475107	-0.416137	0.468427	-0.24676	0.666938
Rv0397A		hypothetical protein	-0.0704917	0.63273	0.220237	0.147581	-0.497618	0.00356603	-0.392991	0.0153198	-0.410534	0.0121052
Rv0398c		hypothetical protein	0.103622	0.725498	0.0760212	0.800192	0.882433	0.00544138	0.950362	0.00282767	0.784339	0.0111215
Rv0399c	lpqK	lipoprotein LpqK	-0.104501	0.429977	0.00423415	0.974237	-0.129845	0.329158	-0.447109	0.00328821	-0.217621	0.111167
Rv0400c	fadE7	acyl-CoA dehydrogenase FadE7	0.0428546	0.670421	0.163091	0.119179	0.0484883	0.629839	0.1137	0.264607	0.140124	0.174082
Rv0401		transmembrane protein	0.0259038	0.940733	-0.168639	0.640053	-0.0248398	0.942616	0.428137	0.206005	0.424751	0.213243
Rv0402c	mmpL1	transmembrane transport protein MmpL1	-0.296999	0.00307937	-0.131414	0.141723	-0.395986	0.000277829	-0.75348	1.79607998064956e-07	-0.397831	0.00026555
Rv0403c	mmpS1	membrane protein MmpS1	-0.0609838	0.649865	-0.0259686	0.846512	-0.0526597	0.694461	-0.0605142	0.65119	-0.100111	0.457729
Rv0404	fadD30	long-chain-fatty-acid--AMP ligase FadD30	-0.388584	0.0091775	-0.0967182	0.469959	-0.527162	0.00101768	-0.836894	1.0385761305128e-05	-0.577434	0.00046249
Rv0405	pks6	membrane bound polyketide synthase	-0.670435	0.000138798	-0.252927	0.0767812	-0.682821	0.000115678	-1.10473	4.81773998181429e-07	-0.609092	0.00034627
Rv0406c		beta lactamase-like protein	0.0369725	0.798038	0.0112958	0.937992	0.1694	0.24813	0.521901	0.00188135	0.222652	0.13331
Rv0407	fgd1	F420-dependent glucose-6-phosphate dehydrogenase	0.182135	0.0193438	0.201467	0.0110327	0.212867	0.00784417	0.0788545	0.275701	0.139114	0.0641119
Rv0408	pta	phosphate acetyltransferase	-0.159383	0.00864489	-0.214862	0.000985323	-0.225447	0.000648539	0.00133651	0.980224	-0.148299	0.013233
Rv0409	ackA	acetate kinase	-0.656104	6.87885e-08	-0.480718	3.60895e-06	-0.326943	0.000230378	-0.0204681	0.769501	-0.0718098	0.311683
Rv0410c	pknG	serine/threonine-protein kinase PknG	-0.14339	0.00853241	-0.0165212	0.733717	0.084325	0.0962132	0.877954	5.33270060147795e-12	0.214535	0.00037912
Rv0411c	glnH	glutamine-binding lipoprotein GlnH	0.14458	0.142977	0.243524	0.0197724	0.369246	0.00121327	1.04071	8.56237161740656e-09	0.346331	0.00200962
Rv0412c		membrane protein	0.218646	0.0458505	0.0927986	0.372039	0.297342	0.00954575	1.16467	4.99826819789711e-09	0.328568	0.00498799
Rv0413	mutT3	8-oxo-dGTP diphosphatase	-0.273993	0.152364	-0.493646	0.0182575	0.298075	0.109919	0.415976	0.0288695	0.35882	0.0565287
Rv0414c	thiE	thiamine-phosphate synthase	-0.295297	0.522712	-0.796448	0.122395	0.214423	0.624346	0.641347	0.137051	0.61133	0.159526
Rv0415	thiO	thiamine biosynthesis oxidoreductase ThiO	0.100628	0.558474	0.164614	0.345604	0.28073	0.111758	0.407921	0.0249648	0.0693099	0.682973
Rv0416	thiS	sulfur carrier protein ThiS	0.362305	0.342464	0.425931	0.271897	-0.164929	0.670017	-0.205159	0.587	-0.020222	0.957271
Rv0417	thiG	thiazole synthase	0.499813	0.000855424	0.50158	0.000867357	0.169748	0.183345	0.17162	0.175227	0.215873	0.0944155
Rv0418	lpqL	lipoprotein aminopeptidase LpqL	0.133573	0.0106699	0.155993	0.003889	-0.00536318	0.908835	-0.105334	0.0365611	-0.0051573	0.912307
Rv0419	lpqM	lipoprotein peptidase LpqM	-0.368891	0.000191378	-0.124474	0.121839	-0.372893	0.000172013	-0.363145	0.000221585	-0.353119	0.00028942
Rv0420c		transmembrane protein	-0.380581	0.00306719	-0.415693	0.0015813	-0.492939	0.000362121	-0.622265	3.47803463109574e-05	-0.414816	0.00157325
Rv0421c		hypothetical protein	-0.173114	0.389256	-0.486858	0.0271299	0.140551	0.476618	0.514373	0.0157533	0.513233	0.0162489
Rv0422c	thiD	hydroxymethylpyrimidine/phosphomethylpyrimidine kinase	-0.0929354	0.204106	-0.184314	0.0187313	0.0217176	0.76049	0.182393	0.0191623	0.0992693	0.175296
Rv0423c	thiC	phosphomethylpyrimidine synthase	0.0954023	0.0640211	0.0859658	0.0919122	0.00354844	0.941847	0.0993356	0.0548031	-0.0091414	0.850992
Rv0424c		hypothetical protein	-0.657257	6.95196e-07	-0.330422	0.00104907	-0.50851	1.48939e-05	-0.420188	0.000113183	-0.459463	4.50607e-05
Rv0425c	ctpH	metal cation transporting ATPase H	-0.35194	0.000116268	-0.267383	0.00140822	-0.0275213	0.695329	0.485317	3.23493545664924e-06	0.24471	0.0027622
Rv0426c		transmembrane protein	-0.281122	0.115933	-0.0631902	0.713259	0.00808254	0.962186	-0.154435	0.370095	0.0330966	0.845769
Rv0427c	xthA	exodeoxyribonuclease III protein XthA	0.270301	0.00251392	0.260093	0.00335958	0.503313	5.84498e-06	-0.0588098	0.445473	-0.127169	0.110694
Rv0428c		GCN5-like N-acetyltransferase	0.0334408	0.776621	0.310585	0.0166459	0.145889	0.225301	0.086231	0.465432	0.167744	0.165743
Rv0429c	def	polypeptide deformylase	0.0121519	0.852874	-0.0508924	0.441934	0.0463388	0.482534	0.18513	0.0111545	0.0928048	0.169183
Rv0430		hypothetical protein	-0.73651	1.87596e-05	-0.302419	0.0243057	-0.513254	0.000674246	-0.420085	0.00330116	-0.394763	0.00510349
Rv0431		tuberculin-like peptide	-0.452499	0.000954263	-0.164122	0.160292	-0.444954	0.00109266	-0.325916	0.0099949	-0.304066	0.0149742
Rv0432	sodC	superoxide dismutase	0.0293794	0.725859	0.0676585	0.423561	0.248512	0.00828339	0.300892	0.00218713	0.348398	0.00066052
Rv0433		carboxylate-amine ligase	-0.0413356	0.419396	-0.0163882	0.746691	-0.0971527	0.0694299	-0.243086	0.000179018	-0.114751	0.0354083
Rv0434		hypothetical protein	-0.389997	0.00156182	-0.343232	0.00412935	-0.0440277	0.670104	0.0780563	0.451075	0.266948	0.0180152
Rv0435c		ATPase	-0.159426	0.15592	-0.219483	0.0577898	0.346678	0.00512386	0.593463	4.59557954702737e-05	0.626441	2.57901e-05
Rv0436c	pssA	CDP-diacylglycerol--serine O-phosphatidyltransferase	0.153196	0.0864854	0.0635177	0.45992	0.259314	0.00705771	0.390124	0.000274847	0.339488	0.00095411
Rv0437c	psd	phosphatidylserine decarboxylase	-0.312349	0.126958	-0.549097	0.0138681	-0.0286161	0.88242	0.418965	0.0392059	0.145401	0.451227
Rv0438c	moeA2	molybdopterin molybdenumtransferase	0.231956	0.0702608	0.160137	0.200092	0.405349	0.0037471	0.600407	0.000126874	0.505391	0.00064459
Rv0439c		dehydrogenase/reductase	0.319701	0.000630243	0.3163	0.00069657	0.204782	0.0150926	0.0832336	0.283635	0.0430704	0.574005
Rv0440	groEL2	molecular chaperone GroEL	0.189406	0.0191837	0.426152	2.61418e-05	0.349033	0.000205528	-0.185424	0.0214231	0.1708	0.0319831
Rv0441c		hypothetical protein	-0.0814637	0.635723	-0.226228	0.204776	0.0848285	0.618454	0.557198	0.00379618	0.272744	0.119053
Rv0442c	PPE10	PPE family protein PPE10	-0.0163744	0.886914	0.0268979	0.815798	0.085228	0.461808	0.204901	0.0877853	-0.0197876	0.863075
Rv0443		hypothetical protein	-0.267236	0.000663377	-0.0133241	0.835488	-0.126257	0.0629123	-0.0551556	0.394484	-0.0334141	0.603366
Rv0444c	rskA	anti-sigma-K factor RskA	-0.265977	0.0529254	-0.2478	0.0697188	-0.0763399	0.555118	0.268314	0.0496419	0.338452	0.0166288
Rv0445c	sigK	ECF RNA polymerase sigma factor SigK	-0.154208	0.0327486	-0.22555	0.00359284	0.0204025	0.760482	0.105785	0.127373	-0.0235893	0.724524
Rv0446c		transmembrane protein	-0.16238	0.0434028	-0.175154	0.0311551	-0.173427	0.0323307	-0.18101	0.0261959	0.0240751	0.748285
Rv0447c	ufaA1	cyclopropane-fatty-acyl-phospholipid synthase UfaA	0.101531	0.394691	-0.192928	0.117664	-0.0317996	0.787532	0.126177	0.29172	0.201052	0.101991
Rv0448c		hypothetical protein	-0.095762	0.68622	-0.592116	0.0279343	-0.0766155	0.743602	0.292531	0.207742	-0.209108	0.375627
Rv0449c		hypothetical protein	-0.487399	1.52295e-05	-0.526089	6.59487e-06	-0.291622	0.0019956	0.164181	0.0523764	-0.12355	0.135306
Rv0450c	mmpL4	transmembrane transport protein MmpL4	-0.271593	0.0212944	0.0018121	0.986586	-0.445972	0.000714356	-0.216976	0.0580708	-0.513039	0.00019828
Rv0451c	mmpS4	membrane protein MmpS4	-0.194397	0.189731	0.115955	0.425452	-0.432462	0.00797462	-0.289332	0.0587328	-0.648959	0.00035398
Rv0452		transcriptional regulator	-0.0490981	0.651497	0.0048785	0.964138	0.294794	0.0137963	1.47654	3.88000361011841e-10	0.423735	0.00109744
Rv0453	PPE11	PPE family protein PPE11	-0.405882	0.000558056	-0.0804301	0.403707	-0.341406	0.00222326	0.43652	0.000232421	-0.109621	0.254763
Rv0455c		hypothetical protein	0.217389	0.0888528	0.28302	0.0315482	0.0483824	0.69171	0.173435	0.16741	-0.326554	0.0152471
Rv0456A	mazF1	toxin MazF1	-0.547738	0.130127	-0.633036	0.0916871	-0.305111	0.37146	1.06314	0.00311911	0.172175	0.595538
Rv0456B	mazE1	antitoxin MazE1	-0.249722	0.356074	-0.302512	0.271955	-0.702532	0.0180474	-0.812127	0.00717534	-0.913419	0.00354344
Rv0456c	echA2	enoyl-CoA hydratase EchA2	0.0729408	0.581502	0.190536	0.162523	0.160674	0.230468	0.153006	0.248651	-0.0135267	0.917598
Rv0457c		peptidase	0.275592	0.0176754	0.401404	0.00144567	0.129203	0.231971	-0.00174785	0.98678	-0.135957	0.209642
Rv0458		aldehyde dehydrogenase	-0.116719	0.413771	-0.175191	0.228978	-0.174337	0.227268	-0.0830728	0.554421	-0.0508927	0.716992
Rv0459		hypothetical protein	0.0263391	0.934792	-0.10702	0.746114	0.028906	0.927383	-0.00819715	0.978891	-0.134856	0.670822
Rv0460		hypothetical protein	-0.339175	0.030631	-0.148339	0.314007	-0.338678	0.0307701	-0.123238	0.399609	-0.0979346	0.501547
Rv0461		transmembrane protein	-0.198326	0.0552276	0.0249731	0.797555	-0.253635	0.0177162	-0.102854	0.297796	-0.12149	0.222199
Rv0462	lpdC	dihydrolipoamide dehydrogenase	-0.00666628	0.93345	0.109778	0.181833	-0.118524	0.151324	-0.215428	0.0147095	-0.297738	0.0016731
Rv0463		membrane protein	-0.235366	0.0285156	0.146209	0.153423	-0.265509	0.0152605	-0.352031	0.00239561	-0.295396	0.00808503
Rv0464c		hypothetical protein	-0.0913113	0.0973602	-0.0338305	0.523062	-0.105551	0.0587762	-0.305509	2.46668346936392e-05	-0.195127	0.00174235
Rv0465c		HTH-type transcriptional regulator	0.0390508	0.704344	0.0415427	0.686766	0.341482	0.00391635	0.480096	0.00022932	0.506269	0.0001372
Rv0466		hypothetical protein	-0.0434147	0.488219	0.0298512	0.632275	-0.123815	0.0603379	-0.321434	8.48634290147233e-05	-0.126561	0.0554207
Rv0467	icl1	isocitrate lyase	0.038477	0.405217	0.281228	1.28544e-05	0.240089	7.20961e-05	-0.173661	0.00143619	0.117084	0.0194765
Rv0468	fadB2	3-hydroxybutyryl-CoA dehydrogenase	-0.106081	0.176345	0.252773	0.00397687	-0.0403991	0.597201	-0.699105	9.11527832073732e-08	-0.140799	0.0788956
Rv0469	umaA	mycolic acid synthase UmaA	-0.0320971	0.816681	0.202182	0.157619	-0.290682	0.0491691	-0.962492	3.44634973189395e-06	-0.478192	0.00303968
Rv0470A		hypothetical protein	-0.611354	0.0562394	-0.699231	0.0365543	-0.408521	0.17586	0.0353105	0.89865	-0.0763628	0.787049
Rv0470c	pcaA	cyclopropane mycolic acid synthase	-0.0704106	0.442088	0.0928093	0.31436	-0.166215	0.0815733	-0.249715	0.0131598	-0.280874	0.00641034
Rv0471c		hypothetical protein	0.0095357	0.968993	-0.0757046	0.761467	0.384428	0.124948	0.49704	0.0498759	0.41958	0.0941786
Rv0472c		HTH-type transcriptional regulator	-0.0574177	0.332037	0.0144743	0.804084	-0.0235097	0.687388	0.15425	0.0163106	-0.0045199	0.938164
Rv0473		transmembrane protein	-0.103056	0.147332	-0.108863	0.127633	-0.151331	0.0400153	0.0712804	0.306523	-0.204836	0.00807966
Rv0474		HTH-type transcriptional regulator	-0.046974	0.606018	0.0142344	0.875369	-0.0670699	0.463325	0.0786655	0.390722	0.00982825	0.913621
Rv0475	hbhA	heparin binding hemagglutinin HbhA	0.0752425	0.451169	0.255898	0.0185804	0.0761061	0.445851	0.0817553	0.412969	-0.0743627	0.456065
Rv0476		transmembrane protein	0.1737	0.115873	0.0228559	0.829574	0.285821	0.0147619	0.678127	8.37432703286699e-06	0.226259	0.0457746
Rv0477		hypothetical protein	-0.0978748	0.40703	-0.156297	0.19368	-0.184801	0.127525	0.144818	0.224221	0.0216528	0.852522
Rv0478	deoC	2-deoxyribose-5-phosphate aldolase	-0.219809	0.223691	-0.172789	0.340038	0.382384	0.0358527	0.905025	4.33771298454423e-05	0.714306	0.00049642
Rv0479c		membrane protein	0.116559	0.216098	0.248475	0.0145476	0.0236167	0.797328	-0.462191	0.000114057	-0.221896	0.0262912
Rv0480c		amidohydrolase	0.175157	0.231598	0.016592	0.908278	0.350673	0.0238058	0.543544	0.00131964	0.405935	0.0104914
Rv0481c		hypothetical protein	-0.0503375	0.675292	0.055669	0.643621	-0.250607	0.0499934	-0.369214	0.00656989	-0.316904	0.0164296
Rv0482	murB	UDP-N-acetylenolpyruvoylglucosamine reductase	0.0542858	0.571267	-0.096871	0.319661	0.102023	0.292677	-0.120729	0.215608	0.131109	0.180499
Rv0483	lprQ	lipoprotein LprQ	-0.0075257	0.911013	0.0235973	0.726498	-0.108572	0.121263	-0.107916	0.123341	-0.0968993	0.16342
Rv0484c		short-chain type oxidoreductase	-0.0663985	0.689128	-0.128539	0.445882	0.0207015	0.899879	0.570268	0.00258715	0.255159	0.131713
Rv0485		transcriptional regulator	0.316855	0.0198837	0.0741868	0.552239	0.322777	0.0180288	0.121912	0.333239	0.392717	0.00556273
Rv0486	mshA	D-inositol 3-phosphate glycosyltransferase	-0.225394	0.085687	-0.30877	0.0237928	0.0702858	0.57367	0.634997	9.32393157179595e-05	0.420723	0.00340075
Rv0487		hypothetical protein	-0.12496	0.2358	-0.108483	0.301089	0.163919	0.125275	0.575743	3.6861672768071e-05	0.261709	0.0201108
Rv0488		amino acid transporter	-0.439914	0.00496321	-0.390159	0.011068	-0.438862	0.00486012	-0.339279	0.0208802	-0.192923	0.164339
Rv0489	gpm1	2,3-bisphosphoglycerate-dependent phosphoglycerate mutase	0.0524422	0.451728	-0.00850859	0.902077	0.0891635	0.208014	0.311549	0.000315637	0.162702	0.0293095
Rv0490	senX3	two component sensor histidine kinase SenX3	-0.0389476	0.462233	-0.181779	0.00295937	-0.0111209	0.832337	0.424807	4.5666447314486e-07	0.107506	0.0541557
Rv0491	regX3	two component sensory transduction protein RegX	-0.230303	0.0038275	-0.247853	0.00224355	-0.130795	0.0721933	0.161991	0.029735	0.00551486	0.93618
Rv0492A		hypothetical protein	-1.06734	0.13288	-0.595873	0.376054	0.146763	0.801139	0.365245	0.509968	-0.53116	0.391106
Rv0492c		GMC-type oxidoreductase	0.172936	0.483618	-0.00458543	0.985319	0.650034	0.014152	0.956358	0.000822926	0.673128	0.0111375
Rv0493c		hypothetical protein	-0.0915518	0.676375	0.257965	0.246176	0.554569	0.017078	0.635202	0.00699107	0.0637778	0.765428
Rv0495c		hypothetical protein	0.0853139	0.285769	0.0663785	0.403314	0.162515	0.0516168	0.0993338	0.215938	0.0513786	0.514798
Rv0496		hypothetical protein	0.0359799	0.757371	-0.0786078	0.503006	0.182978	0.12948	0.263888	0.0348012	0.205291	0.0916594
Rv0497		transmembrane protein	-0.025047	0.774725	0.158275	0.0848769	-0.0290515	0.739947	-0.109096	0.222832	-0.221103	0.0207941
Rv0498		hypothetical protein	-0.203376	0.201358	-0.408753	0.0171706	0.0847034	0.584801	0.391795	0.0200512	0.256211	0.110642
Rv0499		hypothetical protein	-0.399965	0.0182653	-0.48043	0.00663985	0.0712561	0.6386	0.214222	0.164959	0.312876	0.0501125
Rv0500	proC	pyrroline-5-carboxylate reductase	-0.134392	0.240575	-0.13455	0.241114	-0.13253	0.246155	-0.172689	0.135372	-0.0481226	0.666971
Rv0500A		DNA-binding protein	-0.154131	0.0853691	-0.058771	0.494118	-0.287184	0.00360246	-0.235681	0.0127799	-0.160071	0.0748225
Rv0501	galE2	UDP-glucose 4-epimerase GalE	0.043994	0.387507	-0.0669887	0.195191	0.0210579	0.676255	-0.168805	0.00367583	0.0626759	0.223834
Rv0502		hypothetical protein	-0.000251516	0.996624	-0.131915	0.0388974	0.0327521	0.583499	0.069125	0.254957	0.0534898	0.374381
Rv0503c	cmaA2	cyclopropane mycolic acid synthase	0.00783305	0.929081	0.196997	0.0374368	-0.104829	0.244124	-0.507424	2.71696737784509e-05	-0.352871	0.00092871
Rv0504c		hypothetical protein	-0.155367	0.298003	0.0659029	0.654155	-0.525806	0.00231835	-0.752088	9.64561772099396e-05	-0.449427	0.00686513
Rv0505c	serB1	phosphoserine phosphatase SerB	-0.0856746	0.362332	-0.112753	0.236175	0.0551477	0.553512	0.190643	0.0523497	0.296789	0.00497642
Rv0506	mmpS2	membrane protein MmpS2	-0.291413	0.051833	0.000691503	0.996072	-0.375058	0.0157737	-0.532322	0.00151321	-0.510381	0.002104
Rv0507	mmpL2	transmembrane transport protein MmpL2	-0.47786	0.00237153	-0.0861091	0.522737	-0.570518	0.000555548	-0.643984	0.000180584	-0.597587	0.00036574
Rv0508		hypothetical protein	-0.470155	0.0020722	-0.390642	0.00774112	-0.0827706	0.521405	0.343238	0.0146306	0.21733	0.102794
Rv0509	hemA	glutamyl-tRNA reductase	0.188552	0.00245937	0.000330309	0.995044	0.188238	0.00248838	0.316279	1.87940580856795e-05	0.244094	0.00027409
Rv0510	hemC	porphobilinogen deaminase	-0.0592296	0.441696	-0.119812	0.130668	-0.0763943	0.323895	0.136498	0.0875791	0.0491252	0.521643
Rv0511	hemD	uroporphyrin-III C-methyltransferase	0.0585512	0.678303	-0.194798	0.179863	0.286909	0.0554302	0.71131	0.000113796	0.543918	0.00128809
Rv0512	hemB	delta-aminolevulinic acid dehydratase	-0.076711	0.425633	-0.3429	0.0022502	0.108758	0.263056	0.635716	5.00032214140672e-06	0.358338	0.00154402
Rv0513		transmembrane protein	-0.485682	0.000991544	-0.290645	0.0280982	-0.407203	0.0038313	-0.0458825	0.706633	-0.130092	0.293886
Rv0514		transmembrane protein	-0.555789	0.0296365	-0.275294	0.251536	0.227492	0.318824	0.364917	0.112316	0.175739	0.435726
Rv0515		hypothetical protein	-0.0331319	0.780913	-0.104166	0.391112	0.727362	1.15276e-05	0.11939	0.31616	-0.128616	0.285556
Rv0516c		anti-anti-sigma factor	-0.299015	0.00103304	-0.182253	0.0264354	-0.00585528	0.938221	-0.0773635	0.313849	-0.0588076	0.440745
Rv0517		acyltransferase	-0.116174	0.225511	-0.0683194	0.469282	-0.176793	0.0732002	-0.204635	0.0411628	-0.141737	0.14333
Rv0518		hypothetical protein	-0.30791	0.000257232	-0.160013	0.0269528	-0.337019	0.00010535	-0.414259	1.11597212604881e-05	-0.337729	0.00010225
Rv0519c		membrane protein	-0.84162	7.8998e-10	-0.301714	0.000247134	-0.383674	2.02714e-05	0.339522	7.30967403286332e-05	0.209798	0.00470557
Rv0522	gabP	GABA permease GabP	-0.143034	0.292104	-0.11526	0.393352	-0.0248741	0.851843	0.554827	0.000658194	0.0328887	0.804846
Rv0523c		hypothetical protein	0.0301652	0.784756	0.172335	0.132939	0.0242845	0.825521	-0.230941	0.0489101	-0.120169	0.283718
Rv0524	hemL	glutamate-1-semialdehyde 2,1-aminomutase	0.118586	0.238688	0.108927	0.278012	0.310224	0.00561706	0.447894	0.000290867	0.409623	0.00065688
Rv0525		hypothetical protein	-0.0461935	0.747107	-0.175066	0.236989	0.00185174	0.989628	0.227064	0.120198	0.329922	0.0302221
Rv0526		thioredoxin	-0.156864	0.220509	-0.292113	0.0309711	0.0451774	0.717644	0.0680785	0.586269	0.169614	0.185857
Rv0527	ccdA	cytochrome C-type biogenesis protein CcdA	-0.288242	0.087972	-0.43904	0.0149148	0.156901	0.329046	0.42046	0.01503	0.422479	0.0148938
Rv0528		transmembrane protein	-0.239443	0.156313	-0.464357	0.0113933	0.23841	0.155459	0.635001	0.00110892	0.598613	0.00179728
Rv0529	ccsA	cytochrome C-type biogenesis protein CcsA	-0.463537	3.40417e-06	-0.0668544	0.327072	-0.184807	0.0130702	0.0321426	0.632383	0.022185	0.74092
Rv0530		hypothetical protein	-0.0609666	0.645607	0.0302407	0.819292	0.363303	0.0130105	0.696867	6.70189475328931e-05	0.573994	0.00044478
Rv0530A		hypothetical protein	0.351286	0.0533702	0.133645	0.441874	0.152946	0.37672	1.02487	1.57596352284553e-05	0.373989	0.0402636
Rv0531		membrane protein	-0.206432	0.0656098	0.00118023	0.99111	-0.346635	0.00440979	-0.470243	0.000370276	-0.198346	0.0748104
Rv0532	PE_PGRS6	PE-PGRS family protein PE_PGRS6	-0.557086	0.0248788	-0.476558	0.051427	-0.218627	0.332995	-0.356607	0.119688	0.0411477	0.850792
Rv0533c	fabH	3-oxoacyl-ACP synthase III	0.0407771	0.65718	0.051371	0.577177	0.275806	0.00758785	0.150772	0.113478	0.383727	0.00062303
Rv0534c	menA	1,4-dihydroxy-2-naphthoate octaprenyltransferase	-0.0817679	0.673141	0.105839	0.586114	0.0040624	0.983132	-0.407722	0.0470377	-0.0658616	0.731487
Rv0535		5'-methylthioadenosine phosphorylase	0.0432168	0.798786	-0.057612	0.736707	-0.00490747	0.976801	0.0561568	0.737354	0.142985	0.398945
Rv0536	galE3	UDP-glucose 4-epimerase GalE	-0.181075	0.479564	-0.22047	0.399878	0.0245925	0.921281	0.180709	0.459918	0.122167	0.619307
Rv0537c		integral membrane protein	-0.140559	0.250017	-0.334711	0.012055	-0.0324682	0.786003	0.436881	0.00194106	0.118632	0.327921
Rv0538		membrane protein	0.0355129	0.803236	-0.246002	0.103716	0.194269	0.18179	0.368457	0.0167403	0.203402	0.161482
Rv0539		dolichyl-phosphate sugar synthase	-0.423926	0.066032	-0.00544615	0.979794	-0.147783	0.490228	0.229695	0.274396	0.0697774	0.738573
Rv0540		hypothetical protein	-0.293502	0.21731	-0.571341	0.0283853	-0.0976126	0.668333	0.180561	0.417368	0.251665	0.265331
Rv0541c		integral membrane protein	-0.271008	0.018491	-0.251829	0.0272323	-0.0558383	0.593846	0.25625	0.0233714	0.239805	0.0324052
Rv0542c	menE	2-succinylbenzoic acid--CoA ligase	-0.416847	0.00380023	-0.777173	1.24575e-05	-0.120377	0.339252	0.296072	0.027293	0.346532	0.0118602
Rv0543c		hypothetical protein	-0.0081417	0.924349	-0.111307	0.206413	0.156285	0.0828164	0.358971	0.000631911	0.26806	0.00596581
Rv0544c		transmembrane protein	-0.0520387	0.668341	0.105153	0.391651	-0.243171	0.0587295	-0.410169	0.00336155	-0.203175	0.106686
Rv0545c	pitA	low-affinity inorganic phosphate transporter	-0.116498	0.146949	-0.161755	0.0505105	-0.116735	0.146157	-0.0392894	0.613864	-0.022434	0.772656
Rv0546c		hypothetical protein	-0.0603656	0.416296	-0.04571	0.536657	-0.161144	0.0408293	-0.173238	0.0292563	-0.182154	0.0229571
Rv0547c		oxidoreductase	0.0181866	0.844657	0.122124	0.200648	-0.0419943	0.651496	0.167711	0.0836926	0.0475425	0.608562
Rv0548c	menB	1,4-dihydroxy-2-naphthoyl-CoA synthase	0.0974713	0.184223	0.00794474	0.911363	0.141365	0.0613379	0.139858	0.0636499	0.135906	0.0707847
Rv0549c	vapC3	ribonuclease VapC3	0.15336	0.395157	0.0813048	0.653308	0.641551	0.00189515	0.843186	0.000151996	0.639036	0.00187944
Rv0550c	vapB3	antitoxin VapB3	0.0368639	0.872663	0.296222	0.209065	0.727377	0.00455315	0.667942	0.00752898	0.31153	0.178101
Rv0551c	fadD8	fatty-acid--CoA ligase FadD8	0.264878	0.00551581	0.171055	0.0549136	0.0726929	0.390583	0.169377	0.0563088	0.252357	0.00749564
Rv0552		hypothetical protein	0.140817	0.318831	0.0037287	0.97874	0.0739813	0.59552	0.292325	0.0467579	0.100072	0.472824
Rv0553	menC	muconate cycloisomerase	-0.0633735	0.885642	0.299856	0.495019	0.0632906	0.883094	0.274299	0.509425	0.367246	0.382945
Rv0554	bpoC	non-heme bromoperoxidase BpoC	-0.00500549	0.938211	0.0464019	0.476193	-0.0178016	0.78297	-0.379428	2.16483532026223e-05	0.00569263	0.929705
Rv0555	menD	bifunctional 2-succinyl-6-hydroxy-2,4-cyclohexadiene-1-carboxylate synthase/2-oxoglutarate decarboxylase	-0.158865	0.00621026	-0.08424	0.113834	-0.0226416	0.6584	0.0198398	0.697993	-0.0232955	0.649114
Rv0556		transmembrane protein	-0.267669	0.0021491	-0.257692	0.00287471	-0.215907	0.00937508	-0.315247	0.000548715	-0.182482	0.0237541
Rv0557	mgtA	GDP-mannose-dependent alpha-mannosyltransferase	-0.253288	0.0685879	-0.662417	0.000120718	0.00555847	0.96621	0.357859	0.0136922	0.238284	0.0836108
Rv0558	menH	demethylmenaquinone methyltransferase	0.00309338	0.973983	-0.0269719	0.776854	-0.00921937	0.922498	0.198803	0.0486377	0.0732749	0.442984
Rv0559c		hypothetical protein	0.454839	1.768e-05	0.14719	0.0669412	0.333481	0.000416926	0.373573	0.000141412	0.198637	0.0174474
Rv0560c		benzoquinone methyltransferase	0.996163	1.85219e-05	0.0349924	0.839112	0.0203995	0.904475	-0.13619	0.424382	0.135992	0.424121
Rv0561c		oxidoreductase	0.107177	0.475844	-0.0438002	0.772169	0.237457	0.122617	0.521319	0.00231043	0.384308	0.0172641
Rv0562	grcC1	polyprenyl-diphosphate synthase GrcC	0.0488135	0.586306	-0.0418123	0.641023	0.151515	0.104098	0.333486	0.00162946	0.340287	0.00139067
Rv0563	htpX	protease HtpX	-0.0348972	0.704525	-0.0593387	0.521304	0.218357	0.0281415	1.0155	7.24956185200309e-09	0.373489	0.00080633
Rv0564c	gpdA1	glycerol-3-phosphate dehydrogenase	0.245158	0.0583126	0.148477	0.236163	0.451226	0.00173139	-0.0663929	0.586684	0.0936583	0.445547
Rv0565c		monooxygenase	0.303288	0.00252368	0.371283	0.00047737	0.145698	0.104042	-0.135078	0.129452	-0.0966703	0.269335
Rv0566c		hypothetical protein	0.20538	0.0186518	0.269531	0.00344577	-0.0721956	0.370257	-0.566278	2.34491972737677e-06	-0.344298	0.00047524
Rv0567		methyltransferase/methylase	0.185748	0.00441971	0.100784	0.0907648	0.131478	0.0321065	-0.0444448	0.438268	0.07235	0.2142
Rv0568	cyp135B1	cytochrome P450 Cyp135B1	0.0420291	0.522376	0.00505748	0.938277	-0.043711	0.506011	0.0931314	0.166329	-0.0469324	0.475482
Rv0569		hypothetical protein	-0.204679	0.195254	0.133492	0.389192	-0.201418	0.199864	-0.0130332	0.931153	0.0557779	0.712982
Rv0570	nrdZ	vitamin B12-dependent ribonucleoside-diphosphate reductase	-0.214043	0.27839	-0.562773	0.0108265	0.0572039	0.765379	0.18356	0.339907	0.142905	0.456696
Rv0571c		hypothetical protein	-0.0815464	0.494652	0.192246	0.119061	-0.290557	0.0244681	-0.471729	0.00097596	-0.298001	0.0213392
Rv0572c		hypothetical protein	0.0639735	0.571092	0.431873	0.00131075	-0.183499	0.117116	-0.633124	3.5488522711114e-05	-0.386747	0.00309832
Rv0573c	pncB2	nicotinic acid phosphoribosyltransferase PncB2	0.024307	0.930873	-0.102646	0.719202	-0.190134	0.502	-0.24692	0.37934	-0.477252	0.105582
Rv0574c		hypothetical protein	0.44797	0.0409681	-0.00297057	0.98869	0.484674	0.027695	0.494827	0.023587	0.420295	0.0509279
Rv0575c		oxidoreductase	0.132446	0.788461	0.474625	0.337914	0.208064	0.667378	0.404344	0.383857	0.539467	0.25191
Rv0576		transcriptional regulator	-0.0822829	0.466782	-0.232657	0.0520656	0.173191	0.135599	0.346063	0.00634162	0.460419	0.00073124
Rv0577	TB27.3	hypothetical protein	-0.259702	0.0159052	-0.301279	0.00666109	-0.203192	0.050359	-0.0461071	0.635587	0.0875298	0.373071
Rv0578c	PE_PGRS7	PE-PGRS family protein PE_PGRS7	-0.0568099	0.570461	-0.0823814	0.413773	-0.291053	0.00926151	-0.33897	0.00332671	-0.253748	0.0200345
Rv0579		hypothetical protein	0.217233	0.086179	-0.163154	0.194532	0.413589	0.00300313	0.850801	2.15253161236248e-06	0.475772	0.0009686
Rv0580c		hypothetical protein	0.0115367	0.90939	-0.0237535	0.815228	0.0658218	0.51837	0.147583	0.157382	0.138131	0.184404
Rv0581	vapB26	antitoxin VapB26	-0.199882	0.505762	0.00902414	0.975922	-0.25564	0.393798	0.042988	0.880618	0.0279839	0.922875
Rv0582	vapC26	ribonuclease VapC26	-0.443776	0.00202362	-0.370038	0.00751535	-0.181688	0.1451	0.283569	0.0272602	0.234914	0.0621096
Rv0583c	lpqN	lipoprotein LpqN	0.283578	0.00743467	0.359772	0.00133496	0.217984	0.031427	-0.502319	5.97649676203999e-05	0.131403	0.173724
Rv0584		glycosidase	-0.252272	0.00955285	-0.239433	0.0131929	-0.177648	0.0538722	-0.423166	0.00014882	-0.274916	0.00538059
Rv0585c		integral membrane protein	-0.105821	0.162336	0.157574	0.0445581	-0.0940461	0.210937	-0.00164573	0.982041	0.0111261	0.87917
Rv0586	mce2R	HTH-type transcriptional regulator Mce2R	-0.915578	6.85341e-09	-0.177236	0.043903	-0.387669	0.000212224	0.186257	0.0350097	-0.0190556	0.816436
Rv0587	yrbE2A	hypothetical protein	-1.03566	4.13436e-10	-0.169274	0.0385348	-0.394613	8.31126e-05	0.305014	0.000911513	0.195647	0.0189565
Rv0588		hypothetical protein	-1.18097	2.42214e-11	-0.180434	0.0208091	-0.649302	1.01789e-07	-0.286734	0.000891362	-0.077348	0.286329
Rv0589	mce2A	Mce family protein Mce2A	-1.38948	1.44019e-10	-0.215479	0.0342255	-0.825622	1.78264e-07	-0.598367	9.33185940341088e-06	-0.271238	0.0101877
Rv0591	mce2C	Mce family protein Mce2C	-1.81498	6.92461e-09	-0.850673	5.48482e-05	-0.873137	3.73023e-05	-0.137936	0.371235	-0.103884	0.499257
Rv0592	mce2D	Mce family protein Mce2D	-1.2134	3.58355e-07	-0.584142	0.000859975	-0.731395	0.000100557	-0.0347417	0.805385	-0.137925	0.336768
Rv0593	lprL	Mce family lipoprotein LprL	-0.713834	1.658e-05	-0.197431	0.106626	-0.303716	0.0174105	0.342999	0.00740325	0.160669	0.172174
Rv0594	mce2F	Mce family protein Mce2F	-0.370746	0.000585438	-0.22902	0.0176616	-0.18892	0.0434905	0.315142	0.00207905	-0.124756	0.165784
Rv0595c	vapC4	ribonuclease VapC4	0.0195445	0.923053	-0.317614	0.138414	0.0580375	0.773356	0.35511	0.0877829	0.358428	0.0862274
Rv0596c	vapB4	antitoxin VapB4	0.0379169	0.901686	0.300065	0.333702	0.241674	0.424685	1.03045	0.00206752	0.770517	0.015643
Rv0597c		hypothetical protein	-0.433289	0.00951713	-0.538448	0.00229953	-0.126726	0.395637	0.913316	1.03116531835227e-05	0.385221	0.0166133
Rv0598c	vapC27	ribonuclease VapC27	-0.23441	0.0891249	-0.381583	0.00977237	-0.163102	0.225043	0.105121	0.426444	-0.0016616	0.989876
Rv0599c	vapB27	antitoxin VapB27	-0.275447	0.150938	-0.238728	0.21258	-0.691587	0.00180498	-0.291323	0.123876	-0.255307	0.175577
Rv0600c		two component sensor kinase HK1	-0.368274	0.286882	-0.0203668	0.951606	0.115774	0.720762	-0.689728	0.0512456	0.03211	0.920272
Rv0601c		two component sensor kinase HK2	-0.230473	0.587812	0.117283	0.779669	-0.709404	0.117468	-1.22455	0.0120271	-0.10312	0.800451
Rv0602c	tcrA	two component DNA binding transcriptional regulator TcrA	0.339912	0.34401	0.203975	0.578722	0.270285	0.446475	0.170728	0.620904	0.18907	0.589262
Rv0604	lpqO	lipoprotein LpqO	0.0717039	0.635662	0.139224	0.364689	0.441408	0.00845296	-0.0983783	0.512683	0.183118	0.230148
Rv0605		IS1536 family serine type transposase	1.20467	2.00631e-11	0.972975	4.43122e-10	1.90988	2.42678e-14	0.359726	0.000122743	0.227846	0.00563128
Rv0607		hypothetical protein	1.3359	2.52039e-06	0.829027	0.000491211	1.90244	2.36923e-08	-0.102046	0.598432	0.0705052	0.715731
Rv0608	vapB28	antitoxin VapB28	0.194451	0.0838765	0.129679	0.23777	0.43715	0.00077002	0.329868	0.00635713	0.472239	0.0003823
Rv0609	vapC28	ribonuclease VapC28	-0.256431	0.140537	-0.0093081	0.955708	-0.222622	0.193478	-0.140841	0.39531	0.087657	0.593961
Rv0609A		hypothetical protein	0.134815	0.360992	-0.328856	0.0397551	-0.106656	0.46847	-0.0833607	0.565495	0.0254181	0.860537
Rv0610c		hypothetical protein	0.11174	0.648678	-0.185699	0.45664	0.602506	0.0233003	0.508902	0.0490449	0.667998	0.0132707
Rv0611c		hypothetical protein	-0.119882	0.326025	-0.0585798	0.627365	-0.0261144	0.82785	0.0780682	0.517563	-0.0567688	0.637189
Rv0612		hypothetical protein	-0.265482	0.323959	-0.304501	0.26783	-0.433291	0.116705	-0.655199	0.0223076	-0.130299	0.615936
Rv0613c		hypothetical protein	0.147813	0.114653	0.0845658	0.354043	0.130135	0.160964	0.153489	0.10198	0.199197	0.0389478
Rv0614		hypothetical protein	0.348986	0.129383	0.246447	0.281156	0.466478	0.0466805	0.278193	0.213373	0.209775	0.346673
Rv0615		integral membrane protein	-0.202358	0.148727	-0.0641883	0.637203	-0.0462757	0.731438	0.0549681	0.681623	-0.107658	0.427482
Rv0616A	vapB29	antitoxin VapB29	0.0630596	0.731192	-0.0669788	0.716653	0.411208	0.0362582	0.825086	0.000310144	0.585009	0.00499461
Rv0617	vapC29	ribonuclease VapC29	0.0677164	0.702478	-0.139505	0.440805	0.231907	0.198719	0.862259	0.00012632	0.711802	0.00077445
Rv0621		membrane protein	0.837176	0.0016739	0.768194	0.00340378	1.13775	9.67854e-05	0.553535	0.022781	0.291877	0.206846
Rv0622		membrane protein	0.490401	0.0379808	0.428001	0.068612	0.494132	0.035699	0.58149	0.0146576	-0.0310507	0.888304
Rv0623	vapB30	antitoxin VapB30	-0.159005	0.626142	-0.957171	0.0165778	-0.280653	0.392394	0.613711	0.0520567	0.409325	0.189862
Rv0624	vapC30	ribonuclease VapC30	-0.374631	0.0089611	-0.246008	0.068552	-0.398612	0.00593278	0.0518412	0.680889	-0.0833476	0.512008
Rv0625c		transmembrane protein	0.0657735	0.750895	-0.0733896	0.72785	-0.340498	0.118062	-0.120878	0.554954	-0.0950059	0.644123
Rv0626	vapB5	antitoxin VapB5	0.425653	0.188771	-0.128257	0.698418	0.896284	0.00913068	1.10181	0.00192794	1.03825	0.00317059
Rv0627	vapC5	ribonuclease VapC5	0.0674373	0.728135	-0.521764	0.0184903	0.0762739	0.692183	0.576334	0.00667588	0.237482	0.222325
Rv0628c		hypothetical protein	0.00025752	0.998615	0.160987	0.287992	0.118849	0.425833	0.412185	0.011532	0.0910511	0.538918
Rv0629c	recD	exonuclease V subunit alpha RecD	-0.497768	0.0112579	-0.339327	0.0693955	-0.119763	0.489164	-0.188307	0.276326	0.0424441	0.802529
Rv0630c	recB	exonuclease V subunit beta RecB	-0.567804	0.000248655	-0.237562	0.0653349	-0.390157	0.00485328	0.004453	0.97006	0.0891607	0.45746
Rv0631c	recC	exonuclease V subunit gamma RecC	-0.23437	0.21846	-0.296807	0.128706	0.236376	0.206055	0.313942	0.0958642	0.279177	0.136961
Rv0632c	echA3	enoyl-CoA hydratase EchA3	-0.0104721	0.826763	0.0640421	0.192823	-0.0823112	0.0998255	-0.0110541	0.817282	-0.0756727	0.12775
Rv0633c		hypothetical protein	0.0106062	0.912999	-0.141995	0.158245	-0.037938	0.696369	0.263239	0.0139594	0.0829277	0.397167
Rv0634A		hypothetical protein	0.254794	0.0109716	0.0967506	0.289894	0.348572	0.00120454	0.304025	0.00344075	0.213879	0.0279649
Rv0634B	rpmG2	50S ribosomal protein L33	0.275639	0.031154	0.327925	0.0126345	-0.00955399	0.935593	-0.552582	0.000237231	-0.371649	0.00582439
Rv0634c		glyoxalase II	-0.0216733	0.743238	-0.0908193	0.181968	-0.0764157	0.257316	0.13445	0.0554884	-0.13268	0.0584645
Rv0635	hadA	(3R)-hydroxyacyl-ACP dehydratase subunit HadA	0.0246758	0.85436	0.0897136	0.507436	-0.425364	0.00557614	-0.877348	6.9953477792467e-06	-0.572345	0.00055991
Rv0636	hadB	(3R)-hydroxyacyl-ACP dehydratase subunit HadB	0.25047	0.0131696	0.283988	0.00608791	0.0162004	0.85876	-0.382694	0.000616594	-0.231583	0.0202031
Rv0637	hadC	(3R)-hydroxyacyl-ACP dehydratase subunit HadC	0.141061	0.13481	0.163888	0.0860585	-0.199817	0.040504	-0.448683	0.000137633	-0.393994	0.00047094
Rv0638	secE1	preprotein translocase SecE	-0.309426	0.0793448	-0.207201	0.226159	-0.480351	0.0107246	-0.630975	0.00170254	-0.527958	0.00599414
Rv0639	nusG	transcription termination/antitermination protein NusG	-0.120903	0.120629	-0.0404626	0.590486	-0.240946	0.00492903	-0.481828	7.73747333300413e-06	-0.190959	0.0198946
Rv0640	rplK	50S ribosomal protein L11	0.0662935	0.428384	-0.0556605	0.504858	0.277148	0.00378047	0.15863	0.0699045	0.325411	0.00110083
Rv0641	rplA	50S ribosomal protein L1	-0.162428	0.0290054	-0.219542	0.00516339	-0.0325434	0.636637	0.0970231	0.170557	0.0838641	0.232673
Rv0642c	mmaA4	hydroxymycolate synthase MmaA4	-0.0799292	0.313479	0.106369	0.185206	-0.272286	0.00277125	-0.586303	1.20084171611592e-06	-0.331958	0.00055212
Rv0643c	mmaA3	methoxy mycolic acid synthase MmaA3	0.124242	0.112094	0.144045	0.0690934	-0.091114	0.23514	-0.516976	3.44846096892666e-06	-0.325828	0.00045874
Rv0644c	mmaA2	cyclopropane mycolic acid synthase CmaA	0.239005	0.00053969	0.227253	0.000838289	0.18622	0.00394809	-0.0195544	0.727567	-0.0030812	0.956142
Rv0645c	mmaA1	mycolic acid methyltransferase MmaA1	-0.0158411	0.865521	0.158598	0.104557	-0.181699	0.066292	-0.485642	8.24689414336814e-05	-0.386663	0.00071445
Rv0646c	lipG	lipase/esterase LipG	0.0831613	0.235219	0.113882	0.11099	0.242005	0.0024997	0.208922	0.00692188	0.306344	0.0003438
Rv0647c		hypothetical protein	0.188738	0.0709948	0.171196	0.098605	0.393023	0.00100388	0.511754	8.53623233352729e-05	0.409412	0.00070709
Rv0648		alpha-mannosidase	0.43684	0.0414186	0.00226027	0.99117	0.162297	0.422475	0.142771	0.475125	0.0802217	0.688406
Rv0651	rplJ	50S ribosomal protein L10	0.325479	0.00980102	0.17265	0.139279	0.325515	0.00976137	0.128859	0.261084	0.328348	0.00922409
Rv0652	rplL	50S ribosomal protein L7/L12	0.324308	0.00734563	0.436227	0.000808006	0.0372554	0.72812	-0.430309	0.000907792	-0.030926	0.772723
Rv0653c		transcriptional regulator	0.0809862	0.75149	0.412385	0.118055	0.252429	0.32068	0.911163	0.00143493	0.174881	0.485193
Rv0654		carotenoid cleavage oxygenase	0.128214	0.320448	0.17437	0.183174	0.209468	0.112837	0.544334	0.00049114	0.285029	0.036265
Rv0655	mkl	ABC transporter ATP-binding protein	-0.206996	0.00665328	-0.164451	0.0247403	-0.321409	0.000187876	-0.601132	1.2897327133094e-07	-0.285047	0.00057241
Rv0656c	vapC6	ribonuclease VapC6	-0.143018	0.544899	-0.367868	0.140538	-0.395091	0.10851	0.181142	0.429291	0.0446893	0.845613
Rv0657c	vapB6	antitoxin VapB6	-0.911405	0.00399669	-1.04631	0.00174127	-0.486463	0.0812102	-0.474002	0.0829732	-0.289581	0.275399
Rv0658c		integral membrane protein	-0.447021	0.000197637	-0.433694	0.000273496	-0.60621	7.60274e-06	-0.459321	0.000139698	-0.0825736	0.380847
Rv0659c	mazF2	toxin MazF2	-0.78448	1.74597e-07	-0.485465	5.28804e-05	-0.529075	2.06264e-05	0.207949	0.0313322	-0.0951997	0.295569
Rv0660c	mazE2	antitoxin MazE2	-0.757046	0.00418872	-0.46246	0.0570927	-0.497416	0.0384432	0.508965	0.0262844	0.0993347	0.645162
Rv0661c	vapC7	ribonuclease VapC7	-0.778023	0.1931	0.155417	0.770912	0.412009	0.411736	0.661593	0.172031	0.298216	0.547398
Rv0663	atsD	arylsulfatase AtsD	0.306342	0.000506287	0.154384	0.0432296	0.0789634	0.277314	-0.0643381	0.372893	0.126822	0.0898616
Rv0664	vapB8	antitoxin VapB8	-0.145252	0.37007	-0.193859	0.241332	-0.264959	0.111576	-0.546515	0.00309958	-0.255061	0.121882
Rv0665	vapC8	ribonuclease VapC8	-0.0368794	0.851479	-0.537641	0.0177122	0.282397	0.155769	0.421781	0.0376422	0.470034	0.023102
Rv0666		membrane protein	-0.375252	0.0508473	-0.41989	0.0328857	-0.699111	0.00129467	-0.82414	0.000274678	-0.243507	0.181624
Rv0667	rpoB	DNA-directed RNA polymerase subunit beta	0.063303	0.267691	-0.0615417	0.280723	-0.0446595	0.429617	-0.463422	3.45388824492725e-07	-0.0300947	0.592489
Rv0668	rpoC	DNA-directed RNA polymerase subunit beta'	0.040963	0.425605	0.0254449	0.618441	-0.0809732	0.125845	-0.449514	1.47463009479032e-07	-0.0442811	0.389895
Rv0669c		neutral ceramidase	0.164414	0.0238086	0.0918753	0.181556	0.133024	0.0601946	-0.224495	0.00361931	0.0234331	0.725903
Rv0670	end	endonuclease IV	0.28672	0.0496586	-0.0690568	0.616275	0.409242	0.00800373	0.705819	8.83000632193843e-05	0.539364	0.00106856
Rv0671	lpqP	lipoprotein LpqP	0.110589	0.434705	-0.188254	0.193317	0.363733	0.0180707	0.616385	0.000402725	0.444231	0.00540008
Rv0672	fadE8	acyl-CoA dehydrogenase FadE8	-0.390211	0.000738668	-0.22342	0.0294888	-0.358038	0.00150379	-0.510855	5.52880513355305e-05	-0.336703	0.00241499
Rv0673	echA4	enoyl-CoA hydratase EchA4	-0.600801	0.000443706	-0.179911	0.2004	-0.0881382	0.517219	-0.430756	0.00525075	-0.0822104	0.543805
Rv0674		hypothetical protein	-0.330583	0.271933	-0.270876	0.37104	0.344743	0.232186	0.372149	0.191324	0.57871	0.0501121
Rv0675	echA5	enoyl-CoA hydratase EchA5	0.406915	0.176715	0.0152259	0.96015	0.475509	0.114243	0.550646	0.0659818	0.512919	0.0872757
Rv0676c	mmpL5	transmembrane transport protein MmpL5	0.378561	0.000336035	0.686631	4.32841e-07	0.167843	0.0602	2.91134	7.68680544519021e-16	0.14925	0.0909261
Rv0677c	mmpS5	membrane protein MmpS5	0.372019	0.00135588	0.327168	0.00360932	0.0600652	0.538781	2.99371	4.70565184154865e-15	0.197254	0.0560411
Rv0678		hypothetical protein	0.26541	0.0420027	0.531071	0.000447796	-0.126923	0.305785	2.36694	3.34594827223929e-12	0.128626	0.298858
Rv0679c		hypothetical protein	-0.174841	0.14579	-0.261499	0.0365226	-0.328997	0.0111018	-0.711478	1.39575965304491e-05	-0.425526	0.001917
Rv0680c		transmembrane protein	-0.174174	0.0804606	-0.0346568	0.714986	-0.454712	0.000181145	-0.623365	6.00797369961593e-06	-0.349042	0.00182643
Rv0681		transcriptional regulator	-0.0804319	0.4149	-0.256023	0.0174408	0.0441854	0.65126	0.0961475	0.330356	0.160781	0.113027
Rv0682	rpsL	30S ribosomal protein S12	0.201797	0.00304289	0.061241	0.304039	-0.036585	0.534658	-0.496854	2.52080268597367e-07	-0.098103	0.108442
Rv0683	rpsG	30S ribosomal protein S7	-0.0364208	0.693543	-0.0629762	0.497831	-0.105065	0.264267	-0.624562	4.32545670486983e-06	-0.1985	0.0442814
Rv0684	fusA1	elongation factor G	-0.0414166	0.604946	-1.66522e-05	0.999833	-0.198987	0.0223012	-0.63184	6.20432066672045e-07	-0.269038	0.00354995
Rv0685	tuf	elongation factor Tu	-0.0947989	0.170751	0.0198487	0.767647	-0.132138	0.0630257	-0.493049	1.57490068026552e-06	-0.135348	0.0575284
Rv0686		membrane protein	-0.178888	0.0615914	-0.0584417	0.520146	-0.29401	0.00455753	-0.656986	1.81212581584291e-06	-0.30772	0.00330124
Rv0687		NAD-dependent oxidoreductase	-0.315976	0.00421838	0.0868761	0.371081	-0.327373	0.00326693	-0.703174	1.65405179647023e-06	-0.412349	0.00050363
Rv0688		ferredoxin reductase	-0.00298241	0.970194	0.0967605	0.236456	0.0742092	0.358816	-0.0769598	0.341439	0.15344	0.0685522
Rv0690c		hypothetical protein	-0.270821	0.00714588	-0.370455	0.000679323	0.0808984	0.368667	0.49216	4.08732476535886e-05	0.337218	0.00143909
Rv0691A		mycofactocin precursor	-0.564526	0.00918751	-0.0685445	0.721908	-0.576125	0.00803414	-0.893308	0.000259344	-0.36652	0.0706786
Rv0691c		mycofactocin biosynthesis transcriptional regulator MftR	-0.318621	0.00452988	-0.13914	0.167751	-0.230693	0.0292187	-0.0593278	0.545213	-0.223503	0.0337627
Rv0692		mycofactocin system protein MftB	-0.216223	0.068982	-0.157436	0.174665	0.156992	0.175674	0.0576656	0.609546	0.250052	0.0385595
Rv0693		mycofactocin radical SAM maturase MftC	-0.471522	2.40579e-06	-0.304384	0.000280371	-0.150088	0.0358444	-0.121181	0.0826613	0.100766	0.143088
Rv0694		mycofactocin system heme/flavin oxidoreductase MftD	-0.873547	6.41829e-06	-0.568278	0.000537562	-0.677182	0.000101529	-0.723083	5.14058843707549e-05	-0.325207	0.024508
Rv0695		mycofactocin system creatinine amidohydrolase family protein MftE	-0.351394	0.000326009	-0.236646	0.00726054	-0.145322	0.0763228	-0.273764	0.00259833	-0.0247027	0.75101
Rv0696		mycofactocin biosynthesis glycosyltransferase MftF	-0.0739627	0.323877	-0.0581135	0.435734	0.201384	0.013724	0.00454636	0.950799	0.183621	0.022489
Rv0697		dehydrogenase	-0.721157	5.82527e-05	-0.37392	0.0120177	-0.479825	0.00212849	-0.467555	0.00241043	-0.212449	0.120014
Rv0698		hypothetical protein	-0.126046	0.393911	-0.551092	0.00187907	-0.292214	0.059467	-0.158869	0.278478	0.0996832	0.491046
Rv0699		hypothetical protein	-0.261706	0.521801	-0.915541	0.052998	-0.594609	0.162623	-0.197047	0.611857	-0.676563	0.111665
Rv0700	rpsJ	30S ribosomal protein S10	0.193976	0.00416146	0.0290137	0.623088	-0.135224	0.0331159	-0.789486	4.57493944453909e-10	-0.197113	0.00371616
Rv0701	rplC	50S ribosomal protein L3	0.0804376	0.231538	-0.09256	0.171774	0.0380792	0.564061	-0.399553	1.47142205342132e-05	0.124236	0.0729246
Rv0702	rplD	50S ribosomal protein L4	-0.15868	0.0484286	-0.147461	0.064512	-0.070418	0.356397	-0.465693	1.22952701096341e-05	0.0942945	0.22164
Rv0703	rplW	50S ribosomal protein L23	-0.285527	0.00553764	-0.186975	0.0517682	-0.342286	0.00145958	-0.911145	2.62344646585156e-08	-0.311159	0.00302662
Rv0704	rplB	50S ribosomal protein L2	-0.211799	0.0261426	-0.118212	0.189658	-0.206277	0.029674	-0.791682	1.15083639609187e-07	-0.0961453	0.281509
Rv0705	rpsS	30S ribosomal protein S19	-0.111765	0.277465	-0.0508874	0.615569	-0.274034	0.0142386	-0.853496	2.8022682601453e-07	-0.33688	0.00384993
Rv0706	rplV	50S ribosomal protein L22	-0.178223	0.408029	-0.248237	0.257493	0.12595	0.552893	-0.00119523	0.995452	0.542055	0.0185077
Rv0707	rpsC	30S ribosomal protein S3	0.00548478	0.944955	0.136757	0.0998711	-0.0389654	0.62509	-0.493053	1.18464469772111e-05	-0.0294229	0.711653
Rv0708	rplP	50S ribosomal protein L16	0.0746668	0.452483	0.00217941	0.982345	0.226708	0.0329613	-0.0442711	0.653963	0.278586	0.0112132
Rv0709	rpmC	50S ribosomal protein L29	-0.193771	0.332313	0.0136117	0.944824	-0.466102	0.0294397	-1.05902	6.91634916272986e-05	-0.449875	0.0344909
Rv0710	rpsQ	30S ribosomal protein S17	-0.338753	0.000369555	-0.0757505	0.327322	-0.24073	0.00556143	-0.576419	1.09421680956159e-06	-0.18069	0.0285396
Rv0711	atsA	arylsulfatase AtsA	-0.17607	0.0201332	0.311578	0.00032822	-0.0612227	0.38186	-0.264236	0.00137267	-0.181668	0.0170221
Rv0712		hypothetical protein	-0.060351	0.418988	0.17186	0.0314122	-0.00155627	0.983175	-0.072333	0.333833	0.00899762	0.9029
Rv0713		transmembrane protein	0.00868905	0.874816	-0.0028005	0.959495	-0.100516	0.082907	-0.257041	0.000237179	-0.155201	0.011529
Rv0714	rplN	50S ribosomal protein L14	0.328642	0.00073891	-0.0467607	0.560276	0.223249	0.0119906	-0.100774	0.218158	0.201361	0.0211064
Rv0715	rplX	50S ribosomal protein L24	0.256659	0.00139987	0.0359041	0.595487	0.0813368	0.237645	-0.424529	9.78749298989173e-06	-0.0060225	0.928707
Rv0716	rplE	50S ribosomal protein L5	-0.0656946	0.238426	0.0142157	0.794292	-0.149954	0.0131132	-0.619477	4.74047978247775e-09	-0.157868	0.00967836
Rv0717	rpsN1	30S ribosomal protein S14	-0.00453939	0.971516	-0.110424	0.394136	0.128587	0.317384	-0.582003	0.000286515	0.217284	0.0992867
Rv0718	rpsH	30S ribosomal protein S8	-0.0100686	0.882232	-0.041272	0.546003	-0.0210153	0.757443	-0.636748	6.88888851478576e-08	0.0416184	0.542591
Rv0719	rplF	50S ribosomal protein L6	-0.0152382	0.881494	0.0254088	0.803822	-0.312467	0.00696234	-1.03414	2.64650942992614e-08	-0.31193	0.00703828
Rv0720	rplR	50S ribosomal protein L18	0.0324605	0.898275	-0.0541537	0.832877	0.557303	0.0381599	0.149252	0.552257	0.933257	0.00158034
Rv0721	rpsE	30S ribosomal protein S5	0.0267966	0.779665	-0.0145381	0.87928	0.100331	0.302693	-0.300458	0.00583342	0.161794	0.105383
Rv0722	rpmD	50S ribosomal protein L30	-0.0801076	0.586658	0.0735659	0.617387	-0.0871042	0.554572	-1.11621	1.15754417399564e-06	-0.181001	0.227911
Rv0723	rplO	50S ribosomal protein L15	-0.0584091	0.515923	-0.0975663	0.283741	0.0996178	0.27396	-0.175934	0.0629185	0.289666	0.00467961
Rv0724	sppA	protease IV SppA	-0.218416	0.00253458	-0.240021	0.00121088	-0.0539378	0.388662	0.336537	4.95386021606346e-05	0.0589763	0.346938
Rv0725c		hypothetical protein	-0.108237	0.393604	-0.150353	0.243134	0.0443019	0.72319	0.145987	0.249959	-0.0486927	0.696791
Rv0726c		S-adenosylmethionine-dependent methyltransferase	0.205463	0.0416072	0.229751	0.0248875	-0.137204	0.158187	-0.429901	0.000289298	-0.357807	0.00143386
Rv0727c	fucA	L-fuculose phosphate aldolase FucA	0.163876	0.498327	0.0949748	0.697381	0.2598	0.283027	-0.0537545	0.820404	-0.0429957	0.857016
Rv0728c	serA2	D-3-phosphoglycerate dehydrogenase SerA	-0.0150716	0.962301	-0.370605	0.27711	0.199097	0.526152	-0.012837	0.966756	0.379679	0.225729
Rv0729	xylB	D-xylulose kinase XylB	-0.106678	0.595891	0.00464074	0.981618	0.0353158	0.858635	0.00308412	0.987485	0.109549	0.579328
Rv0730		GCN5-like N-acetyltransferase	0.0271373	0.673904	0.215538	0.0037254	0.0444916	0.49207	-0.0722861	0.269801	0.0812675	0.217161
Rv0731c		S-adenosylmethionine-dependent methyltransferase	0.360196	0.130045	0.393221	0.103047	0.482307	0.0467554	0.566451	0.0209254	0.762925	0.0033596
Rv0732	secY	preprotein translocase SecY	0.124929	0.191681	0.176523	0.0722221	-0.14638	0.129854	-0.577029	1.20499559817014e-05	-0.432303	0.00024766
Rv0733	adk	adenylate kinase	0.050129	0.479353	0.170062	0.0260576	-0.136003	0.0673224	-0.415604	2.03616560996929e-05	-0.287228	0.00078753
Rv0734	mapA	methionine aminopeptidase	0.071058	0.553752	-0.168591	0.171693	0.331058	0.012502	0.444667	0.00166035	0.446337	0.00161767
Rv0735	sigL	ECF RNA polymerase sigma factor SigL	-0.331113	0.0875089	-1.00729	9.97509e-05	0.0334794	0.938731	0.243726	0.175207	0.45888	0.0168991
Rv0736	rslA	anti-sigma-L factor RslA	-0.120584	0.547987	-0.728234	0.00288415	-0.0909054	0.646922	-0.0383716	0.843476	0.133686	0.495164
Rv0737		transcriptional regulator	0.46468	0.0213953	0.138662	0.467685	0.323604	0.0942029	0.561894	0.0062411	0.433653	0.0284437
Rv0738		hypothetical protein	-0.282126	0.480195	0.198547	0.609912	0.343763	0.363388	0.790637	0.0394086	0.304484	0.414902
Rv0739		hypothetical protein	-0.255968	0.212767	0.00934963	0.962723	-0.588576	0.00909002	-1.00444	0.000125984	-0.768629	0.00138039
Rv0740		hypothetical protein	-0.125408	0.113496	0.111273	0.156717	-0.325421	0.000524096	-0.628442	3.58005570448327e-07	-0.429194	3.37538e-05
Rv0742		hypothetical protein	-0.557497	0.00320137	-0.350158	0.0445454	-0.371608	0.032201	-0.81638	0.000104322	-0.287865	0.0850889
Rv0743c		hypothetical protein	0.0233483	0.816388	0.0451041	0.655336	0.0827112	0.414427	-0.164021	0.115827	-0.0785216	0.437776
Rv0744c		transcriptional regulator	-0.239876	0.0245515	0.207584	0.0464545	0.0168695	0.862273	-0.353257	0.00203637	-0.0174919	0.856873
Rv0746	PE_PGRS9	PE-PGRS family protein PE_PGRS9	0.309501	0.394906	0.0768508	0.837914	0.4132	0.249265	0.233659	0.501766	0.999385	0.00760871
Rv0747	PE_PGRS10	PE-PGRS family protein PE_PGRS10	0.307907	0.211283	0.0809071	0.74197	0.092957	0.699658	0.105194	0.657108	0.33775	0.165657
Rv0748	vapB31	antitoxin VapB31	-0.414377	0.196512	-0.327033	0.306398	0.122827	0.685335	-0.140154	0.642208	-0.133917	0.659398
Rv0749	vapC31	ribonuclease VapC31	-0.468739	0.0145829	-0.252124	0.159199	-0.430997	0.02249	-0.315942	0.0807609	-0.186526	0.287143
Rv0749A		hypothetical protein	0.129718	0.406392	0.096466	0.535387	-0.153553	0.328107	-0.32624	0.0479525	-0.510804	0.0041853
Rv0750		hypothetical protein	0.0321763	0.76824	0.0429545	0.69471	-0.18215	0.109575	0.0894136	0.416036	-0.235509	0.0436281
Rv0751c	mmsB	3-hydroxyisobutyrate dehydrogenase	-0.0183738	0.947974	-0.319108	0.277935	0.437687	0.12772	0.598934	0.0409375	0.685787	0.021947
Rv0752c	fadE9	acyl-CoA dehydrogenase FadE9	0.310567	0.00988235	0.210527	0.0664403	0.25125	0.0303487	0.170008	0.124644	0.219101	0.0539032
Rv0753c	mmsA	methylmalonate-semialdehyde dehydrogenase	0.291163	0.0355722	0.310594	0.0266251	0.134017	0.305583	0.156957	0.231194	0.141233	0.280157
Rv0754	PE_PGRS11	PE-PGRS family protein PE_PGRS11	0.606045	0.0451638	0.306765	0.298842	0.251251	0.384231	0.0779475	0.782571	0.0424977	0.881685
Rv0755c	PPE12	PPE family protein PPE12	-0.230179	0.179113	0.145742	0.385804	-0.452556	0.0145813	-0.905661	6.62771141705263e-05	-0.59937	0.00240239
Rv0756c		hypothetical protein	0.0978478	0.46435	0.0917862	0.494604	0.165738	0.219878	0.414994	0.00528681	0.25391	0.0668801
Rv0757	phoP	two component system response transcriptional positive regulator PhoP	-0.376858	0.000791395	-0.0393886	0.670162	-0.380541	0.000726231	-0.376091	0.000799994	-0.379087	0.00074889
Rv0758	phoR	two component system response sensor kinase PhoR	-0.0711375	0.405664	-0.0470632	0.58019	0.357671	0.000574034	0.568713	4.46392702520312e-06	0.438102	8.1727e-05
Rv0759c		hypothetical protein	0.251859	0.00390148	0.188588	0.0224274	0.182739	0.0262173	-0.285274	0.0015288	0.00930989	0.902041
Rv0760c		hypothetical protein	0.0320511	0.79293	0.273888	0.0369643	-0.293135	0.0269865	-0.947287	8.55160554460549e-07	-0.457588	0.00161266
Rv0761c	adhB	alcohol dehydrogenase B	0.111627	0.19232	0.242994	0.00929798	-0.0711555	0.398198	-0.586702	2.66681640964364e-06	-0.196755	0.0291582
Rv0762c		hypothetical protein	0.205591	0.0581684	0.0844285	0.415767	0.0760483	0.460577	-0.0353408	0.729035	0.14806	0.159558
Rv0763c		ferredoxin	1.1422	0.175495	0.82892	0.34867	1.30164	0.115306	1.27187	0.113699	1.71648	0.0338579
Rv0764c	cyp51	lanosterol 14-alpha demethylase	-0.0422774	0.428059	-0.0924858	0.0948348	0.0546869	0.308183	-0.0229689	0.663967	0.00991984	0.850862
Rv0765c		oxidoreductase	0.688127	0.00390081	0.393701	0.0754047	0.581066	0.0115032	0.842964	0.000699719	0.415789	0.057391
Rv0766c	cyp123	cytochrome P450 Cyp123	0.188399	0.0804549	0.23308	0.0349035	-0.00457922	0.964334	-0.114057	0.274172	-0.250175	0.0248955
Rv0767c		HTH-type transcriptional regulator	0.632855	0.00243475	0.835389	0.000228472	0.66991	0.00147271	0.476544	0.0142055	0.065638	0.747994
Rv0768	aldA	aldehyde dehydrogenase AldA	0.357848	0.00363062	0.311043	0.00951183	0.163623	0.138201	0.0713183	0.503285	0.0203031	0.84857
Rv0769		oxidoreductase	0.138755	0.308212	0.215825	0.121917	0.0385954	0.773191	-0.354452	0.0162874	-0.280429	0.0496942
Rv0770		oxidoreductase	0.170172	0.290669	0.138185	0.392658	-0.26645	0.11007	0.146945	0.351208	0.133526	0.398722
Rv0771		4-carboxymuconolactone decarboxylase	0.434492	0.0035327	0.174967	0.192017	0.587919	0.000271296	0.442387	0.00284088	0.467879	0.00190664
Rv0772	purD	phosphoribosylamine--glycine ligase	-0.0425627	0.693335	-0.0248158	0.81834	0.0916905	0.398431	0.037291	0.727866	0.24663	0.0327756
Rv0773c	ggtA	bifunctional cephalosporin acylase/gamma-glutamyltranspeptidase	-0.0633718	0.248074	-0.0824097	0.138843	0.0298747	0.579551	-0.118544	0.0395518	0.119231	0.0385615
Rv0774c		hypothetical protein	0.0895641	0.358981	-0.0392149	0.685062	0.163144	0.104662	-0.00742474	0.938449	0.245456	0.0198714
Rv0775		hypothetical protein	0.31917	0.0743293	-0.0892275	0.604523	0.364071	0.0443182	0.454576	0.0146102	0.390815	0.0320151
Rv0776c		hypothetical protein	0.352049	0.226402	0.225699	0.440538	-0.101411	0.725755	0.35774	0.20919	0.197127	0.487199
Rv0777	purB	adenylosuccinate lyase PurB	-0.0294617	0.715069	0.00713099	0.929498	-0.0510929	0.528268	0.0580607	0.473785	0.114472	0.167754
Rv0778	cyp126	cytochrome P450 Cyp126	-0.164746	0.0705737	-0.256164	0.00841495	-0.165637	0.0690963	-0.0498609	0.564689	-0.049503	0.567617
Rv0779c		transmembrane protein	0.406478	0.0803194	0.0489771	0.830124	-0.0259302	0.907729	0.16908	0.441334	0.0739127	0.737883
Rv0780	purC	phosphoribosylaminoimidazole-succinocarboxamide synthase	0.0321929	0.609442	-0.00497949	0.93678	-0.0819581	0.203461	-0.37378	1.86174552271794e-05	-0.155711	0.0229311
Rv0783c	emrB	multidrug resistance protein EmrB	-0.0264668	0.623865	-0.0187938	0.727274	0.00664378	0.901634	0.171969	0.00510612	-0.0357977	0.508283
Rv0784		hypothetical protein	-0.552106	0.0964366	-0.161496	0.60818	-0.12844	0.676799	0.555558	0.0755316	0.328804	0.281969
Rv0785		KsdD-like steroid dehydrogenase	-0.0910458	0.302982	-0.0352904	0.685548	-0.114929	0.197665	-0.185452	0.0454547	-0.111041	0.21207
Rv0786c		hypothetical protein	-0.157705	0.155758	-0.0539617	0.617076	-0.280192	0.0177512	-0.211771	0.0624952	-0.304509	0.0110669
Rv0787		hypothetical protein	-0.445527	0.0522269	-0.280722	0.205981	0.32959	0.122619	0.386595	0.0698678	0.449039	0.0392721
Rv0787A		hypothetical protein	-0.250349	0.160259	0.0384918	0.823465	-0.43876	0.0203683	-0.464943	0.0147801	-0.464034	0.0150187
Rv0788	purQ	phosphoribosylformylglycinamidine synthase	0.196915	0.0948394	-0.0923821	0.417423	0.224107	0.0603488	0.509825	0.000310451	0.321074	0.010606
Rv0789c		hypothetical protein	0.351983	0.0576882	-0.0116442	0.947488	0.44569	0.01947	0.253223	0.157361	0.368133	0.0470766
Rv0790c		hypothetical protein	0.0542337	0.676478	-0.148379	0.265786	-0.348443	0.015398	-0.360091	0.0122956	-0.039612	0.759243
Rv0791c		hypothetical protein	-0.325313	0.0548252	-0.0368565	0.816692	-0.413074	0.018024	-0.277799	0.0910348	-0.0177642	0.909677
Rv0792c		transcriptional regulator	0.0305802	0.723915	-0.162378	0.0772651	0.00264758	0.975487	-0.00787245	0.926729	0.0778365	0.370386
Rv0793		monooxygenase	0.230684	0.573416	-0.375125	0.401644	-0.118811	0.774985	0.474347	0.230683	-0.115419	0.7776
Rv0794c		oxidoreductase	0.0472972	0.687248	0.0798828	0.500129	0.341902	0.00891763	0.358526	0.00638347	0.226785	0.0651715
Rv0798c	cfp29	hypothetical protein	-0.0167018	0.777258	-0.00465659	0.937077	-0.130297	0.0395724	-0.105373	0.0884476	-0.0837863	0.168359
Rv0799c		hypothetical protein	-0.0153447	0.852702	-0.0854664	0.309184	-0.185105	0.037247	-0.160251	0.0666156	-0.328257	0.00099948
Rv0800	pepC	M18 family aminopeptidase	0.360262	0.0840968	0.404676	0.0565495	0.848171	0.000462741	0.886623	0.000284514	0.800058	0.00075037
Rv0801		hypothetical protein	0.0837351	0.46426	-0.19772	0.10036	0.117575	0.306046	0.256007	0.0337754	0.157602	0.173731
Rv0802c		succinyl-CoA transferase	0.114395	0.424885	0.166164	0.252772	0.23918	0.105454	0.336153	0.0278256	0.17284	0.231919
Rv0803	purL	phosphoribosylformylglycinamidine synthase 2	-0.103578	0.0532047	0.00609202	0.903706	0.0297911	0.555833	0.175173	0.00278983	0.134866	0.0151616
Rv0804		hypothetical protein	-0.218477	0.384459	-1.02479	0.00132925	-0.0778323	0.750386	0.225361	0.349565	0.231524	0.340086
Rv0805		3',5'-cyclic adenosine monophosphate phosphodiesterase CpdA	-0.0891987	0.0800566	0.00989573	0.838176	-0.0806301	0.11046	-0.265961	4.50984415973544e-05	-0.112409	0.0316968
Rv0806c	cpsY	exopolysaccharide phosphotransferase CpsY	0.217613	0.0401747	0.266121	0.014921	-0.105816	0.29311	-0.256733	0.0180608	-0.305264	0.00651492
Rv0807		hypothetical protein	0.325226	0.430946	-0.485873	0.284415	0.105207	0.798177	0.280776	0.482996	0.102995	0.799858
Rv0808	purF	amidophosphoribosyltransferase	0.0504233	0.411216	-0.0529372	0.388949	0.11042	0.0834221	0.434727	2.13012757514569e-06	0.233458	0.00129773
Rv0809	purM	phosphoribosylformylglycinamidine cyclo-ligase PurM	-0.174776	0.00893444	-0.147274	0.0232869	-0.076464	0.210396	-0.00931606	0.875553	0.048711	0.417775
Rv0810c		hypothetical protein	0.32967	0.000357065	0.230027	0.00614672	0.123659	0.10851	0.144757	0.0639769	-0.0430251	0.562102
Rv0811c		hypothetical protein	-0.405324	0.00555491	0.0960865	0.456293	-0.331637	0.0182945	0.0345605	0.786442	-0.18357	0.16371
Rv0812		4-amino-4-deoxychorismate lyase	-0.456863	0.00581194	-0.446583	0.00694718	-0.298579	0.0521792	0.0278216	0.845563	0.0351932	0.805932
Rv0813c		hypothetical protein	0.0794386	0.374329	-0.0492997	0.578821	-0.0398771	0.65242	0.0203839	0.817254	0.0787207	0.378059
Rv0814c		hypothetical protein	0.406934	0.0166515	0.0827708	0.594258	0.441717	0.0103627	0.372489	0.0258932	0.524788	0.00329938
Rv0815c	cysA2	thiosulfate sulfurtransferase CysA	0.176895	0.180967	0.107694	0.406799	-0.269567	0.0491592	-0.483191	0.00157109	-0.439919	0.00320332
Rv0816c	thiX	thioredoxin ThiX	0.165295	0.237989	-0.320951	0.0343551	0.0576108	0.674142	0.227449	0.10579	0.271561	0.0583856
Rv0817c		hypothetical protein	0.295797	0.0629137	0.173547	0.259666	0.432894	0.00983657	0.468314	0.00583227	0.456204	0.00699913
Rv0818		transcriptional regulator	-0.0383451	0.660078	-0.0752755	0.39292	-0.142768	0.11488	0.205457	0.0286295	0.0176909	0.838453
Rv0819	mshD	mycothiol acetyltransferase	0.0670834	0.508208	-0.0602771	0.552652	0.150799	0.147417	0.625711	1.11261273597776e-05	0.181433	0.0854432
Rv0820	phoT	phosphate ABC transporter ATP-binding protein PhoT	-0.181414	0.0273141	-0.18876	0.0224668	-0.11545	0.14122	0.0328932	0.664734	-0.259725	0.0031489
Rv0821c	phoY2	phosphate-transport system transcriptional regulator PhoY2	0.187049	0.0125271	0.0889623	0.199018	0.0875989	0.205504	0.0574802	0.399036	0.139144	0.0524765
Rv0822c		hypothetical protein	0.174445	0.00696214	0.241742	0.000577356	0.147722	0.0184578	0.23435	0.00074948	0.0834971	0.156934
Rv0823c		tRNA-dihydrouridine synthase	-0.260508	0.00363895	-0.226394	0.00924615	-0.0397679	0.608929	0.255751	0.00409659	0.0615282	0.431146
Rv0824c	desA1	acyl-ACP desaturase DesA	-0.177578	0.0717	-0.0980311	0.30232	-0.251569	0.0148725	-0.448398	0.000180954	-0.388486	0.00067842
Rv0825c		hypothetical protein	0.223845	0.114792	0.348684	0.0196373	0.00592393	0.965296	-0.391055	0.010309	-0.24243	0.0898472
Rv0826		hypothetical protein	0.500855	0.0022899	0.407793	0.00983162	0.477329	0.00320304	0.341763	0.0237354	0.282588	0.0564183
Rv0827c	kmtR	HTH-type transcriptional regulator KmtR	0.13953	0.529051	0.594587	0.0136304	0.586115	0.01323	1.24275	1.5803927435984e-05	0.605359	0.0103494
Rv0828c		deaminase	-0.156423	0.541123	-0.178535	0.493081	-0.255788	0.320601	-0.189637	0.447672	-0.404089	0.12408
Rv0830		S-adenosylmethionine-dependent methyltransferase	0.129128	0.287964	0.11529	0.342068	-0.154576	0.20735	0.117742	0.328977	-0.298953	0.0219281
Rv0831c		hypothetical protein	0.0144912	0.856064	0.0781239	0.335311	-0.146273	0.0816319	-0.328138	0.000751798	-0.244826	0.00682489
Rv0832	PE_PGRS12	PE-PGRS family protein PE_PGRS12	-0.166494	0.462598	-0.503207	0.0422795	-0.286511	0.212997	0.202115	0.35999	-0.168718	0.450501
Rv0833	PE_PGRS13	PE-PGRS family protein PE_PGRS13	-0.194792	0.783215	0.447696	0.507359	0.686459	0.279668	0.721133	0.238069	0.945749	0.12595
Rv0834c	PE_PGRS14	PE-PGRS family protein PE_PGRS14	-0.0772467	0.48654	0.0140285	0.898889	0.00709127	0.948477	0.454881	0.00064852	0.123466	0.268318
Rv0835	lpqQ	lipoprotein LpqQ	-0.126817	0.199078	-0.169999	0.0923217	-0.0342085	0.721843	0.377548	0.00104258	-0.0136574	0.886613
Rv0836c		hypothetical protein	0.183363	0.500205	0.139393	0.613514	-0.076974	0.777197	0.013771	0.958382	0.148556	0.576827
Rv0837c		hypothetical protein	-0.16002	0.474954	-0.0622961	0.780546	-0.433427	0.0664482	-0.521348	0.0292423	-0.559993	0.0214407
Rv0838	lpqR	lipoprotein LpqR	-0.0774608	0.621062	-0.15387	0.336523	-0.078416	0.614847	0.183301	0.240363	0.273783	0.0883078
Rv0839		hypothetical protein	-0.495456	0.00111322	-0.392767	0.00629586	-0.095787	0.44838	0.0551187	0.658839	-0.110254	0.383308
Rv0840c	pip	proline iminopeptidase	-0.0691809	0.500827	-0.165523	0.121153	-0.0787388	0.443294	-0.175617	0.097578	-0.208123	0.0542399
Rv0842		integral membrane protein	-0.178736	0.146635	-0.153705	0.209468	-0.0283721	0.810718	-0.0303222	0.797066	-0.122629	0.307819
Rv0843		dehydrogenase	0.143988	0.402573	0.2402	0.173104	0.853132	8.74071e-05	0.0479603	0.774295	-0.168197	0.328826
Rv0844c	narL	nitrate/nitrite response transcriptional regulator NarL	0.165101	0.206308	-0.0254559	0.842769	0.450075	0.00239376	1.05765	2.84171316533031e-07	0.758524	1.64764e-05
Rv0845		sensor histidine kinase NarS	-0.162312	0.0261113	-0.00347927	0.958672	-0.153605	0.0337504	-0.255984	0.00137516	-0.251188	0.00160992
Rv0846c		oxidase	0.195169	0.0806334	-0.00748711	0.94409	0.0220319	0.835714	0.599971	3.10510488365367e-05	-0.0680335	0.523865
Rv0847	lpqS	lipoprotein LpqS	0.40241	0.0548204	0.193686	0.342947	0.275732	0.174056	1.92898	2.16487734919472e-08	0.774059	0.00088871
Rv0848	cysK2	cysteine synthase CysK	0.176058	0.120104	0.218077	0.0595617	0.125539	0.257937	0.865324	5.31377486801304e-07	0.0636907	0.559279
Rv0849		MFS-type transporter	0.104623	0.403254	0.0828749	0.50705	0.0424422	0.731813	0.205401	0.109941	-0.0841934	0.498742
Rv0851c		short-chain type dehydrogenase/reductase	0.321247	0.0233157	-0.0023077	0.98601	0.418408	0.00474878	0.699919	4.82112513705201e-05	0.564353	0.00041945
Rv0852		hypothetical protein	-0.0441981	0.784941	0.15034	0.359486	-0.164959	0.315785	-0.312805	0.0671657	-0.24728	0.140118
Rv0853c	pdc	alpha-keto-acid decarboxylase	-0.033012	0.628199	0.101662	0.148286	0.00622299	0.926949	-0.203629	0.00780327	-0.151449	0.0379072
Rv0854		hypothetical protein	0.0707968	0.63136	0.242373	0.114017	-0.153663	0.304511	-0.689861	0.000233125	-0.486156	0.00417758
Rv0855	far	fatty-acid-CoA racemase	0.309791	0.00968403	0.298256	0.0124298	0.292046	0.0134959	0.340071	0.00502218	0.311311	0.00906989
Rv0856		hypothetical protein	-0.206095	0.0939685	-0.162707	0.178819	-0.431364	0.00189726	-0.442991	0.00153239	-0.46971	0.00095194
Rv0857		hypothetical protein	-0.244875	0.00428114	-0.305583	0.000771284	-0.437075	2.23003e-05	0.0214786	0.772928	-0.393588	6.81636e-05
Rv0858c	dapC	N-succinyldiaminopimelate aminotransferase DapC	0.438514	0.00283553	0.1825	0.161761	0.490381	0.00117794	0.409814	0.00451339	0.404119	0.00499717
Rv0859		acyltransferase	0.991611	5.59879e-10	0.841463	5.67825e-09	0.485537	6.93885e-06	0.605777	4.55463252637696e-07	0.269996	0.00213686
Rv0860	fadB	fatty oxidation protein FadB	0.655875	1.39684e-07	0.91634	1.44525e-09	0.342876	0.00024605	0.216641	0.00895273	-0.0079167	0.914563
Rv0861c	ercc3	DNA helicase Ercc3	-0.082668	0.215688	-0.0501857	0.44535	0.327317	0.000112072	0.247352	0.00141944	-0.0832507	0.21224
Rv0862c		hypothetical protein	-0.269026	0.0663543	-0.347734	0.0223077	0.22513	0.115444	0.671857	0.000140916	0.376026	0.0132612
Rv0863		hypothetical protein	-0.18032	0.0806659	0.0680987	0.490877	-0.367601	0.00161649	-0.583395	1.93884051840494e-05	-0.491055	0.00012006
Rv0864	moaC2	cyclic pyranopterin monophosphate synthase accessory protein	-0.141825	0.127955	-0.268951	0.0078983	-0.0790719	0.383405	-0.0282907	0.752315	0.0200089	0.823288
Rv0865	mog	molybdopterin biosynthesis protein	-0.286475	0.0422143	-0.344889	0.0176082	-0.0347726	0.790837	0.520089	0.00096387	0.284949	0.0417044
Rv0866	moaE2	molybdopterin synthase catalytic subunit 2	-0.413055	0.0108261	-0.215365	0.15215	0.233646	0.111908	0.342126	0.0240255	0.244166	0.096074
Rv0867c	rpfA	resuscitation-promoting factor RpfA	0.124918	0.178992	-0.302068	0.0037779	-0.0747039	0.412772	-0.511917	3.23632824933178e-05	0.160618	0.0896316
Rv0868c	moaD2	cyclic pyranopterin monophosphate synthase	-0.190303	0.19255	-0.34799	0.0246842	-0.256015	0.0860408	-0.575812	0.000851402	-0.308094	0.0427778
Rv0869c	moaA2	molybdenum cofactor biosynthesis protein MoaA	0.178068	0.429718	-0.0901485	0.690874	0.28509	0.210663	0.741757	0.00352106	0.567239	0.0190098
Rv0870c		integral membrane protein	0.00143958	0.985713	0.0128853	0.872744	-0.150088	0.0764868	-0.0779235	0.339485	-0.143653	0.088621
Rv0871	cspB	cold shock-like protein CspB	0.275229	0.00705315	-0.190201	0.0488725	0.140031	0.134749	0.193562	0.0446752	0.367165	0.00080933
Rv0872c	PE_PGRS15	PE-PGRS family protein PE_PGRS15	-0.245737	0.257031	-0.245259	0.261034	0.290438	0.17799	0.566906	0.0137351	0.543256	0.017618
Rv0873	fadE10	acyl-CoA dehydrogenase	0.136643	0.01741	0.239582	0.000276781	-0.00826545	0.874284	-0.099807	0.0703408	-0.176276	0.0035354
Rv0874c		hypothetical protein	0.344185	0.142156	-3.17996e-05	0.999828	0.374818	0.10934	0.655548	0.0079014	0.527847	0.0278702
Rv0875c		hypothetical protein	-0.469158	0.000154515	-0.322581	0.00373074	-0.158854	0.111548	0.347047	0.0019967	0.0431169	0.65243
Rv0876c		transmembrane protein	-0.273332	0.00283761	-0.119456	0.14232	-0.0900045	0.261134	0.242404	0.00640927	0.2064	0.0167932
Rv0877		hypothetical protein	0.0280425	0.813021	0.227002	0.0698026	-0.0575382	0.62841	-0.124895	0.29997	-0.139991	0.247564
Rv0878c	PPE13	PPE family protein PPE13	-0.458685	0.000898258	-0.261951	0.033226	-0.447658	0.0010747	-1.03204	1.12950423023168e-07	-0.488785	0.00049383
Rv0879c		transmembrane protein	-0.255028	0.36904	-0.634647	0.0413217	-0.0170558	0.950545	-0.0146192	0.956967	0.128633	0.637132
Rv0880		HTH-type transcriptional regulator	0.367036	0.0520353	0.0176983	0.921044	0.523407	0.00855963	0.436141	0.023386	0.484648	0.0133983
Rv0881		tRNA/rRNA methyltransferase	0.267347	0.0119193	0.0672309	0.487452	0.115042	0.238785	-0.206014	0.043564	-0.0135287	0.887198
Rv0882		transmembrane protein	-1.6666	0.000461557	-0.990462	0.0142875	-0.24752	0.453052	-0.25565	0.425309	0.152305	0.627568
Rv0883c		hypothetical protein	-0.57797	0.00154839	-0.521799	0.00338716	-0.337446	0.0397631	0.409267	0.0150074	0.284203	0.0765187
Rv0884c	serC	phosphoserine aminotransferase	0.128805	0.0507066	0.041304	0.507534	0.121012	0.0644696	0.169929	0.0131814	0.1147	0.0779891
Rv0885		hypothetical protein	0.678186	0.174456	0.929419	0.0720299	1.20437	0.0256336	-0.272568	0.571617	0.731087	0.145702
Rv0886	fprB	ferredoxin/ferredoxin--NADP reductase	0.689753	0.00240564	0.708215	0.00200595	0.602262	0.00619898	-0.0829572	0.669481	0.537517	0.0123664
Rv0887c		hypothetical protein	0.190361	0.293697	0.0945551	0.602345	0.426205	0.0253474	0.134444	0.445197	-0.137913	0.441929
Rv0888		hypothetical protein	0.191466	0.307099	0.42743	0.0327817	0.12541	0.498807	-0.167091	0.370347	0.0292219	0.873759
Rv0889c	citA	citrate synthase 2	0.0939339	0.404491	-0.0722846	0.520076	0.248444	0.0378674	0.433834	0.0011597	0.408499	0.0018853
Rv0890c		HTH-type transcriptional regulator	-0.471534	1.04986e-07	-0.185957	0.00231327	-0.261277	0.000113321	0.0180031	0.729279	-0.10136	0.0652342
Rv0891c		hypothetical protein	-0.458442	0.00115011	-0.300974	0.0193318	-0.298942	0.0199176	-0.366995	0.00591054	-0.370548	0.00556106
Rv0892		monooxygenase	-0.513116	0.00112626	-0.0874829	0.506563	-0.363549	0.012474	-0.303948	0.0315711	-0.459794	0.00265298
Rv0893c		S-adenosylmethionine-dependent methyltransferase	-0.188271	0.239952	0.152855	0.33602	-0.223499	0.166477	-0.0773147	0.621572	-0.330118	0.0481437
Rv0894		transcriptional regulator	-0.0505193	0.813511	0.180838	0.403366	-0.20209	0.351451	-0.226762	0.292222	-0.423953	0.0617341
Rv0895		diacyglycerol O-acyltransferase	-0.0440988	0.820651	-0.166225	0.405445	-0.0403292	0.834507	0.219089	0.255889	-0.154677	0.425843
Rv0896	gltA2	citrate synthase 1	0.339291	0.185831	0.56872	0.0360647	0.15652	0.530207	-0.134062	0.590042	0.108381	0.662505
Rv0897c		oxidoreductase	-0.268065	0.0234783	-0.154386	0.168466	-0.184406	0.102921	0.389782	0.00207181	-0.0186022	0.863044
Rv0898c		hypothetical protein	0.135323	0.562256	-0.00331525	0.988749	0.53411	0.0312721	0.744115	0.00437817	0.717419	0.00573946
Rv0899	arfA	peptidoglycan-binding protein ArfA	-1.78276	0.0197603	-1.81064	0.0184004	-1.87799	0.015354	-1.89909	0.014478	-2.14557	0.00764489
Rv0900	arfB	membrane protein	0.145309	0.67598	0.172792	0.625213	-0.614934	0.106242	-0.400592	0.256091	-0.876378	0.0274499
Rv0901	arfC	membrane protein	-0.174837	0.827217	0.486456	0.540719	-0.482573	0.551666	-0.239622	0.760966	1.79654	0.035299
Rv0902c	prrB	two component sensor histidine kinase PrrB	-0.146629	0.334398	-0.0281213	0.851402	0.0376223	0.800136	0.870447	1.91158350240899e-05	0.47351	0.00491258
Rv0903c	prrA	two component transcriptional regulator PrrA	-0.150538	0.142293	-0.0116796	0.906138	0.0169164	0.86404	0.659216	4.8808642637967e-06	0.161486	0.115889
Rv0904c	accD3	acetyl-CoAcarboxylase carboxyl transferase subunit beta	0.0602411	0.52539	-0.054395	0.568967	0.00233482	0.980183	-0.0743495	0.43072	-0.0476926	0.6123
Rv0905	echA6	enoyl-CoA hydratase EchA6	0.452063	0.00193166	0.0158751	0.89773	0.452732	0.00190605	0.810832	6.25426483819703e-06	0.499552	0.00085505
Rv0906		hypothetical protein	0.128434	0.727223	0.265175	0.475279	0.903037	0.027543	0.622888	0.108714	0.172864	0.639137
Rv0907		hypothetical protein	-0.0667104	0.838388	0.573924	0.0981317	0.264538	0.424454	0.141426	0.666248	0.468318	0.168888
Rv0908	ctpE	metal cation transporter ATPase E	-1.08741	0.102826	-0.830338	0.200675	0.445854	0.479	-0.350023	0.576603	-0.13709	0.825772
Rv0909		antitoxin	-0.0692867	0.716038	0.026396	0.889678	-0.352711	0.0785255	-0.749921	0.00110037	-0.698248	0.00196113
Rv0910		toxin	-0.297749	0.417083	0.615382	0.108064	-0.509183	0.176438	-0.243747	0.504207	-0.678314	0.080016
Rv0911		hypothetical protein	-3.11616	0.051486	-0.792254	0.56461	-1.50573	0.289188	-3.09338	0.0525716	-3.39608	0.0381356
Rv0912		transmembrane protein	-0.604963	0.000910026	-0.56188	0.00180565	-0.417489	0.0114385	0.373294	0.0173284	0.399851	0.0120761
Rv0913c		dioxygenase	-0.224576	0.0142725	0.171683	0.051551	-0.256497	0.00635944	-0.346209	0.00064232	-0.36468	0.0004044
Rv0914c		lipid carrier protein or keto acyl-CoA thiolase	-0.0324924	0.807339	-0.00692456	0.958627	0.24403	0.080165	0.592218	0.000341371	0.407815	0.00654535
Rv0915c	PPE14	PPE family protein PPE14	0.373038	0.176422	0.237678	0.392297	0.278601	0.304428	1.00709	0.00100597	0.561785	0.0436045
Rv0916c	PE7	PE family protein PE7	0.0392437	0.885551	0.177528	0.520082	0.0785389	0.770626	0.819297	0.00506485	0.571714	0.0402704
Rv0917	betP	glycine betaine transport integral membrane protein BetP	0.48962	0.524396	-0.977564	0.218345	-1.32465	0.105921	-1.58144	0.0601888	-0.90626	0.250824
Rv0918		hypothetical protein	0.356478	0.316442	0.228457	0.529449	0.633913	0.0765193	1.08126	0.00390056	0.870625	0.0169807
Rv0919		GCN5-like N-acetyltransferase	0.216631	0.114635	0.177273	0.193803	0.0769679	0.56087	0.0627195	0.631994	-0.1583	0.240176
Rv0920c		transposase	0.0640676	0.36742	0.0111562	0.87374	0.000874286	0.990052	-0.617067	1.5959448805505e-07	-0.182217	0.0180809
Rv0921		resolvase	0.371596	0.00904529	0.372508	0.00915395	0.768337	1.42421e-05	-0.0340375	0.787789	0.0696401	0.583899
Rv0922		transposase	0.48127	0.00394488	0.268076	0.0780101	1.24368	2.67787e-07	0.57556	0.00100082	0.603145	0.0006749
Rv0923c		hypothetical protein	-0.107354	0.530989	-0.192801	0.270201	-0.000841014	0.996038	-0.00579042	0.972584	0.435592	0.0184384
Rv0924c	mntH	divalent metal cation transporter MntH	0.176015	0.0548131	0.231744	0.0150592	0.0771634	0.37645	-0.359012	0.000665134	0.0167728	0.84558
Rv0925c		hypothetical protein	0.0448962	0.387424	0.123236	0.0269986	-0.0795127	0.135346	-0.282737	4.35524008339049e-05	-0.131382	0.019521
Rv0926c		hypothetical protein	0.369082	0.000389185	0.309523	0.00174916	-0.0472511	0.573195	-0.317742	0.0014142	-0.31066	0.00169985
Rv0927c		oxidoreductase	0.315122	0.0292744	0.197494	0.155729	0.39106	0.00883055	0.395569	0.00787756	0.430686	0.00457713
Rv0928	pstS3	phosphate ABC transporter substrate-binding lipoprotein PstS	-1.01709	0.0662263	-0.995224	0.071445	-1.3981	0.017365	-1.66227	0.0068415	-1.57508	0.00929008
Rv0929	pstC2	phosphate ABC transporter permease PstC	-0.0432184	0.553131	-0.0322549	0.657409	-0.266291	0.0018774	-0.461469	8.71549236663587e-06	-0.305574	0.00059691
Rv0930	pstA1	phosphate ABC transporter permease PstA	-1.41959	0.0391498	-1.54416	0.0275126	-0.962753	0.138762	-1.49064	0.0317712	-1.54783	0.0270228
Rv0931c	pknD	serine/threonine-protein kinase PknD	0.00472283	0.938521	-0.00355394	0.953717	-0.0596632	0.337171	0.0563804	0.363629	-0.0985795	0.121803
Rv0932c	pstS2	phosphate ABC transporter substrate-binding lipoprotein PstS	-0.0645153	0.529792	0.00123455	0.990344	-0.374473	0.00190465	-0.214307	0.0490477	-0.439059	0.00050438
Rv0933	pstB	phosphate ABC transporter ATP-binding protein PstB	0.0487715	0.684844	0.101662	0.401801	-0.0960921	0.42748	-0.0776429	0.519854	-0.348565	0.00954502
Rv0934	pstS1	phosphate ABC transporter substrate-binding lipoprotein PstS	0.313611	0.396814	0.308213	0.404783	1.29272	0.00366915	-0.288951	0.433901	0.349811	0.346346
Rv0935	pstC1	phosphate ABC transporter permease PstC	-0.0859255	0.508913	-0.0913296	0.483189	-0.12029	0.358308	0.550521	0.000549329	-0.0082313	0.949157
Rv0936	pstA2	phosphate ABC transporter permease PstA	-0.50431	0.454481	-0.31593	0.636504	-0.38572	0.564714	0.0908373	0.89111	1.44872	0.0487356
Rv0937c	mku	non-homologous end joining protein Ku	-0.0887966	0.29815	-0.159578	0.0717436	-0.111689	0.19488	0.121278	0.16055	-0.0609372	0.470537
Rv0938	ligD	multifunctional non-homologous end joining DNA repair protein/ATP dependent DNA ligase LigD	-0.721184	0.039081	-0.276919	0.391366	-0.601711	0.0771057	-0.463485	0.161752	-0.668956	0.0525785
Rv0939		bifunctional 2-hydroxyhepta-2,4-diene-1,7-dioate isomerase/cyclase/dehydrase	-0.220489	0.591387	-0.205651	0.616607	-0.0889174	0.827507	0.254273	0.535481	1.83642	0.00069266
Rv0940c		oxidoreductase	0.0656166	0.56126	0.187226	0.110255	-0.364391	0.00471561	-0.759648	4.51813136305543e-06	-0.494966	0.00040982
Rv0941c		hypothetical protein	0.141104	0.0585213	0.16238	0.0325265	0.234387	0.0038128	0.243863	0.00282802	0.0233706	0.73951
Rv0942		hypothetical protein	0.0260189	0.924143	0.240896	0.384313	-0.221159	0.42441	-0.87019	0.00586604	-0.186487	0.495466
Rv0943c		monooxygenase	1.18288	0.0128123	-0.250158	0.629744	1.05368	0.0237722	-0.118884	0.797372	0.745312	0.0997728
Rv0944		formamidopyrimidine-DNA glycosylase	-0.248604	0.473552	-0.645469	0.0920019	-0.735311	0.0511022	-0.533559	0.126081	-0.174551	0.600529
Rv0945		oxidoreductase	-0.0798481	0.65451	-0.0565973	0.750946	-0.0116225	0.947828	0.249027	0.173066	-0.0091788	0.958748
Rv0946c	pgi	glucose-6-phosphate isomerase	0.212872	0.0108539	0.318188	0.000558561	0.116437	0.13379	0.0639249	0.397954	0.10313	0.180616
Rv0948c		chorismate mutase	-0.0837603	0.398319	-0.217313	0.0391337	-0.342791	0.00274713	-0.493819	0.000112399	-0.371636	0.00147136
Rv0949	uvrD1	ATP-dependent DNA helicase UvrD	0.195974	0.800541	0.142179	0.854559	1.99786	0.0252196	0.268754	0.729027	1.36215	0.101775
Rv0950c		hypothetical protein	0.130006	0.329367	0.121727	0.360203	-0.28489	0.0428068	-0.959139	1.82643595863167e-06	-0.550986	0.00063331
Rv0951	sucC	succinyl-CoA ligase subunit beta	-0.363777	0.544511	-1.0734	0.0930849	-0.97982	0.121162	-1.10373	0.085325	-1.11174	0.0833902
Rv0952	sucD	succinyl-CoA ligase subunit alpha	0.290585	0.0230921	0.457664	0.00116321	-0.0818374	0.488325	-0.256992	0.0409557	-0.259982	0.0389598
Rv0953c		oxidoreductase	0.236708	0.404896	-0.303231	0.311784	-0.0560482	0.843241	-0.0812185	0.770491	0.296065	0.29215
Rv0954		transmembrane protein	0.512177	0.208381	-0.0749195	0.848928	0.444824	0.270508	1.42355	0.00327016	0.571534	0.163746
Rv0955		integral membrane protein	-0.175407	0.713907	-0.217772	0.650059	1.32406	0.015447	0.333578	0.487212	0.299665	0.531978
Rv0956	purN	phosphoribosylglycinamide formyltransferase PurN	-2.55874	0.00676298	-2.31331	0.0115466	-2.51552	0.00737732	-2.85642	0.00357635	-2.57829	0.00641854
Rv0957	purH	bifunctional phosphoribosylaminoimidazolecarboxamide formyltransferase/inosinemonophosphate cyclohydrolase	-1.24101	0.122507	-1.9686	0.0240379	-1.73655	0.0405238	-1.838	0.0321007	-1.72727	0.041331
Rv0958		magnesium chelatase	0.431302	0.238051	-0.114183	0.750206	0.074719	0.833782	0.157785	0.657497	0.616979	0.0997568
Rv0959		hypothetical protein	-0.31215	0.00314424	-0.276582	0.00736219	0.0517395	0.568251	0.193088	0.044163	0.184877	0.0532259
Rv0959A	vapB9	antitoxin VapB9	0.246157	0.410155	-0.184631	0.557564	0.166067	0.57416	1.14258	0.000623754	0.714015	0.0200501
Rv0960	vapC9	ribonuclease VapC9	-0.533754	0.000626532	-0.460911	0.00216268	-0.384924	0.00702346	-0.173742	0.175947	-0.087698	0.485687
Rv0961		integral membrane protein	-0.0154722	0.963837	-0.250072	0.46913	-0.400285	0.254418	0.103377	0.762191	-0.416566	0.236519
Rv0962c	lprP	lipoprotein LprP	-0.00667418	0.983154	-0.339258	0.315979	0.0288639	0.926544	-0.269838	0.390542	-0.397523	0.222379
Rv0963c		hypothetical protein	0.245902	0.135908	-0.147895	0.3701	0.513612	0.00442809	-0.0539024	0.732736	0.253514	0.12124
Rv0964c		hypothetical protein	-0.0436521	0.895559	0.0706798	0.833186	0.376507	0.254353	0.324833	0.315983	0.23746	0.465287
Rv0965c		hypothetical protein	-0.125763	0.291148	-0.252474	0.0451465	-0.610287	8.40506e-05	-0.660667	3.37261066146453e-05	-0.428829	0.00189661
Rv0966c		hypothetical protein	-0.0466461	0.687633	-0.0282646	0.807384	-0.0748754	0.520175	-0.0938039	0.421617	0.107787	0.357418
Rv0967	csoR	copper-sensing transcriptional repressor CsoR	-1.62898	0.00873625	-1.3593	0.0222175	-1.92353	0.00323423	-2.00811	0.00241442	-1.77802	0.00520536
Rv0968		hypothetical protein	-0.157057	0.410685	-0.238623	0.223154	-0.286438	0.142613	0.223796	0.234085	0.304278	0.113159
Rv0969	ctpV	copper-exporting ATPase	-0.204078	0.119655	-0.283108	0.0374607	-0.103919	0.412836	0.275427	0.0396658	0.204392	0.116333
Rv0970		integral membrane protein	-1.49419	0.00491877	-1.55791	0.00381317	-1.54222	0.00402609	-1.48558	0.00504108	-1.47203	0.00534832
Rv0971c	echA7	enoyl-CoA hydratase EchA7	0.545794	0.111321	0.598108	0.0873458	0.390024	0.246329	1.50996	0.000124256	1.20348	0.00118361
Rv0972c	fadE12	acyl-CoA dehydrogenase fadE12	0.527851	0.000128869	0.495258	0.000244847	0.595903	3.60022e-05	0.42131	0.000989123	0.497791	0.00022319
Rv0973c	accA2	acetyl/propionyl-CoA carboxylase subuit alpha	0.421497	0.000532965	0.542472	4.54688e-05	0.542343	4.42773e-05	0.429307	0.000437282	0.279279	0.011037
Rv0974c	accD2	acetyl-/propionyl-CoA carboxylase subunit beta	0.59799	6.88138e-06	0.561411	1.48768e-05	0.614592	4.84544e-06	0.669403	1.62411681802397e-06	0.457224	0.00012326
Rv0975c	fadE13	acyl-CoA dehydrogenase FadE13	0.892063	1.37289e-05	0.754878	9.07435e-05	0.536755	0.00188115	0.558516	0.00126902	0.242846	0.111666
Rv0976c		hypothetical protein	0.921559	0.00120609	0.679241	0.0112247	0.85662	0.00211217	0.954695	0.00081351	0.712644	0.00755627
Rv0977	PE_PGRS16	PE-PGRS family protein PE_PGRS16	-1.8325	0.018758	-1.5591	0.0382465	-1.89335	0.0159843	-1.95172	0.0136587	-2.23612	0.00666442
Rv0979A	rpmF	50S ribosomal protein L32	0.227135	0.756711	-0.0961603	0.896124	0.363331	0.62055	2.26331	0.0094733	0.354539	0.628406
Rv0979c		hypothetical protein	0.419035	0.352891	0.0522635	0.910873	-0.243789	0.600479	-0.0225409	0.95917	-0.0476621	0.91528
Rv0980c	PE_PGRS18	PE-PGRS family protein PE_PGRS18	-0.901904	0.0669479	-0.592937	0.212299	0.208254	0.62861	-0.439835	0.31875	-0.160722	0.710562
Rv0981	mprA	two-component response regulator MrpA	-0.571009	0.00279879	-0.0603006	0.7122	-0.310595	0.0713034	0.369021	0.0351204	-0.252068	0.135817
Rv0982	mprB	two component histidine-protein kinase/phosphatase MprB	-0.460636	1.47411e-05	-0.305168	0.000883349	-0.195384	0.0186336	0.238779	0.00558136	-0.0340601	0.653278
Rv0983	pepD	serine protease PepD	-0.59245	0.289617	0.881114	0.126105	-0.476204	0.390075	-0.168314	0.757522	-0.311035	0.570527
Rv0984	moaB2	pterin-4-alpha-carbinolamine dehydratase	0.0251946	0.814941	-0.0842985	0.43845	0.384706	0.00228883	0.737495	3.62337055503296e-06	0.655058	1.4433e-05
Rv0985c	mscL	large-conductance ion mechanosensitive channel	0.297357	0.0940154	0.451095	0.0159605	-0.170568	0.322324	-0.694538	0.000797943	-0.566657	0.00389235
Rv0986		adhesion component ABC transporter ATP-binding protein	0.0104076	0.947967	0.430839	0.0152762	-0.200329	0.221294	-0.65378	0.000881289	-0.621449	0.00132964
Rv0987		adhesion component ABC transporter permease	-0.795163	0.00962454	-0.367619	0.182041	-0.945489	0.00326247	-0.968934	0.00275958	-1.19451	0.00057981
Rv0988		hypothetical protein	-2.55395	0.00419831	-1.91349	0.0193692	-2.62633	0.00355747	-2.92	0.00185345	-1.89362	0.0203246
Rv0989c	grcC2	polyprenyl-diphosphate synthase GrcC	-0.0535701	0.705859	0.0780747	0.583643	-0.11639	0.41582	-0.441237	0.00611037	-0.164427	0.254751
Rv0990c		hypothetical protein	0.670351	0.00015566	0.785886	3.04418e-05	0.455612	0.00403737	0.169171	0.228583	0.210216	0.140143
Rv0991c		hypothetical protein	0.769064	2.3322e-09	0.89614	2.65255e-10	0.589783	8.89076e-08	0.266713	0.000679841	0.143662	0.0374231
Rv0992c		5-formyltetrahydrofolate cyclo-ligase	0.166064	0.498946	0.230232	0.355296	0.221763	0.364649	0.457243	0.0668327	0.401352	0.106244
Rv0993	galU	UTP--glucose-1-phosphate uridylyltransferase	-0.0508591	0.752344	-0.106073	0.513264	-0.0448666	0.780512	-0.278412	0.0980977	0.291261	0.0845232
Rv0994	moeA1	molybdopterin molybdenumtransferase 1	-0.214237	0.562994	-0.117749	0.749485	0.252671	0.495281	0.978852	0.0184336	0.57875	0.132842
Rv0995	rimJ	ribosomal-protein-alanine acetyltransferase RimJ	0.862616	0.0150325	-0.0175681	0.95631	0.242816	0.448564	0.164345	0.604244	0.294536	0.358811
Rv0996		transmembrane protein	-1.0642	0.0334233	0.172404	0.701459	-0.877563	0.0702501	0.405876	0.373426	-0.66404	0.157457
Rv0997		hypothetical protein	-0.157323	0.384557	-0.184865	0.310422	0.458914	0.0187925	0.329527	0.0779584	0.532429	0.00790516
Rv0997a		hypothetical protein	-0.411054	0.5932	1.40132	0.0899126	0.230491	0.763104	-0.0351215	0.963276	1.4643	0.0782523
Rv0998		acetyltransferase Pat	-0.513413	0.444463	-0.235083	0.723087	-0.503638	0.452223	1.75925	0.0198493	-0.466274	0.484781
Rv0999		hypothetical protein	-0.149775	0.081264	0.0807465	0.330267	-0.173059	0.0471428	0.132798	0.117321	0.0925012	0.2659
Rv1000c		hypothetical protein	0.625936	0.000447007	0.354496	0.0249777	1.2339	1.95489e-07	0.991032	2.9411453414573e-06	0.677008	0.00020037
Rv1001	arcA	arginine deiminase	-0.0274767	0.844741	-0.111439	0.432145	0.0446369	0.750411	0.225705	0.121117	0.0958537	0.496771
Rv1002c		dolichyl-phosphate-mannose--protein mannosyltransferase	0.106965	0.139841	0.0308223	0.660351	0.0684074	0.334843	0.073955	0.298005	0.018941	0.786454
Rv1003		rRNA small subunit methyltransferase I	-0.0962402	0.71799	-0.145003	0.593636	0.31439	0.236904	0.748868	0.00863375	0.572353	0.037544
Rv1004c		membrane protein	0.129836	0.658477	0.439606	0.144731	0.689113	0.0243684	0.968702	0.00250624	0.566191	0.0570168
Rv1005c		para-aminobenzoate synthase component I	-0.157858	0.421718	0.0560614	0.773476	0.51451	0.0135898	0.768759	0.000679446	0.631504	0.00344307
Rv1006		hypothetical protein	-0.010153	0.9586	-0.256615	0.203511	0.0234739	0.904482	0.286521	0.158465	0.38937	0.0626856
Rv1007c	metS	methionine--tRNA ligase	0.0172594	0.775384	0.106352	0.0931086	-0.048578	0.426032	0.0132267	0.826641	-0.109062	0.0855447
Rv1008	tatD	deoxyribonuclease TatD	0.412233	0.097197	0.114981	0.632143	0.169909	0.477631	0.0970082	0.681856	0.635608	0.0148855
Rv1009	rpfB	resuscitation-promoting factor RpfB	0.33615	0.148046	0.138825	0.536484	0.866881	0.0016283	-0.00145805	0.994778	0.218432	0.33576
Rv1010	ksgA	rRNA small subunit methyltransferase A	-0.0501525	0.890487	-0.207408	0.572271	0.949974	0.0204678	-0.012134	0.973357	0.261735	0.476084
Rv1011	ispE	4-diphosphocytidyl-2C-methyl-D-erythritol kinase	-0.163249	0.240405	-0.287957	0.0477653	-0.212067	0.132747	-0.183431	0.188728	-0.166804	0.230068
Rv1012		hypothetical protein	-0.464634	0.0168304	-0.242061	0.182787	-0.35085	0.0575903	-0.723131	0.000668205	-0.33023	0.0696532
Rv1013	pks16	polyketide synthase	0.433092	0.00133814	0.335888	0.00826107	0.0652548	0.565114	0.121227	0.291383	0.321772	0.0107154
Rv1014c	pth	peptidyl-tRNA hydrolase	-0.0751813	0.667614	-0.0236175	0.892974	0.239514	0.178113	0.108222	0.53089	0.249293	0.160356
Rv1015c	rplY	50S ribosomal protein L25/general stress protein Ctc	0.308946	0.0028096	0.0157865	0.858889	0.320491	0.00212549	0.210949	0.0280925	0.293187	0.00407479
Rv1016c	lpqT	lipoprotein LpqT	0.161137	0.00883372	-0.0795082	0.160309	0.0162656	0.766752	-0.00306532	0.955334	-0.0856675	0.131856
Rv1017c	prsA	ribose-phosphate pyrophosphokinase	0.0607047	0.294766	0.175727	0.00650175	-0.0832264	0.157092	-0.206207	0.00208544	-0.231601	0.00081247
Rv1018c	glmU	bifunctional UDP-N-acetylglucosamine pyrophosphorylase/glucosamine-1-phosphate N-acetyltransferase	0.276858	0.0322491	0.0886483	0.463237	0.381339	0.00528371	0.527877	0.000398925	0.421134	0.00260425
Rv1019		transcriptional regulator	-0.366032	0.0177788	-0.518441	0.00189602	-0.267548	0.070258	0.305195	0.0405174	-0.0058566	0.966454
Rv1020	mfd	transcription-repair coupling factor	-0.0696938	0.915939	1.89912	0.0141201	0.0683457	0.91745	0.508717	0.445844	0.119907	0.855655
Rv1021		nucleoside triphosphate pyrophosphohydrolase	0.0913761	0.559242	0.377854	0.0261623	0.0758337	0.627191	0.236228	0.143099	-0.15039	0.34113
Rv1022	lpqU	lipoprotein LpqU	-0.151465	0.090686	0.180166	0.0478945	-0.186775	0.0411221	-0.0373982	0.660806	-0.30897	0.00208427
Rv1023	eno	enolase	0.224528	0.0295784	0.157933	0.11223	0.253891	0.0157461	0.0653452	0.495637	0.087186	0.366276
Rv1024		membrane protein	0.130166	0.418138	-0.102378	0.525254	0.580048	0.00192342	0.314466	0.0604668	0.567472	0.00224755
Rv1025		hypothetical protein	-0.348798	0.0520342	-0.507472	0.00828846	0.0132928	0.93625	-0.0356302	0.829086	0.284846	0.0984778
Rv1026		hypothetical protein	-0.636398	0.0209899	-0.660698	0.0187092	0.171094	0.478684	0.116559	0.623713	0.443919	0.0743258
Rv1027c	kdpE	transcriptional regulator KdpE	0.370105	0.0147851	0.13193	0.348436	-0.0658849	0.634288	-0.145314	0.297527	-0.19708	0.16591
Rv1028A	kdpF	membrane protein KdpF	0.358176	0.210463	0.498394	0.0897322	0.190721	0.497022	-0.255634	0.366892	-0.0903063	0.747432
Rv1028c	kdpD	sensor protein KdpD	-0.132514	0.188366	0.231697	0.0285575	-0.0107109	0.912358	0.16927	0.0936838	-0.0643164	0.510365
Rv1029	kdpA	potassium-transporting ATPase subunit A	-0.153405	0.443897	-0.191674	0.342144	-0.224635	0.267163	-0.472164	0.0282937	0.0283386	0.886125
Rv1030	kdpB	potassium-transporting ATPase subunit B	-0.23606	0.0485874	-0.0503405	0.654522	-0.1008	0.37365	-0.185709	0.110731	-0.127075	0.265055
Rv1031	kdpC	potassium-transporting ATPase subunit C	0.394522	0.0157731	0.00683404	0.96398	0.642913	0.000418393	0.618867	0.000546119	0.585606	0.00092084
Rv1032c	trcS	two component sensor histidine kinase TrcS	-0.168388	0.064596	-0.0665942	0.443695	-0.11423	0.196141	-0.144387	0.107156	-0.127654	0.15094
Rv1033c	trcR	two component transcriptional regulator TrcR	-0.483631	0.00601196	0.0429145	0.780376	-0.280945	0.0820036	-0.0868683	0.570428	-0.474967	0.0064735
Rv1037c	esxI	ESAT-6 like protein EsxI	-0.661578	0.0327914	-0.751545	0.0198638	-1.12897	0.00132256	-0.812203	0.00934271	-0.434392	0.129388
Rv1038c	esxJ	ESAT-6 like protein EsxJ	-0.284052	0.159011	-0.0625398	0.74919	-0.000159993	0.999314	-0.425516	0.0388548	0.0668121	0.725254
Rv1039c	PPE15	PPE family protein PPE15	0.247883	0.166554	0.456345	0.017073	-0.0710711	0.685239	-0.323087	0.077289	-0.267883	0.139418
Rv1040c	PE8	PE family protein PE8	0.587501	0.236786	0.830676	0.100964	0.439954	0.371259	0.123525	0.798382	0.342614	0.480051
Rv1041c		IS2-like transposase	-0.740169	0.0418758	-0.528022	0.134914	-0.483128	0.153663	-0.445128	0.172264	-0.653737	0.059146
Rv1042c		IS2-like transposase	-0.0682521	0.590023	-0.0593748	0.639163	-0.258732	0.0539202	-0.487259	0.00126382	-0.435365	0.00302773
Rv1043c		hypothetical protein	-1.04488	3.6088e-08	-0.886813	3.12034e-07	-0.834741	6.46807e-07	0.0972472	0.360239	-0.219681	0.0498736
Rv1044		hypothetical protein	0.503958	0.0822401	-0.0265053	0.926579	0.437515	0.125358	0.932327	0.00272515	0.283703	0.308681
Rv1045		hypothetical protein	0.387558	0.499465	0.329104	0.565795	0.222145	0.696593	1.95687	0.00483684	0.290872	0.610103
Rv1047		transposase	-0.290966	0.587405	-0.630489	0.280633	0.464754	0.342639	-0.738312	0.171718	-0.729291	0.186697
Rv1048c		hypothetical protein	-0.00991388	0.917313	-0.145757	0.142614	0.0300006	0.753218	0.245376	0.0184678	0.0494335	0.604683
Rv1049		transcriptional repressor	-0.0998375	0.757824	-0.320637	0.344524	0.396583	0.215681	0.112536	0.717723	0.271205	0.389242
Rv1050		oxidoreductase	-0.337869	0.381068	0.124759	0.739403	0.222212	0.543539	0.1985	0.57987	0.116486	0.747708
Rv1051c		hypothetical protein	0.949982	0.159638	0.345602	0.635575	-0.466788	0.546554	0.995188	0.121196	1.25512	0.053715
Rv1052		hypothetical protein	0.170844	0.306556	-0.128866	0.440477	0.433171	0.0163886	0.76776	0.000219324	0.119239	0.470124
Rv1056		hypothetical protein	0.0860253	0.444119	-0.0595626	0.595822	-0.152632	0.183423	-0.0387328	0.727417	0.0535214	0.63099
Rv1057		hypothetical protein	-0.221648	0.104695	-0.165835	0.216496	0.323664	0.0230114	0.747506	2.92402046937212e-05	0.408497	0.0059356
Rv1058	fadD14	fatty-acid--CoA ligase FadD14	0.758722	0.0554055	0.0453333	0.901224	-0.130091	0.722226	0.0688902	0.850226	-0.279052	0.450131
Rv1059		hypothetical protein	-0.220618	0.0908695	-0.226442	0.0837769	-0.260242	0.0497132	-0.0374936	0.762555	0.0330133	0.790263
Rv1060		hypothetical protein	0.145025	0.745767	0.0325912	0.941814	-0.0768477	0.863366	-0.394277	0.385131	0.891318	0.0649992
Rv1061		hypothetical protein	0.105302	0.66066	-0.122009	0.612345	0.751275	0.0065257	0.32287	0.189848	0.304801	0.214586
Rv1062		hypothetical protein	0.0572199	0.824465	-0.156828	0.55654	0.610002	0.0243506	0.901266	0.00175222	0.705733	0.0103061
Rv1063c		NTE family protein	0.201829	0.0996584	-0.0113732	0.923215	0.198376	0.104399	0.582119	0.000117178	0.298894	0.0193559
Rv1064c	lpqV	lipoprotein LpqV	0.115131	0.753228	0.122838	0.742245	0.258584	0.472335	0.358826	0.306368	0.44573	0.211117
Rv1065		hypothetical protein	-0.115688	0.34803	0.0843836	0.490745	-0.175546	0.161905	-0.0313075	0.796708	-0.0820977	0.502171
Rv1066		hypothetical protein	0.0127623	0.974664	0.0666886	0.869593	0.467185	0.23259	0.495236	0.195747	0.855629	0.0322181
Rv1068c	PE_PGRS20	PE-PGRS family protein PE_PGRS20	-0.653415	0.0371174	-0.585723	0.0604687	-0.801976	0.0130144	-0.50958	0.0829834	-0.453844	0.121661
Rv1069c		hypothetical protein	-0.0130233	0.812474	0.171696	0.00594757	-0.0516253	0.353305	0.269264	0.000142245	-0.128982	0.0297921
Rv1070c	echA8	enoyl-CoA hydratase EchA8	0.273828	0.0373048	0.317631	0.0181377	-0.0406362	0.739962	0.0226412	0.852993	-0.348463	0.010769
Rv1071c	echA9	enoyl-CoA hydratase EchA9	0.311796	0.00438431	0.313988	0.00420077	0.42882	0.000328503	0.778008	4.12724523431665e-07	0.218441	0.0333221
Rv1072		transmembrane protein	-0.328041	0.208575	0.339182	0.194467	0.412923	0.119866	-0.22201	0.386533	-0.342086	0.190927
Rv1073		hypothetical protein	-1.89475	0.0216755	-1.99778	0.0169146	-1.94776	0.0190605	-1.97267	0.0179325	-1.97779	0.0177201
Rv1074c	fadA3	beta-ketoacyl CoA thiolase FadA	0.257135	0.00458512	0.183538	0.0316827	0.376455	0.000193845	0.654438	3.51154073981218e-07	0.37944	0.00017931
Rv1075c		hypothetical protein	0.20386	0.499903	0.281698	0.360095	0.852903	0.0080521	1.5775	2.75772070092054e-05	0.442333	0.139706
Rv1076	lipU	lipase LipU	-0.283326	0.0370342	0.219158	0.0945401	-0.335624	0.0156479	0.512505	0.000624326	-0.209564	0.106885
Rv1077	cbs	cystathionine beta-synthase	0.682283	0.182266	-0.111163	0.821278	0.144121	0.769426	1.58445	0.00704171	-0.0105654	0.98282
Rv1078		hypothetical protein	0.2516	0.570651	1.27804	0.0125947	0.150141	0.733845	-0.475269	0.292824	-0.248318	0.575619
Rv1079	metB	cystathionine gamma-synthase	0.251339	0.64268	1.37116	0.0249928	0.38348	0.481896	-0.14447	0.788982	0.0825055	0.878383
Rv1080c	greA	transcription elongation factor GreA	-0.146673	0.136877	-0.105577	0.276021	-0.2033	0.0454999	-0.134502	0.170101	-0.228767	0.0267226
Rv1081c		membrane protein	-0.249125	0.24242	-0.347045	0.114743	-0.160581	0.441632	0.314091	0.134787	-0.0176074	0.931435
Rv1082	mca	mycothiol S-conjugate amidase	0.0260778	0.79592	-0.121863	0.237919	0.118821	0.24812	0.329578	0.00434578	0.207251	0.0529287
Rv1083		hypothetical protein	1.41677	0.0348659	0.200287	0.741067	-0.280128	0.644985	-0.241219	0.690192	-0.310876	0.609047
Rv1084		hypothetical protein	-0.265941	0.0897713	-0.168831	0.269885	-0.174645	0.248671	0.496991	0.00314353	0.185928	0.214612
Rv1085c		hemolysin-like protein	0.109664	0.490625	-0.125914	0.433791	0.488702	0.00614428	0.547971	0.00267043	0.693133	0.00038353
Rv1086		(2Z,6E)-farnesyl diphosphate synthase	0.575685	0.0770877	-0.0381148	0.900716	-0.0889474	0.770979	0.164982	0.590179	-0.130433	0.669947
Rv1087	PE_PGRS21	PE-PGRS family protein PE_PGRS21	-1.5772	0.0136872	-1.7682	0.00797972	-1.89681	0.00484772	-1.76934	0.00659904	-1.68648	0.00896186
Rv1088	PE9	PE family protein PE9	0.955501	0.209219	0.850448	0.279336	0.467646	0.54772	0.924308	0.199125	1.33001	0.0655562
Rv1088a		hypothetical protein	0.323023	0.21458	0.0805869	0.753646	-0.211199	0.413936	-0.970139	0.00161837	-0.409891	0.123456
Rv1091	PE_PGRS22	PE-PGRS family protein PE_PGRS22	-0.247233	0.324508	0.0289907	0.906337	-0.215712	0.383483	-0.368816	0.141187	-0.252783	0.305927
Rv1092c	coaA	pantothenate kinase	-0.0291095	0.759298	0.142437	0.147116	0.00208316	0.982475	-0.0941933	0.32812	-0.177225	0.0762498
Rv1093	glyA1	serine hydroxymethyltransferase	0.134709	0.4357	0.267985	0.132645	0.0843648	0.623088	0.109379	0.525083	0.147409	0.394557
Rv1094	desA2	acyl-ACP desaturase DesA	-0.067548	0.594663	0.0230018	0.855628	-0.307505	0.0253987	-0.499003	0.00106628	-0.349785	0.0127934
Rv1095	phoH2	phosphate starvation-inducible protein PsiH	-0.411082	0.0123868	-0.29001	0.0635142	-0.112204	0.449831	0.385731	0.0174281	0.288215	0.064507
Rv1096		glycosyl hydrolase	-0.714237	0.230825	0.593123	0.314403	-0.73801	0.21669	-1.31283	0.0403983	-0.936766	0.124717
Rv1097c		hypothetical protein	0.0402873	0.51091	0.11069	0.0836188	-0.0527137	0.391966	-0.235988	0.0012138	-0.057243	0.353448
Rv1098c	fum	fumarate hydratase	0.289669	0.00876051	0.137716	0.174295	0.425526	0.000474659	0.469876	0.00018724	0.387242	0.00107048
Rv1099c	glpX	fructose 1,6-bisphosphatase	0.139234	0.14598	0.147492	0.12513	0.0682536	0.464277	-0.400365	0.000475616	-0.187768	0.0561004
Rv1100		hypothetical protein	0.136743	0.512341	0.115793	0.580903	0.275882	0.191999	0.441375	0.0427413	0.438373	0.0446886
Rv1101c		hypothetical protein	-0.23404	0.0386375	-0.126179	0.241475	-0.3255	0.00648281	0.0126998	0.903945	-0.330578	0.00584871
Rv1102c	mazF3	mRNA interferase MazF3	-0.00791258	0.907892	-0.072332	0.298863	-0.0906234	0.197249	0.0509061	0.460395	-0.172569	0.0210554
Rv1103c	mazE3	antitoxin MazE3	0.347472	0.190736	0.413221	0.1254	0.352249	0.184041	0.577278	0.0362397	0.558373	0.0423534
Rv1106c		3 beta-hydroxysteroid dehydrogenase/delta 5-->4-isomerase	0.13948	0.0527212	0.198418	0.00902039	0.0496741	0.466293	-0.143074	0.0473747	-0.131004	0.0668813
Rv1107c	xseB	exodeoxyribonuclease VII small subunit	-0.549286	0.000706437	-0.224367	0.104872	-0.633835	0.000189179	-0.71785	5.28171721692192e-05	-0.483294	0.00196648
Rv1108c	xseA	exodeoxyribonuclease VII large subunit	-0.0403095	0.697645	-0.227504	0.0413751	0.0730024	0.482957	0.389395	0.00147406	0.4024	0.00113873
Rv1109c		hypothetical protein	0.099295	0.522233	0.300017	0.0665211	-0.0776128	0.615983	-0.566984	0.0020011	-0.207223	0.191708
Rv1110	lytB2	4-hydroxy-3-methylbut-2-enyl diphosphate reductase	0.162087	0.627809	0.094512	0.776755	0.273546	0.417422	0.466538	0.177483	1.64712	0.00030322
Rv1111c		hypothetical protein	0.0807536	0.392909	-0.0603031	0.521675	0.163744	0.0941325	0.0922196	0.330434	0.332273	0.00239234
Rv1112		GTP-binding protein	0.196719	0.792583	0.174093	0.816467	2.43338	0.00710116	-0.0795995	0.914836	0.0397342	0.957459
Rv1113	vapB32	antitoxin VapB32	-0.0738156	0.670274	0.412381	0.026967	-0.182791	0.298029	-0.640964	0.00175378	-0.349805	0.0562627
Rv1114	vapC32	ribonuclease VapC32	-0.0578109	0.675931	0.00442874	0.974425	-0.282751	0.054224	-0.640581	0.000252153	-0.26722	0.0666445
Rv1115		hypothetical protein	-0.256587	0.10083	-0.370229	0.0240613	-0.467185	0.00606851	-0.535512	0.00220579	-0.424488	0.0107539
Rv1116		hypothetical protein	-0.187717	0.324152	-0.160589	0.399692	-0.269918	0.162105	-0.387891	0.0499491	0.00403423	0.982561
Rv1117		hypothetical protein	-1.0215	0.0504583	-0.898259	0.0797975	-0.66619	0.179503	-0.425353	0.379231	-0.655674	0.185719
Rv1118c		hypothetical protein	0.0409706	0.774608	0.179884	0.220578	0.120858	0.400506	-0.0855775	0.547722	0.20766	0.155248
Rv1121	zwf1	glucose-6-phosphate 1-dehydrogenase	0.171907	0.573618	-0.021608	0.94325	0.224482	0.464476	0.209349	0.494419	0.908495	0.0098819
Rv1122	gnd2	6-phosphogluconate dehydrogenase (decarboxylating)	-0.166902	0.739547	0.766589	0.14493	0.903314	0.0912896	0.16148	0.747153	0.128289	0.797763
Rv1123c	bpoB	peroxidase BpoB	0.176366	0.228307	-0.0331505	0.817834	0.256802	0.0863235	0.4998	0.00259295	0.476577	0.00371114
Rv1124	ephC	epoxide hydrolase EphC	-0.0517824	0.927692	0.282135	0.621875	-0.0623538	0.912661	-0.146669	0.795358	1.4984	0.0183029
Rv1125		hypothetical protein	0.215244	0.651223	0.236239	0.621244	0.698149	0.15559	0.0841615	0.858282	0.979296	0.0543682
Rv1126c		hypothetical protein	0.0648759	0.401667	-0.00982014	0.897988	-0.0457542	0.551819	-0.0578162	0.45298	-0.192412	0.0213488
Rv1127c	ppdK	pyruvate, phosphate dikinase PpdK	0.398629	0.00387795	0.228956	0.0704211	0.490195	0.000762696	0.576532	0.000169275	0.356154	0.00812359
Rv1128c		hypothetical protein	-0.375816	0.0021438	-0.276133	0.016152	0.169766	0.116226	-0.907485	1.85397053243791e-07	-0.440729	0.00057067
Rv1129c		transcriptional regulator	-0.589594	4.49869e-05	-0.392039	0.00193797	-0.0231337	0.828856	-0.677429	9.62230020072742e-06	0.115535	0.288825
Rv1130	prpD	2-methylcitrate dehydratase	-0.667873	6.12382e-06	-0.0827046	0.419906	0.0326	0.748294	-0.630637	1.18318217635484e-05	-0.0329337	0.745805
Rv1131	prpC	methylcitrate synthase PrpC	-0.655555	6.42003e-08	-0.160933	0.0322222	-0.128033	0.0802233	-0.723201	1.69112843450906e-08	-0.082947	0.243452
Rv1132		hypothetical protein	-0.404977	0.119569	-0.222807	0.37556	-0.348583	0.174934	-0.255127	0.312428	-0.367678	0.154086
Rv1133c	metE	5-methyltetrahydropteroyltriglutamate-- homocysteine methyltransferase	0.216134	0.0365439	-0.0939067	0.335592	0.221177	0.0329151	0.482565	0.000115309	0.310808	0.00476364
Rv1134		hypothetical protein	-0.384297	0.446759	-0.746421	0.180177	-0.275008	0.573157	-0.24157	0.603957	0.384318	0.393682
Rv1135c	PPE16	PPE family protein PPE16	0.402965	0.0027118	0.308608	0.0153958	-0.0106317	0.926461	-0.266804	0.031922	-0.378678	0.00432277
Rv1138a		hypothetical protein	1.06331	0.00778944	-0.458243	0.293363	0.0749734	0.845135	0.333848	0.361065	-0.0594527	0.886301
Rv1138c		oxidoreductase	-0.0349987	0.853762	-0.20993	0.284862	-0.103801	0.584906	0.0197209	0.915715	0.0712722	0.703799
Rv1139c		hypothetical protein	0.371041	0.0451899	-0.0882086	0.613883	0.401737	0.0316758	0.6529	0.00150331	0.512702	0.00840259
Rv1140		integral membrane protein	0.219487	0.595938	0.0115253	0.97766	0.875722	0.0511726	-0.0333503	0.935365	-0.111298	0.78704
Rv1141c	echA11	enoyl-CoA hydratase EchA11	0.0404387	0.745033	-0.0835617	0.506764	-0.140484	0.267626	-0.0732198	0.554787	-0.18698	0.145029
Rv1142c	echA10	enoyl-CoA hydratase EchA10	0.232306	0.0487634	-0.123594	0.277133	0.0266377	0.809621	0.115349	0.301897	0.174993	0.125897
Rv1143	mcr	alpha-methylacyl-CoA racemase	-2.15145	0.0132486	-2.28112	0.00988962	-2.20331	0.0117083	-2.30137	0.00927553	-2.47168	0.00633572
Rv1144		oxidoreductase	-0.384313	0.124273	-0.634052	0.0182387	-0.536374	0.0379762	-0.491808	0.052085	-0.550459	0.0330606
Rv1145		transmembrane transport protein	0.142205	0.408168	0.255813	0.147432	0.183429	0.287086	0.0855436	0.611986	0.151002	0.376175
Rv1146		transmembrane transport protein	-0.59747	0.291174	-0.538467	0.339551	-0.930026	0.112708	-0.0267486	0.961126	-0.987083	0.0943223
Rv1147		hypothetical protein	-0.378716	0.101123	-0.655672	0.010157	-0.244025	0.271484	-0.16753	0.436155	0.0723308	0.734498
Rv1148c		hypothetical protein	1.07462	4.50659e-09	1.05206	6.07903e-09	1.48552	4.69703e-11	-0.224516	0.027244	-0.0776807	0.412067
Rv1149		transposase	1.85632	0.147478	0.87209	0.476531	0.0884534	0.941847	-0.00551727	0.996355	2.58408	0.0560916
Rv1151c		NAD-dependent protein deacylase	0.162912	0.312619	0.0631613	0.693273	0.105862	0.50681	0.382612	0.0249981	0.132018	0.407824
Rv1152		transcriptional regulator	0.434999	0.0197181	0.39177	0.034155	0.534077	0.005643	0.755566	0.000325629	0.511369	0.00730741
Rv1153c	omt	O-methyltransferase	0.317757	0.0186743	0.0687384	0.58013	0.291509	0.0286386	0.444351	0.00206734	0.287431	0.0303694
Rv1154c		hypothetical protein	0.299118	0.00336408	0.0578435	0.516831	0.357082	0.000813639	0.157021	0.0874008	0.125994	0.164299
Rv1155		pyridoxine/pyridoxamine 5'-phosphate oxidase	0.246454	0.539048	0.696997	0.0996272	0.274873	0.494107	0.0953213	0.810823	0.647666	0.12292
Rv1155a		hypothetical protein	-0.435769	0.117016	-0.312946	0.252221	-0.615419	0.0328959	-0.379697	0.16192	-0.351382	0.195004
Rv1156		hypothetical protein	-0.00355669	0.99224	0.538042	0.159279	0.352034	0.345226	-0.125924	0.73124	-0.122521	0.738212
Rv1157c		hypothetical protein	-0.785169	1.05458e-07	-0.0792012	0.362619	-0.505877	2.12383e-05	0.174961	0.0531394	-0.108338	0.215593
Rv1158c		hypothetical protein	-0.13124	0.589015	-0.106543	0.663075	0.308753	0.204034	0.580515	0.0225387	0.974215	0.00064144
Rv1159	pimE	polyprenol-phosphate-mannose-dependent alpha-(1-2)-phosphatidylinositol pentamannoside mannosyltransferase	-0.1275	0.157375	-0.207249	0.0286507	-0.0655335	0.456122	0.238925	0.0132854	0.0566702	0.517844
Rv1159A		4a-hydroxytetrahydrobiopterin dehydratase	0.255646	0.0212394	0.276443	0.0139743	0.316308	0.00609742	0.460408	0.000305176	0.198631	0.0642457
Rv1160	mutT2	8-oxo-dGTP diphosphatase	0.387943	0.00315901	0.225198	0.0630551	0.125629	0.277184	-0.0406884	0.718581	0.135388	0.240545
Rv1161	narG	nitrate reductase subunit alpha	0.0210299	0.916124	-0.134138	0.505333	-0.261489	0.204292	0.230459	0.259967	-0.143638	0.476152
Rv1162	narH	nitrate reductase subunit beta	0.462098	0.415275	1.97053	0.00441395	-0.62365	0.277832	-0.707579	0.221762	-0.425202	0.452478
Rv1163	narJ	nitrate reductase subunit delta	0.186912	0.342369	0.0118386	0.952011	0.471719	0.0239607	0.530023	0.0121275	0.557149	0.00918919
Rv1164	narI	nitrate reductase subunit gamma	0.297341	0.619864	0.511663	0.398847	-0.139441	0.815304	0.269046	0.652966	0.808498	0.192924
Rv1165	typA	GTP-binding translation elongation factor	-0.0157055	0.984089	0.0474422	0.951984	2.72743	0.00587233	0.177916	0.82128	0.330607	0.675711
Rv1166	lpqW	monoacyl phosphatidylinositol tetramannoside-binding protein LpqW	-0.0631929	0.302578	0.0437539	0.471433	0.0315552	0.601859	0.0201428	0.738342	0.0414681	0.494243
Rv1167c		transcriptional regulator	0.114082	0.35065	0.118746	0.332441	0.150435	0.222737	0.174869	0.159164	0.171574	0.166964
Rv1168c	PPE17	PPE family protein PPE17	0.438507	0.00021996	0.628202	4.58855e-06	0.484475	8.13711e-05	0.128151	0.181645	0.231566	0.0228005
Rv1169c	lipX	lipase LipX	0.507972	0.0021229	0.684258	0.000158056	0.302481	0.0439991	-0.50344	0.00229041	-0.411708	0.0090983
Rv1170	mshB	1D-myo-inositol 2-acetamido-2-deoxy-alpha-D-glucopyranoside deacetylase	0.205528	0.251439	-0.104693	0.552608	-0.384678	0.0419136	-0.512785	0.00976981	-0.440107	0.0225297
Rv1171		hypothetical protein	-0.152853	0.209841	-0.0479944	0.687021	-0.467085	0.00110308	-0.460839	0.00121438	-0.433695	0.00197855
Rv1172c	PE12	PE family protein PE12	0.279055	0.00654957	0.264326	0.00923175	-0.0231095	0.798496	-0.453835	0.000116801	-0.141325	0.132312
Rv1173	fbiC	FO synthase	-0.292568	0.38322	-0.279461	0.404296	0.309067	0.357684	-0.0404285	0.902493	0.473799	0.168268
Rv1174c	TB8.4	low molecular weight T-cell antigen	-0.00107206	0.985939	-0.0223871	0.713481	-0.0392059	0.522043	0.066963	0.280168	0.00901147	0.882263
Rv1175c	fadH	NADPH dependent 2,4-dienoyl-CoA reductase FadH	0.128289	0.0142836	0.0238699	0.61542	0.116569	0.0237386	0.00335703	0.943393	-0.0267877	0.573056
Rv1176c		hypothetical protein	-0.0297109	0.794011	0.102046	0.375888	-0.112281	0.330425	-0.119768	0.298804	-0.204676	0.0859986
Rv1177	fdxC	ferredoxin FdxC	-0.00971306	0.96122	0.360208	0.0884293	-0.377647	0.0755727	-0.557224	0.0135347	-0.629719	0.00660017
Rv1178		aminotransferase	-1.54905	0.0011973	-1.82812	0.000341634	-1.307	0.00381966	-0.983168	0.0192087	-0.92563	0.0256887
Rv1179c		hypothetical protein	0.254583	0.0138087	-0.02499	0.789443	0.260186	0.012147	0.45033	0.000167408	0.343771	0.00181808
Rv1180	pks3	polyketide beta-ketoacyl synthase	0.367456	0.606944	-0.092003	0.896884	2.39655	0.00643221	-0.3743	0.600374	0.0826716	0.907249
Rv1181	pks4	polyketide beta-ketoacyl synthase	0.510082	0.146018	0.530433	0.131966	0.875165	0.0206391	0.264714	0.435337	0.484882	0.165186
Rv1182	papA3	acyltransferase papA3	0.0517254	0.766131	-0.156562	0.374144	-0.443334	0.0209376	-0.85961	0.000180337	-0.296772	0.103654
Rv1183	mmpL10	transmembrane transport protein MmpL10	-0.859646	0.0345705	-0.535891	0.162399	-0.915208	0.0261309	-0.908341	0.0270383	-0.493053	0.195756
Rv1184c		hypothetical protein	0.0219911	0.727309	-0.247515	0.00108919	-0.0582047	0.361665	0.00240143	0.96956	0.00390667	0.950504
Rv1185c	fadD21	fatty-acid--CoA ligase FadD21	0.0871601	0.345881	0.101398	0.275243	-0.12439	0.184896	-0.366712	0.000901066	-0.337491	0.00177203
Rv1186c		hypothetical protein	-0.038267	0.81253	0.172152	0.294429	0.190179	0.243739	0.8151	8.2644590719887e-05	0.338694	0.0455392
Rv1187	rocA	pyrroline-5-carboxylate dehydrogenase RocA	0.0393275	0.892295	-0.267807	0.368516	-0.120885	0.678178	1.25128	0.000590804	-0.11487	0.692362
Rv1188		proline dehydrogenase	-1.52117	0.021235	-1.58066	0.0184425	-1.86069	0.00749207	-1.48075	0.0222228	-1.53016	0.0195687
Rv1189	sigI	ECF RNA polymerase sigma factor SigI	-0.18742	0.423799	-0.0142957	0.950961	-0.0337819	0.882807	0.202567	0.373894	0.399537	0.0904618
Rv1190		hypothetical protein	0.170528	0.58991	-0.302565	0.358861	0.486949	0.13027	0.0921121	0.766317	-0.21984	0.488608
Rv1191		hypothetical protein	0.366875	0.11432	0.33953	0.142456	0.266511	0.241667	0.571727	0.0190937	0.00674217	0.975811
Rv1192		hypothetical protein	0.0942677	0.572145	-0.189937	0.263421	0.160245	0.341882	0.644376	0.00138244	0.369555	0.0392845
Rv1193	fadD36	fatty-acid--CoA ligase FadD36	0.79611	0.134523	-0.0910644	0.857471	0.0109814	0.982666	-0.0769946	0.878834	0.794642	0.13481
Rv1194c		hypothetical protein	0.220024	0.0015211	0.148138	0.0203638	0.0550603	0.351904	-0.0613073	0.301537	-0.106069	0.0835479
Rv1195	PE13	PE family protein PE13	-0.409955	0.399834	-1.40555	0.0121407	-0.250563	0.603065	-1.03417	0.0492278	-0.632361	0.203693
Rv1196	PPE18	PPE family protein PPE18	-0.340371	0.596815	1.43603	0.0434948	-0.191868	0.76442	-0.606715	0.352788	0.0955532	0.881135
Rv1197	esxK	ESAT-6 like protein EsxK	0.843775	0.14252	0.542201	0.33158	0.384627	0.486099	0.168699	0.757779	0.31663	0.564922
Rv1198	esxL	ESAT-6 like protein EsxL	1.60678	0.0640774	-0.600609	0.452264	-0.553663	0.487324	-0.239732	0.761104	-0.518988	0.514313
Rv1199c		insertion sequence element IS1081 transposase	-0.452356	0.572311	1.0178	0.201652	-1.37064	0.116027	-1.95075	0.0346107	-0.466817	0.554234
Rv1200		integral membrane transport protein	-0.422731	0.00256379	-0.472361	0.00107321	-0.420481	0.00266253	-0.511682	0.000535521	-0.378395	0.0055879
Rv1201c	dapD	2,3,4,5-tetrahydropyridine-2,6-dicarboxylate N-succinyltransferase	0.252129	0.0310717	-0.079413	0.466674	0.403168	0.00167882	0.3506	0.00469123	0.561198	8.31134e-05
Rv1202	dapE	succinyl-diaminopimelate desuccinylase DapE	0.192989	0.503464	-0.0272228	0.92434	0.345736	0.238969	0.230267	0.42531	0.93286	0.00544117
Rv1203c		hypothetical protein	0.172739	0.520169	0.185548	0.495983	-0.220901	0.419946	0.130886	0.6145	0.133464	0.611301
Rv1204c		hypothetical protein	0.318984	0.0152248	0.178114	0.149723	0.256096	0.04403	0.255037	0.0441049	0.259895	0.0409968
Rv1205		hypothetical protein	-0.00733331	0.960531	0.25871	0.095662	-0.274748	0.0785457	-0.567322	0.0013799	-0.461077	0.0062672
Rv1206	fadD6	fatty-acid--CoA ligase FadD6	0.108504	0.136004	0.184512	0.0169547	0.0217817	0.756469	-0.311888	0.000370374	-0.11164	0.125702
Rv1207	folP2	dihydropteroate synthase	0.122969	0.237755	-0.0784186	0.448282	0.234675	0.0322537	0.0330285	0.744589	0.210319	0.0512994
Rv1208	gpgS	glucosyl-3-phosphoglycerate synthase	-0.065338	0.443406	0.0878723	0.306483	-0.0522089	0.538495	0.0735508	0.388157	0.0719179	0.398831
Rv1209		hypothetical protein	-0.0995822	0.696352	0.132289	0.60489	0.68123	0.0131596	0.577813	0.0298864	0.494322	0.0595241
Rv1210	tagA	DNA-3-methyladenine glycosylase I TagA	0.718125	0.0140772	0.267147	0.31044	0.42938	0.113316	-0.0773587	0.764325	0.0210674	0.934837
Rv1211		hypothetical protein	0.0883611	0.240072	0.0846677	0.259574	0.0481259	0.515546	0.024623	0.737981	0.0460658	0.533355
Rv1212c	glgA	capsular glucan synthase	-0.202971	0.084023	-0.0456864	0.683865	-0.155122	0.17646	-0.362043	0.00450763	-0.198725	0.0882563
Rv1213	glgC	glucose-1-phosphate adenylyltransferase	0.158482	0.572198	0.0817389	0.769948	0.278413	0.327194	0.291107	0.306083	0.670296	0.0295183
Rv1214c	PE14	PE family protein PE14	0.0179299	0.928744	-0.379984	0.0807117	0.0136729	0.945255	0.209335	0.292022	0.0788029	0.690053
Rv1215c		hypothetical protein	0.0135156	0.877553	-0.0913873	0.306626	0.193218	0.0398196	0.502072	2.79779318468139e-05	0.25287	0.00985067
Rv1216c		integral membrane protein	0.0022206	0.985494	0.277905	0.0348316	-0.0833526	0.49811	2.64051	8.04893240967037e-13	0.170492	0.175252
Rv1217c		tetronasin ABC transporter integral membrane protein	0.553921	0.0040216	0.227826	0.194427	0.597092	0.00222445	4.03273	1.04215853181284e-13	1.11025	4.16843e-06
Rv1218c		tetronasin ABC transporter ATP-binding protein	0.536531	1.10452e-06	0.529492	1.32798e-06	0.197339	0.012468	3.59998	2.55555609268185e-18	0.47255	5.06445e-06
Rv1219c		transcriptional regulator	0.574666	8.57292e-05	0.353438	0.00546387	0.431589	0.00120183	3.93327	8.23110097751818e-16	0.729072	6.06648e-06
Rv1220c		methyltransferase	-0.382131	0.332129	-0.156289	0.687497	0.228296	0.541205	1.08245	0.00737126	0.736897	0.0554554
Rv1221	sigE	ECF RNA polymerase sigma factor SigE	-0.126464	0.595211	0.408088	0.102587	-0.195599	0.414839	-0.284166	0.242863	-0.111863	0.637951
Rv1222	rseA	anti-sigma E factor RseA	0.0551373	0.720493	-0.346729	0.0373489	0.113537	0.463484	0.572846	0.00163074	0.395127	0.018817
Rv1223	htrA	serine protease HtrA	-0.0552925	0.850567	0.0413312	0.887979	0.390687	0.19838	0.214161	0.470019	0.0635064	0.828695
Rv1224	tatB	Sec-independent protein translocase protein TatB	-0.144592	0.473117	0.0630908	0.752606	-0.182962	0.365963	0.357251	0.08716	0.150379	0.454099
Rv1225c		hypothetical protein	0.103023	0.606977	0.158826	0.434719	0.180248	0.368132	0.681521	0.00247559	0.269515	0.180927
Rv1226c		transmembrane protein	-0.121416	0.61675	0.278045	0.256091	0.111815	0.638469	0.162886	0.487763	0.355216	0.141523
Rv1227c		transmembrane protein	0.0375999	0.832935	0.0187264	0.917355	0.17566	0.325124	0.269865	0.131619	0.490819	0.0107853
Rv1228	lpqX	lipoprotein LpqX	-0.189939	0.187303	-0.157233	0.274094	-0.155425	0.272657	-0.171096	0.223881	-0.098596	0.477883
Rv1228a		hypothetical protein	-0.370644	0.171602	-0.162997	0.538454	-0.225309	0.387495	-0.999382	0.00146951	-0.336786	0.200645
Rv1229c	mrp	multiple resistance/pH adaptation protein	0.00214591	0.967304	0.0261402	0.619063	0.141288	0.0146668	0.189423	0.00210124	0.071608	0.183864
Rv1230c		membrane protein	0.112145	0.60645	0.0712488	0.744408	0.0649447	0.764271	0.280197	0.202501	0.417353	0.0657719
Rv1231c		membrane protein	0.292398	0.0154287	0.306327	0.0119061	-0.0362419	0.740667	-0.126613	0.256236	-0.268783	0.0241033
Rv1232c		hypothetical protein	0.0516621	0.645426	-0.117417	0.304036	-0.022761	0.838807	0.564772	0.000105093	0.10731	0.343403
Rv1233c		hypothetical protein	0.198395	0.00410649	0.0762671	0.215611	0.0901333	0.146986	0.0871069	0.159972	0.132113	0.0402134
Rv1234		transmembrane protein	0.155903	0.101152	0.137781	0.143953	0.155916	0.100978	0.109286	0.23952	0.0624108	0.495456
Rv1235	lpqY	trehalose ABC transporter substrate-binding lipoprotein LpqY	0.351684	0.00633537	0.181504	0.124278	0.428996	0.00148888	0.511852	0.000320249	0.227222	0.0588295
Rv1236	sugA	sugar ABC transporter permease SugA	-0.339355	0.326225	-0.0887658	0.793439	-0.251016	0.463196	-0.262288	0.44332	0.46394	0.18574
Rv1237	sugB	sugar ABC transporter permease SugB	-0.248484	0.16198	0.0124119	0.942285	-0.0881367	0.608618	0.148921	0.390514	-0.15797	0.36354
Rv1238	sugC	sugar ABC transporter ATP-binding protein SugC	-0.383211	0.0100463	-0.140114	0.30016	-0.335508	0.0210673	-0.624128	0.000227027	-0.517939	0.00118546
Rv1239c	corA	magnesium and cobalt transport transmembrane protein CorA	0.405365	0.000119999	0.490651	1.57263e-05	0.036827	0.65066	-0.306579	0.0014952	-0.391	0.00017289
Rv1240	mdh	malate dehydrogenase	0.408341	0.0865975	0.267378	0.246599	0.802971	0.00297769	0.315824	0.175	0.215844	0.34487
Rv1241	vapB33	antitoxin VapB33	0.298793	0.00328039	0.105536	0.240147	0.306791	0.00268334	0.258638	0.00849744	0.223963	0.0195025
Rv1242	vapC33	ribonuclease VapC33	0.0450226	0.65131	-0.326969	0.00435217	-0.261499	0.0169175	-0.462386	0.000241968	-0.0904584	0.368083
Rv1243c	PE_PGRS23	PE-PGRS family protein PE_PGRS23	-0.343168	0.371436	-0.458746	0.252931	-0.23846	0.520905	-0.559923	0.140003	-0.154737	0.668002
Rv1244	lpqZ	lipoprotein LpqZ	-0.568614	0.0467634	-0.673869	0.0220792	-0.275377	0.306364	0.187647	0.479335	-0.231379	0.386684
Rv1245c		short-chain type dehydrogenase/reductase	0.0514029	0.65007	0.481165	0.000543289	-0.0260723	0.817398	-0.152073	0.189265	0.0455791	0.68637
Rv1246c	relE	toxin RelE	-0.198533	0.0776765	-0.092892	0.390942	-0.218543	0.0540541	0.132806	0.220755	-0.168056	0.128136
Rv1247c	relB	antitoxin RelB	-0.0197126	0.825109	-0.0474524	0.59668	0.132853	0.149346	0.181316	0.0550869	0.0666281	0.457955
Rv1248c		multifunctional 2-oxoglutarate dehydrogenase E1 component /2-oxoglutarate dehydrogenase dihydrolipoyllysine-residue succinyltransferase	0.0765795	0.0982821	0.112739	0.0200792	0.0679802	0.138591	0.00392491	0.929338	0.019847	0.654885
Rv1249c		membrane protein	0.153655	0.214115	-0.266946	0.0410323	0.231127	0.0689627	0.626241	7.53796660043426e-05	0.397153	0.00404436
Rv1250		MFS-type drug transporter	0.546524	0.0165993	0.133785	0.520608	-0.102865	0.619983	0.207871	0.320695	-0.0240106	0.907334
Rv1251c		hypothetical protein	-0.699257	1.05353e-05	-0.429312	0.0012817	-0.390062	0.00265483	-0.118936	0.291566	0.0876234	0.433336
Rv1252c	lprE	lipoprotein LprE	-0.650506	3.48793e-07	-0.352502	0.000337801	-0.379218	0.000165116	-0.174364	0.0378526	-0.0124921	0.872984
Rv1253	deaD	ATP-dependent RNA helicase DeaD	0.0865703	0.524737	0.38074	0.0115779	0.0664191	0.62447	0.299101	0.0392391	-0.0866332	0.524237
Rv1254		acyltransferase	0.32865	0.00199666	0.217037	0.0267599	-0.112686	0.222734	0.143918	0.124365	-0.158438	0.0935165
Rv1255c		HTH-type transcriptional regulator	-0.126549	0.429494	-0.111578	0.489277	-0.030959	0.843572	-0.420091	0.0152512	-0.0232963	0.881011
Rv1256c	cyp130	cytochrome P450 Cyp130	-0.184919	0.127219	-0.306406	0.0180579	-0.142054	0.231693	-0.260301	0.0359152	-0.0682897	0.55579
Rv1257c		oxidoreductase	0.141946	0.354971	-0.136158	0.37612	0.32572	0.0440699	0.753701	0.000123579	0.569293	0.00153995
Rv1258c		multidrug-efflux transporter	0.128251	0.391997	0.246136	0.111899	0.221597	0.146185	0.301167	0.0528182	0.16983	0.257397
Rv1259	udgB	uracil DNA glycosylase	-0.235054	0.482839	-0.304214	0.375786	-0.248646	0.454234	0.150187	0.636509	0.112921	0.72438
Rv1260		oxidoreductase	0.0469326	0.512174	0.0828901	0.253942	-0.159118	0.0374612	-0.260334	0.00192817	-0.241553	0.0033805
Rv1261c		hypothetical protein	0.120381	0.0290833	0.0350851	0.494364	0.167245	0.00427141	0.0703517	0.179427	0.0451914	0.380482
Rv1262c		hypothetical protein	0.493444	0.0351599	-0.0212945	0.921903	0.664743	0.0070625	0.504697	0.0313871	0.692869	0.00537397
Rv1263	amiB2	amidase AmiB	0.259722	0.136525	0.214643	0.216379	0.414481	0.0229942	0.0247276	0.882222	0.708	0.000539
Rv1264		adenylyl cyclase	-0.0341395	0.969305	-0.328839	0.712919	0.598115	0.504085	0.308251	0.728084	3.25067	0.00450355
Rv1265		hypothetical protein	-0.0861601	0.892274	-0.0870706	0.891183	1.61807	0.0256375	-0.128598	0.839785	0.302967	0.635358
Rv1266c	pknH	serine/threonine-protein kinase PknH	0.340156	0.000496585	0.310421	0.00109869	0.0462434	0.56041	-0.0401618	0.612342	-0.154686	0.0643944
Rv1267c	embR	transcriptional regulator EmbR	0.289134	0.00609667	0.36135	0.00118717	0.326708	0.00254797	0.162015	0.0940135	-0.0927744	0.324616
Rv1268c		hypothetical protein	0.414502	0.0351457	0.243059	0.199164	-0.116079	0.530827	-0.521896	0.0111118	-0.351542	0.0707893
Rv1269c		hypothetical protein	0.510458	0.00433847	0.238023	0.142685	0.267484	0.100426	-0.0221964	0.886394	0.324241	0.0500478
Rv1270c	lprA	lipoprotein LprA	0.405375	0.000591399	0.4218	0.000415248	0.0800406	0.409349	-0.294954	0.00671141	-0.214689	0.0375046
Rv1271c		hypothetical protein	-0.496699	0.0123236	-0.311692	0.0954289	-0.00381476	0.982749	-0.442722	0.0218536	-0.174928	0.328934
Rv1272c		drug ABC transporter ATP-binding protein	-0.113992	0.222619	-0.158583	0.0972033	0.0474376	0.603952	0.144867	0.125335	-0.013762	0.87983
Rv1273c		drug ABC transporter ATP-binding protein	0.148771	0.0901341	0.0507132	0.54752	0.238652	0.010622	0.130319	0.132743	0.10566	0.217533
Rv1274	lprB	lipoprotein LprB	-0.0227581	0.916486	-0.0888812	0.683115	-0.19695	0.371606	-0.189735	0.388774	0.0495871	0.819382
Rv1275	lprC	lipoprotein LprC	0.163974	0.608805	0.719383	0.03978	0.0461473	0.88488	0.0125156	0.968653	0.584881	0.0852318
Rv1276c		hypothetical protein	-0.170732	0.602734	0.229729	0.480967	0.218871	0.491444	0.526088	0.0989579	0.617741	0.0576868
Rv1277		hypothetical protein	0.975023	2.70624e-06	0.735817	6.44473e-05	1.82203	7.74489e-10	0.641848	0.000245345	0.274556	0.0606489
Rv1278		hypothetical protein	0.0557526	0.923065	-0.236927	0.683248	0.302481	0.602143	0.225234	0.696871	-0.313034	0.590127
Rv1279		GMC-type oxidoreductase	2.15453	0.0409576	2.10843	0.0444716	0.828618	0.380814	-0.015857	0.986314	0.0610706	0.947341
Rv1280c	oppA	oligopeptide ABC transporter substrate-binding lipoprotein OppA	-0.198477	0.0353299	-0.265366	0.00735612	0.173682	0.0611919	0.152058	0.0968154	0.305471	0.0027682
Rv1281c	oppD	oligopeptide ABC transporter ATP-binding protein OppD	-0.22868	0.0233818	0.039533	0.669849	-0.171692	0.077805	-0.481981	7.88903426992922e-05	-0.292722	0.00551113
Rv1282c	oppC	oligopeptide ABC transporter permease OppC	0.0624307	0.508244	0.216301	0.032588	-0.149861	0.124141	-0.421601	0.000334655	-0.307553	0.00432439
Rv1283c	oppB	oligopeptide ABC transporter permease OppB	0.0680552	0.415678	0.0923938	0.273663	-0.0256549	0.756724	-0.311656	0.00153649	0.116414	0.17195
Rv1284	canA	beta-carbonic anhydrase	0.564378	0.00251632	0.447842	0.0118668	0.392949	0.0237642	0.171871	0.288935	0.194574	0.232828
Rv1285	cysD	sulfate adenylyltransferase subunit 2	0.902074	9.65809e-05	0.903148	9.67069e-05	0.543539	0.0065335	1.41966	5.3746011980188e-07	0.412122	0.0303669
Rv1286		adenylyl-sulfate kinase	1.32237	0.00106044	1.17178	0.00252794	1.44924	0.00052315	1.06571	0.00471738	-0.112062	0.722296
Rv1287		HTH-type transcriptional regulator	0.56519	0.00237694	0.102407	0.524184	0.698658	0.000398634	0.993608	1.0182359303625e-05	0.5241	0.00402468
Rv1288		hypothetical protein	-0.0693167	0.714706	0.243725	0.209494	-0.119805	0.529052	-0.00957863	0.95949	-0.0824919	0.6632
Rv1289		hypothetical protein	-0.90149	0.187637	-0.615313	0.357295	0.466476	0.480797	-1.14434	0.102631	-1.11164	0.111616
Rv1290A		hypothetical protein	-0.423993	0.373131	-0.589049	0.234036	-0.452728	0.338253	-0.300362	0.510161	-0.610699	0.200739
Rv1290c		hypothetical protein	-0.29231	0.00785681	-0.164557	0.106134	-0.44565	0.000287786	-0.167802	0.0987086	-0.340034	0.00275255
Rv1291c		hypothetical protein	0.0196659	0.959154	-0.063328	0.872519	-0.16967	0.660938	-0.490486	0.211934	-0.197734	0.605432
Rv1292	argS	arginine--tRNA ligase	0.94404	0.0161451	0.0471168	0.891116	0.186348	0.590244	0.170272	0.622246	0.0290712	0.932636
Rv1293	lysA	diaminopimelate decarboxylase	0.119253	0.750192	-0.0851387	0.820103	1.03749	0.0153526	0.0477902	0.898222	0.026612	0.943218
Rv1294	thrA	homoserine dehydrogenase	0.00441258	0.984674	0.022438	0.922254	0.404538	0.094688	0.145979	0.527283	0.114696	0.61861
Rv1295	thrC	threonine synthase	-0.330431	0.385268	0.291413	0.441609	-0.163284	0.663618	0.0927778	0.803967	-0.178642	0.634271
Rv1296	thrB	homoserine kinase	2.09849	0.0182794	-0.185801	0.807608	-0.0960628	0.899491	-0.0945922	0.900889	-0.139949	0.853997
Rv1297	rho	transcription termination factor Rho	-0.405788	0.0860501	-0.383139	0.103013	-0.27283	0.233737	-0.339097	0.144601	0.286745	0.212011
Rv1298	rpmE	50S ribosomal protein L31	-0.418482	0.254561	-0.541097	0.147951	-0.591105	0.116967	-0.408593	0.265273	-0.693163	0.0711073
Rv1299	prfA	peptide chain release factor PrfA	0.159702	0.528676	0.133332	0.598096	-0.159026	0.530451	-0.572758	0.0375983	-0.211402	0.40709
Rv1300	hemK	release factor glutamine methyltransferase	0.201073	0.44677	-0.138307	0.598588	-0.201106	0.446752	0.397984	0.144815	-0.163137	0.535413
Rv1301		threonylcarbamoyl-AMP synthase	0.186297	0.723271	-0.0305458	0.953661	0.414874	0.435037	1.75766	0.00568403	1.3531	0.0228755
Rv1302	rfe	decaprenyl-phosphate N-acetylglucosaminephosphotransferase	-1.0941	0.0704934	-1.10542	0.0680893	-1.15395	0.0584288	-1.5278	0.0176984	-0.549839	0.334598
Rv1303		hypothetical protein	0.109222	0.736082	0.655724	0.0606292	0.042302	0.895923	0.463945	0.168505	0.0601106	0.852586
Rv1304	atpB	ATP synthase subunit A	-0.111209	0.430325	0.177305	0.215658	-0.10124	0.472008	-0.401307	0.0102901	-0.414154	0.00849422
Rv1305	atpE	ATP synthase subunit C	0.111947	0.762543	0.835404	0.0401425	0.04949	0.893563	0.214683	0.564264	0.116533	0.753121
Rv1306	atpF	ATP synthase subunit B	-0.527261	0.21692	-0.0978505	0.812675	-0.927954	0.0412626	-0.972661	0.0338565	-0.812903	0.0680826
Rv1307	atpH	ATP synthase subunit b/delta	-0.264808	0.507169	0.124814	0.752745	0.122965	0.756264	0.565822	0.1702	0.298119	0.456369
Rv1308	atpA	ATP synthase subunit alpha	0.508081	0.349369	-0.121138	0.81998	0.0831266	0.875818	-0.219092	0.681463	-0.448683	0.406473
Rv1309	atpG	ATP synthase subunit gamma	-0.906948	0.0138075	-0.794128	0.0267338	-0.893005	0.0149835	-0.425089	0.20137	-0.730471	0.0386326
Rv1310	atpD	ATP synthase subunit beta	-0.575032	0.126744	0.744027	0.0553779	-0.518828	0.164414	-0.781124	0.0458746	-0.193314	0.590967
Rv1311	atpC	ATP synthase subunit epsilon	-0.533798	0.065638	-0.229259	0.402288	-0.00257377	0.992382	-0.230746	0.398956	-0.31422	0.25659
Rv1312		hypothetical protein	-0.387252	0.0596388	-0.310484	0.122479	-0.0950992	0.621585	0.254164	0.19867	0.375493	0.0663535
Rv1313c		insertion sequence element IS1557 transposase	-0.281904	0.550299	0.870046	0.0746922	-0.139396	0.764149	-0.290085	0.53211	0.0928566	0.839672
Rv1314c		cob(I)yrinic acid a,c-diamide adenosyltransferase	0.12293	0.251548	0.128341	0.233011	0.135521	0.207639	0.192042	0.0806126	0.12306	0.249811
Rv1315	murA	UDP-N-acetylglucosamine 1-carboxyvinyltransferase	0.119361	0.674049	0.55623	0.0671567	-0.0128326	0.963799	-0.108656	0.701555	-0.153216	0.590125
Rv1316c	ogt	methylated-DNA--protein-cysteine methyltransferase	1.10051	2.88034e-08	1.05009	5.48034e-08	1.88012	1.64816e-11	0.153719	0.173872	0.193262	0.0929486
Rv1317c	alkA	bifunctional regulatory protein/DNA repair enzyme AlkA	1.21414	1.29712e-07	1.02732	1.14634e-06	2.1126	6.32159e-11	0.889966	5.93809884798272e-06	0.78453	2.5552e-05
Rv1318c		adenylate cyclase	-0.34558	0.0064749	-0.136649	0.232659	0.0986606	0.378313	0.0514445	0.64125	0.200949	0.0826693
Rv1319c		adenylate cyclase	-0.297645	0.000395292	-0.00415387	0.950842	0.0484413	0.475209	0.0407552	0.546631	0.0167257	0.803759
Rv1320c		adenylate cyclase	-0.166086	0.0333662	0.0260648	0.719152	-0.102253	0.170498	-0.307005	0.000563982	-0.184952	0.0196579
Rv1321		endonuclease NucS	0.321203	0.0675127	-0.155236	0.356177	0.0858073	0.605679	0.430861	0.018459	0.230921	0.176386
Rv1322		hypothetical protein	0.911031	0.0526437	0.0731247	0.866594	0.110386	0.79921	0.0585878	0.892226	0.0234234	0.956857
Rv1322A		hypothetical protein	0.0669311	0.188603	0.111897	0.0357181	-0.02661	0.592394	0.0152173	0.758717	0.0172594	0.727678
Rv1323	fadA4	acetyl-CoA acetyltransferase	0.11946	0.629576	0.180404	0.469056	0.518127	0.0520694	0.0441568	0.857906	0.0358106	0.884534
Rv1324		thioredoxin	0.485246	0.540365	2.06206	0.0236274	1.2147	0.144455	1.26457	0.130381	0.485322	0.540214
Rv1325c	PE_PGRS24	PE-PGRS family protein PE_PGRS24	-0.33872	0.0739756	-0.263815	0.157157	-0.52484	0.0093119	-0.285255	0.121902	-0.428447	0.0271098
Rv1326c	glgB	1,4-alpha-glucan branching protein	0.0984651	0.0713914	0.0395009	0.449476	0.0733518	0.169279	0.275062	6.32483846487533e-05	-0.0622656	0.239302
Rv1327c	glgE	alpha-1,4-glucan:maltose-1-phosphate maltosyltransferase	0.183797	0.00493422	0.140819	0.023724	0.0463924	0.421476	0.0763129	0.19361	-0.044503	0.440208
Rv1328	glgP	glycogen phosphorylase	-0.398093	0.527384	0.348	0.579642	1.26367	0.0637369	-0.0473272	0.939491	-0.439664	0.486045
Rv1329c	dinG	ATP-dependent helicase DinG	0.0452536	0.669783	-0.28984	0.0138468	0.159054	0.146108	0.322072	0.00699365	0.217804	0.0526663
Rv1330c	pncB1	nicotinic acid phosphoribosyltransferase PncB1	0.193677	0.132819	0.291738	0.0303427	0.336577	0.0137922	0.623167	9.76208622300988e-05	0.424976	0.00293675
Rv1331		ATP-dependent Clp protease adapter protein ClpS	1.2694	0.0915746	0.541975	0.444116	-0.289735	0.67937	-0.0274298	0.968625	0.401205	0.568267
Rv1332		transcriptional regulator	-0.188839	0.741211	-0.570844	0.329	0.140109	0.80602	0.0956046	0.866747	0.991044	0.103065
Rv1333		hydrolase	0.0933109	0.668461	-0.370567	0.1074	-0.218986	0.322526	0.18271	0.401663	0.287955	0.194142
Rv1334	mec	[CysO]-cysteine peptidase	-0.250446	0.738444	0.452601	0.548507	-1.05794	0.178691	-0.307587	0.681852	0.19976	0.789472
Rv1335	cysO	sulfur carrier protein CysO	0.0323962	0.956127	0.864692	0.161074	0.137706	0.815148	1.38617	0.0349482	0.29088	0.622663
Rv1336	cysM	O-phosphoserine sulfhydrylase	0.988158	0.440277	3.77589	0.0165606	1.60035	0.225571	1.23244	0.340555	1.5346	0.243205
Rv1337		integral membrane protein	-1.20145	0.0898197	-0.936999	0.173777	-0.0301679	0.963321	-0.565483	0.39736	-1.24112	0.0809915
Rv1338	murI	glutamate racemase	-0.0671034	0.935787	0.870367	0.309273	0.939218	0.274417	-0.197747	0.812372	0.371388	0.656796
Rv1339		hypothetical protein	-0.232845	0.644448	0.621852	0.231113	0.614511	0.236233	0.507077	0.323349	0.415585	0.414874
Rv1340	rphA	ribonuclease PH	-0.325008	0.511203	0.527935	0.293294	0.392038	0.429792	-0.0223181	0.963622	-0.115723	0.813328
Rv1341		non-canonical purine NTP pyrophosphatase	-1.18025	0.114196	0.178833	0.796052	-0.233667	0.73588	-0.511496	0.464414	-0.476757	0.495229
Rv1342c		hypothetical protein	-0.0865331	0.572566	0.130862	0.396622	-0.219513	0.16357	-0.375147	0.0240201	-0.484906	0.00543734
Rv1343c	lprD	lipoprotein LprD	0.0583423	0.668242	0.268279	0.0623412	0.00811192	0.952305	-0.537907	0.00103533	-0.275562	0.056178
Rv1344	mbtL	acyl carrier protein MbtL	-0.272537	0.350387	0.217851	0.450202	-0.198518	0.490775	-1.01355	0.00288489	-0.700208	0.0260801
Rv1345	mbtM	long-chain-fatty-acid--ACP ligase MbtM	1.47986	0.157971	-0.13704	0.889908	-0.26381	0.789965	-0.315753	0.749795	1.91435	0.0780774
Rv1346	mbtN	acyl-[acyl-carrier-protein] dehydrogenase MbtN	1.29217	0.142825	-0.229483	0.782607	-0.613027	0.466772	-0.624142	0.45877	0.9815	0.253824
Rv1347c	mbtK	lysine N-acetyltransferase MbtK	-0.12569	0.220683	-0.0607042	0.547366	-0.183575	0.0810161	-0.545909	4.86292240893088e-05	-0.116626	0.252472
Rv1348	irtA	iron ABC transporter ATP-binding protein/permease IrtA	0.196566	0.506299	0.220571	0.457126	-0.0367553	0.900243	-0.60363	0.0568578	-0.24623	0.407635
Rv1349	irtB	iron ABC transporter ATP-binding protein/permease IrtB	-0.125002	0.853932	-0.19777	0.771912	1.74676	0.0230938	-0.391003	0.566324	0.452712	0.506042
Rv1350	fabG2	3-oxoacyl-ACP reductase FabG	1.55033	0.114972	0.494836	0.593005	0.383031	0.677581	-0.109146	0.905306	1.48544	0.128594
Rv1351		hypothetical protein	0.410423	0.0106595	0.578858	0.000906699	0.0639677	0.657357	-0.182551	0.215518	-0.0604024	0.675136
Rv1352		hypothetical protein	-0.841209	0.0655142	-0.513529	0.238416	-1.00343	0.0327375	-1.58786	0.00262541	-1.18346	0.014933
Rv1353c		HTH-type transcriptional regulator	-0.31908	0.106381	0.0751217	0.690049	-0.0999811	0.593656	-0.259068	0.17473	-0.183497	0.331004
Rv1354c		hypothetical protein	-0.186902	0.16453	-0.101015	0.443081	-0.291139	0.0375128	-0.205236	0.127166	-0.205684	0.127105
Rv1355c	moeY	molybdopterin biosynthesis protein MoeY	-0.0906112	0.410777	-0.0755362	0.492181	-0.119022	0.283229	0.0552191	0.612081	-0.156825	0.162509
Rv1356c		hypothetical protein	0.115246	0.667531	0.0374877	0.890109	-0.106854	0.691215	-0.518901	0.0675726	-0.210595	0.435349
Rv1357c		hypothetical protein	0.240722	0.432882	0.748347	0.0215783	0.371838	0.223198	-0.0877184	0.769406	-0.110663	0.716159
Rv1358		transcriptional regulator	-0.870835	0.352084	0.637943	0.486476	0.871927	0.346144	-0.770263	0.405539	0.901265	0.330676
Rv1359		transcriptional regulator	0.651115	0.464636	0.0991772	0.91103	1.76136	0.0657249	-0.44013	0.620374	-0.490098	0.583561
Rv1360		oxidoreductase	0.00304291	0.996941	-1.75825	0.0481434	-2.04353	0.0261889	-2.3513	0.0136698	-1.6512	0.0603661
Rv1361c	PPE19	PPE family protein PPE19	-0.487649	1.00857e-05	-0.433444	3.78692e-05	-0.176006	0.0346775	-0.30414	0.00107506	0.0865446	0.271651
Rv1362c		membrane protein	-0.0996185	0.252874	0.0959828	0.269918	-0.288475	0.00348973	-0.376649	0.000393464	-0.386941	0.00030812
Rv1363c		membrane protein	-0.0371362	0.656568	0.0945117	0.266184	-0.204115	0.0244	-0.331919	0.000962745	-0.162935	0.064311
Rv1364c		sigma factor regulatory protein	-0.218834	0.0457119	-0.0608441	0.554782	-0.282116	0.0130822	-0.00625092	0.951205	-0.274408	0.0152263
Rv1365c	rsfA	anti-sigma-F factor antagonist RsfA	0.0110164	0.925242	0.0609161	0.605749	-0.234884	0.0595457	-0.305076	0.0179797	-0.260975	0.0385249
Rv1366		hypothetical protein	-1.18061	0.16372	0.0886049	0.911845	-1.36953	0.11221	-1.53547	0.0794709	-0.176058	0.825957
Rv1366A		hypothetical protein	-0.410178	0.242498	-0.376216	0.282114	-0.619458	0.0878306	-0.20195	0.55513	-0.619991	0.0872773
Rv1367c		hypothetical protein	0.116959	0.273358	-0.0888586	0.402603	0.333935	0.00520373	0.375533	0.00221339	0.414244	0.00101611
Rv1368	lprF	lipoprotein LprF	0.310146	0.657187	-1.86619	0.02093	-1.59481	0.0409948	-1.56537	0.0440534	-2.00361	0.014851
Rv1371		membrane protein	-0.404385	0.0249425	-0.167886	0.344697	-0.524728	0.00539458	-1.01711	1.35662882861613e-05	-0.452583	0.0124325
Rv1372		alpha-pyrone synthesis polyketide synthase-like protein	-0.192756	0.317753	-0.0102062	0.95713	0.0508106	0.786937	-0.271293	0.161159	-0.478164	0.0210392
Rv1373		glycolipid sulfotransferase	0.102488	0.876844	0.100426	0.879384	0.692317	0.306731	-0.024813	0.970012	-0.554544	0.409942
Rv1374c		hypothetical protein	0.19864	0.334532	0.286705	0.171464	0.591868	0.00882613	-0.536354	0.0167361	-0.363879	0.0885376
Rv1375		hypothetical protein	-2.26797	0.0168468	-2.64391	0.00781263	-2.18139	0.0201735	-2.31315	0.0152969	-1.93555	0.0338552
Rv1376		hypothetical protein	-0.246462	0.624784	0.307304	0.542411	0.00612378	0.990227	-0.126703	0.79991	-0.014873	0.976242
Rv1377c		transferase	0.293339	0.099874	0.130119	0.451665	0.996495	2.24014e-05	0.89727	6.690697287828e-05	0.732647	0.00048253
Rv1378c		hypothetical protein	0.21864	0.0676242	0.508263	0.000337161	1.05267	6.81851e-08	0.170566	0.142734	0.167542	0.150506
Rv1379	pyrR	bifunctional pyrimidine operon regulatory protein/uracil phosphoribosyltransferase	0.530926	0.316132	1.17017	0.0405008	0.64417	0.228147	0.733592	0.173214	0.55316	0.296337
Rv1380	pyrB	aspartate carbamoyltransferase	0.634631	0.0666745	0.423161	0.206821	0.226278	0.488941	0.614999	0.0733528	0.107416	0.740469
Rv1381	pyrC	dihydroorotase	-2.41268	0.0420805	-0.672943	0.517563	-1.9665	0.083527	-1.7777	0.111181	-2.809	0.0228065
Rv1382		hypothetical protein	0.91415	0.0387113	1.08779	0.0171105	0.621531	0.142241	0.355627	0.386111	0.673792	0.112742
Rv1383	carA	carbamoyl-phosphate synthase small subunit	-1.62087	0.0539992	-1.82531	0.0343844	-1.43113	0.0820323	-1.6345	0.0518217	-0.768785	0.321097
Rv1384	carB	carbamoyl-phosphate synthase large subunit	1.70861	0.0126442	-0.30093	0.607748	0.242928	0.677706	-0.107046	0.854197	0.223405	0.702101
Rv1385	pyrF	orotidine 5'-phosphate decarboxylase	-0.278073	0.275275	-0.353147	0.177253	-0.324417	0.204129	0.0985929	0.683609	0.249008	0.311232
Rv1386	PE15	PE family protein PE15	1.18497	0.117721	-0.427298	0.553656	0.429274	0.549548	-0.151373	0.831589	0.207732	0.770564
Rv1387	PPE20	PPE family protein PPE20	-0.512103	0.0362103	-0.0534406	0.811256	-0.462642	0.0548257	-0.921674	0.00104685	-0.245407	0.283291
Rv1388	mihF	integration host factor MihF	0.159825	0.814956	1.63032	0.0342515	0.289378	0.672659	0.892182	0.209032	-0.163687	0.81057
Rv1389	gmk	guanylate kinase	0.396533	0.493519	0.257273	0.654807	-0.396285	0.493957	-0.155798	0.785889	-0.188082	0.743194
Rv1390	rpoZ	DNA-directed RNA polymerase subunit omega	0.403503	0.0945714	0.636757	0.0138468	-0.0268354	0.906335	-0.188558	0.414475	-0.272661	0.244583
Rv1391	dfp	bifunctional phosphopantothenoylcysteine decarboxylase/phosphopantothenate--cysteine ligase	-0.155054	0.769432	-1.08086	0.0606695	-1.30947	0.0280422	-0.544139	0.314419	-1.43454	0.0183046
Rv1392	metK	S-adenosylmethionine synthetase	-0.340575	0.595005	0.306638	0.631671	-0.690427	0.291438	-0.00581399	0.992704	-0.488323	0.449201
Rv1393c		monoxygenase	0.196234	0.0430515	0.0867167	0.34586	0.273964	0.00739259	0.203465	0.0364946	0.160516	0.0906456
Rv1394c	cyp132	cytochrome P450 Cyp132	0.18641	0.0652234	0.126204	0.199269	0.172604	0.0851847	-0.0399075	0.676342	0.0806821	0.40298
Rv1395		HTH-type transcriptional regulator	-1.07727	0.0159869	-1.11478	0.0138747	-1.15272	0.0108968	-1.14514	0.0107131	-1.4051	0.00320584
Rv1396c	PE_PGRS25	PE-PGRS family protein PE_PGRS25	-0.777795	6.14279e-05	-0.997818	4.25066e-06	-0.939384	7.66546e-06	-0.840478	2.43739648403165e-05	-0.575025	0.00096251
Rv1397c	vapC10	ribonuclease VapC10	0.00738175	0.897684	-0.095618	0.110418	-0.264114	0.000269287	-0.265479	0.000255535	-0.118151	0.053105
Rv1398c	vapB10	antitoxin VapB10	0.263477	0.000875868	0.0904435	0.178879	0.0430711	0.512439	0.187356	0.0102966	0.0979674	0.147308
Rv1399c	nlhH	carboxylesterase NlhH	0.230641	0.050818	0.0457515	0.68197	0.243409	0.0402433	0.0556816	0.61514	0.281131	0.0200371
Rv1400c	lipI	lipase	0.3079	0.108133	-0.0732395	0.697104	0.541316	0.00821036	0.708252	0.00107485	0.754413	0.00064329
Rv1401		membrane protein	0.359177	0.534389	0.361348	0.534134	0.400412	0.487318	1.01201	0.0911755	1.98644	0.003751
Rv1402	priA	primosomal protein N'	0.500351	0.608981	2.00891	0.0541869	1.54802	0.123914	0.579916	0.547847	0.646648	0.504965
Rv1403c		methyltransferase	0.552329	0.0242281	0.0867621	0.711035	0.297922	0.199464	-0.00563625	0.979976	0.128935	0.569739
Rv1404		transcriptional regulator	-0.920672	0.224047	-1.60357	0.0482254	-1.78275	0.0315538	-1.25121	0.108913	-0.95855	0.206899
Rv1405c		methyltransferase	1.32479	7.86632e-07	0.221363	0.260478	0.124609	0.530851	0.413035	0.0273885	0.492418	0.0109555
Rv1406	fmt	methionyl-tRNA formyltransferase	-0.618327	0.588263	-0.725628	0.5301	0.254633	0.81907	0.612299	0.58245	2.37413	0.0549632
Rv1407	fmu	16S rRNA m5C967 methyltransferase	2.16674	0.187529	-0.417832	0.801573	3.12328	0.0717442	1.70158	0.288495	3.07664	0.0750178
Rv1408	rpe	ribulose-phosphate 3-epimerase	-1.70254	0.00937412	-2.10911	0.0026392	-1.73479	0.00842915	-1.80854	0.00662731	-1.72171	0.00876735
Rv1409	ribG	bifunctional riboflavin biosynthesis diaminohydroxyphosphoribosylaminopyrimidine deaminase/5-amino-6-(5-phosphoribosylamino) uracil reductase	0.151237	0.844418	1.98326	0.0253708	0.583266	0.454931	0.312689	0.685479	0.718206	0.360897
Rv1410c		aminoglycosides/tetracycline-transport integral membrane protein	-0.0581236	0.399236	0.0769138	0.268719	-0.0573258	0.405567	0.22283	0.00442562	-0.0366389	0.592522
Rv1411c	lprG	lipoprotein LprG	0.0634625	0.323414	0.165442	0.017446	-0.0448459	0.481813	-0.125903	0.0605089	-0.0189282	0.765018
Rv1412	ribC	riboflavin synthase	1.41131	0.261971	-2.03873	0.125298	-1.87271	0.152361	-2.19518	0.101242	-2.26251	0.0934897
Rv1413		hypothetical protein	0.496026	0.0255869	0.316351	0.139702	0.503913	0.0231579	0.77934	0.00122198	0.720199	0.00234966
Rv1414		hypothetical protein	-0.0772987	0.767709	-0.059349	0.822414	-0.286931	0.281998	-0.545443	0.0489596	-0.357645	0.181488
Rv1415	ribA2	bifunctional riboflavin biosynthesis GTP cyclohydrolase II/3,4-dihydroxy-2-butanone 4-phosphate synthase	-2.88607	0.00978083	-2.8506	0.0104091	-3.59493	0.00300528	-3.80729	0.00215675	-3.76925	0.00228806
Rv1416	ribH	6,7-dimethyl-8-ribityllumazine synthase	-0.980416	0.18244	-0.708512	0.324811	-1.26872	0.0936546	0.135318	0.846796	-1.25251	0.0971787
Rv1417		membrane protein	0.991286	0.419322	-0.160175	0.895057	2.64448	0.0535671	-0.0174889	0.988407	2.13315	0.104485
Rv1418	lprH	lipoprotein LprH	0.145818	0.829001	-0.0359838	0.957482	0.503075	0.461551	2.12634	0.00902894	0.12918	0.848135
Rv1419		hypothetical protein	-0.00823163	0.986924	-0.317467	0.531366	-0.214737	0.670318	-0.234502	0.642173	0.904458	0.0924154
Rv1420	uvrC	excinuclease ABC subunit UvrC	0.551558	0.322048	1.47683	0.0184026	0.388882	0.479936	0.384692	0.484438	1.00734	0.0850927
Rv1421		hypothetical protein	-0.0913414	0.51692	-0.127175	0.370305	-0.24138	0.0994155	-0.081856	0.560318	0.0171541	0.902364
Rv1422		hypothetical protein	-0.693912	0.1304	-1.20259	0.01651	-0.620871	0.171128	-0.113743	0.793087	-0.438651	0.322648
Rv1423	whiA	transcriptional regulator WhiA	1.41566	0.041991	0.172208	0.784913	-0.39043	0.539514	-0.367681	0.561907	-0.241668	0.701847
Rv1424c		membrane protein	0.105936	0.27908	0.107661	0.272015	-0.0985142	0.312964	-0.121468	0.216748	-0.200585	0.0500613
Rv1425		diacyglycerol O-acyltransferase	0.606167	0.336962	0.0948154	0.878176	0.291508	0.638524	0.0892717	0.884994	1.69914	0.0175011
Rv1426c	lipO	esterase LipO	-0.752137	5.9271e-08	-0.447645	3.37278e-05	-0.235044	0.00827649	-0.165753	0.0490118	0.102217	0.206968
Rv1427c	fadD12	acyl-CoA synthetase	-0.218286	0.0911169	-0.0452829	0.713737	0.191249	0.134083	0.232896	0.0725116	0.224423	0.0825465
Rv1428c		hypothetical protein	-0.113148	0.229304	-0.00357737	0.968955	0.0195405	0.831599	-0.05746	0.533804	-0.0085485	0.925808
Rv1429		hypothetical protein	1.99005	0.0121285	0.608911	0.374173	0.197934	0.768708	0.232119	0.729864	0.370149	0.58372
Rv1430	PE16	PE family protein PE16	0.149072	0.882052	2.73789	0.0217877	2.81859	0.0191502	0.312707	0.755611	0.817408	0.423465
Rv1431		hypothetical protein	-0.0325767	0.911941	0.0166732	0.954872	0.194566	0.512303	-0.0429338	0.884001	-0.305478	0.310044
Rv1432		dehydrogenase	3.48792	0.0212576	-1.14552	0.40088	-0.895834	0.498049	-0.888162	0.496805	-0.709005	0.585901
Rv1433		hypothetical protein	-0.396674	0.000264008	-0.0904497	0.300977	-0.492215	2.90468e-05	-0.127064	0.151459	-0.108059	0.218644
Rv1434		hypothetical protein	-0.045736	0.942098	-0.293606	0.661577	-0.491218	0.455503	0.448861	0.435928	-0.492618	0.443367
Rv1435c		hypothetical protein	-0.600285	0.00255564	-0.304667	0.0871442	-0.52705	0.00620799	0.397256	0.028731	-0.275022	0.117032
Rv1436	gap	glyceraldehyde 3-phosphate dehydrogenase	-0.249804	0.622032	-0.339865	0.504472	0.300066	0.554708	-0.699746	0.183142	-0.676889	0.196723
Rv1437	pgk	phosphoglycerate kinase	-0.165376	0.689558	0.593493	0.168259	-0.237812	0.567134	-0.123338	0.765341	-0.138572	0.737524
Rv1438	tpi	triosephosphate isomerase	-0.236256	0.73546	-0.900449	0.215159	0.613174	0.388236	-0.833926	0.24816	-1.02363	0.163308
Rv1439c		hypothetical protein	0.28065	0.015624	0.119633	0.26712	0.3822	0.00200013	0.0468846	0.655423	0.0143568	0.89125
Rv1440	secG	protein-export membrane protein SecG	1.5245	0.196311	-0.112814	0.91945	-0.0965461	0.931	2.26247	0.0705285	1.0555	0.357221
Rv1441c	PE_PGRS26	PE-PGRS family protein PE_PGRS26	0.34542	0.191434	-0.120542	0.65116	0.362595	0.168938	0.126435	0.620234	0.55046	0.0418845
Rv1442	bisC	biotin sulfoxide reductase BisC	-1.51652	0.069512	-1.8651	0.0320635	-1.59285	0.0586467	-1.61281	0.0559514	-0.997772	0.209049
Rv1443c		hypothetical protein	0.288364	0.0538535	-0.271366	0.0756417	0.347558	0.0226373	0.817907	1.87176633259184e-05	0.501933	0.00208681
Rv1444c		hypothetical protein	-0.0161256	0.833863	0.0215879	0.779144	0.151493	0.0625251	0.256061	0.00381524	0.0335788	0.662621
Rv1445c	devB	6-phosphogluconolactonase	-0.781054	6.60148e-07	-0.181418	0.0788368	-0.194428	0.0594717	0.202423	0.0482221	-0.0122156	0.899318
Rv1446c	opcA	OXPP cycle protein OpcA	-0.591602	9.70842e-05	-0.498351	0.000505743	-0.051496	0.65527	0.221434	0.0676307	0.0785534	0.496887
Rv1447c	zwf2	glucose-6-phosphate 1-dehydrogenase	-0.334103	0.000458514	-0.095895	0.223519	0.0982343	0.212669	0.18456	0.026914	0.135661	0.0920676
Rv1448c	tal	transaldolase	-0.336146	0.000394772	0.0183459	0.809612	-0.162122	0.0462051	-0.232569	0.00694873	-0.208665	0.0134202
Rv1449c	tkt	transketolase	0.108869	0.0579819	0.0420434	0.441366	0.114146	0.0480191	0.210484	0.00117937	0.0410434	0.451991
Rv1450c	PE_PGRS27	PE-PGRS family protein PE_PGRS27	0.803406	0.0718751	0.631152	0.161734	0.139376	0.752645	0.289806	0.496082	1.20196	0.00819445
Rv1451		protoheme IX farnesyltransferase	-1.60384	0.0107709	-1.59873	0.0109738	-1.54894	0.0129379	-1.43092	0.0192296	-1.07753	0.0629486
Rv1452c	PE_PGRS28	PE-PGRS family protein PE_PGRS28	0.516167	0.436247	0.169642	0.809541	0.825297	0.198738	0.350773	0.581269	0.763563	0.227621
Rv1453		transcriptional activator protein	-1.09379	0.209876	-0.581788	0.490936	-1.48023	0.101109	-2.2214	0.0229894	-0.439844	0.599331
Rv1454c	qor	quinone reductase	0.049799	0.619299	0.172288	0.0993836	0.194119	0.0655111	0.335974	0.00347665	0.223575	0.0366727
Rv1455		hypothetical protein	1.31456	0.12356	2.12505	0.019978	0.128657	0.878181	0.267457	0.74522	0.388473	0.638747
Rv1456c		antibiotic ABC transporter permease	0.158085	0.183803	-0.00291228	0.979992	0.172628	0.14798	0.194478	0.104782	0.281809	0.0243473
Rv1457c		antibiotic ABC transporter permease	-0.159443	0.0808583	-0.0768019	0.382623	-0.0903261	0.305796	-0.160678	0.0780055	-0.0438811	0.61379
Rv1458c		antibiotic ABC transporter ATP-binding protein	0.296276	0.00179562	0.0091776	0.90904	0.301057	0.00157599	0.126965	0.127083	0.21007	0.0171974
Rv1459c		alpha-(1->6)-mannopyranosyltransferase	0.0221132	0.768387	0.0465113	0.537948	0.0637992	0.400015	0.224657	0.00778876	0.155484	0.0513211
Rv1460		transcriptional regulator	0.000997997	0.999321	3.17257	0.0234013	2.78953	0.0390066	0.431431	0.712627	0.0461079	0.968581
Rv1461		hypothetical protein	-0.266084	0.541128	-0.324271	0.458259	-0.251137	0.563724	-1.05929	0.0285911	-0.431387	0.328274
Rv1462		hypothetical protein	-1.19732	0.295453	-2.96854	0.025318	-3.02372	0.0233833	-1.75418	0.140105	-1.23081	0.283032
Rv1463		ABC transporter ATP-binding protein	1.41603	0.206649	1.03777	0.343543	2.53962	0.0393784	0.262459	0.805529	2.03814	0.0834215
Rv1464	csd	cysteine desulfurase	-0.44351	0.6114	2.11572	0.0333258	-0.684657	0.437438	-0.519912	0.552285	-0.57331	0.513237
Rv1465		nitrogen fixation related protein	-0.68873	0.124786	-0.679561	0.129821	0.225984	0.595855	-0.0113858	0.978536	-0.393657	0.362098
Rv1466		hypothetical protein	-0.817121	0.228833	-0.58222	0.382875	-0.0899944	0.889982	2.24088	0.00515874	0.15305	0.81378
Rv1467c	fadE15	acyl-CoA dehydrogenase	0.293181	1.74833e-05	0.393548	5.02469e-07	0.162964	0.0039023	0.0684014	0.175218	-0.133946	0.0135961
Rv1468c	PE_PGRS29	PE-PGRS family protein PE_PGRS29	-0.0870328	0.770159	-0.180906	0.55369	0.123259	0.67342	0.557449	0.0623263	0.190379	0.511475
Rv1469	ctpD	cobalt/nickel-exporting P-type ATPase	-4.46547	0.00962593	-4.55431	0.00890887	-1.81607	0.185149	-4.277	0.0114256	-4.32308	0.0109611
Rv1470	trxA	thioredoxin TrxA	0.57197	0.0920862	0.496423	0.138312	-0.0120031	0.970027	-0.614952	0.0728833	-0.499433	0.136501
Rv1471	trxB1	thioredoxin	0.281991	0.722191	1.7238	0.0499702	0.178153	0.821876	1.85341	0.0376243	0.300665	0.704398
Rv1472	echA12	enoyl-CoA hydratase EchA12	-0.330174	0.517025	1.02329	0.0622561	-0.130333	0.79642	-0.550351	0.288142	-0.0635564	0.899751
Rv1473		macrolide ABC transporter ATP-binding protein	-1.83954	0.00990046	-1.74423	0.0131191	-0.619193	0.311488	-1.90251	0.0082106	-1.48762	0.0279457
Rv1473A		transcriptional regulator	0.792651	0.14104	0.58905	0.281443	0.665995	0.211546	0.97852	0.0644337	1.57377	0.00511003
Rv1474c		transcriptional regulator	0.25778	0.0627245	-0.0129826	0.921403	0.497148	0.00139058	0.676556	7.88376658068711e-05	0.522016	0.00091514
Rv1475c	acn	iron-regulated aconitate hydratase	0.212929	0.00508993	0.260036	0.00113347	-0.0796159	0.241504	-0.209295	0.00571274	-0.214579	0.00482944
Rv1476		membrane protein	-1.06907	0.218822	-0.0784534	0.924913	0.17036	0.837949	-1.01881	0.239317	-0.289234	0.729016
Rv1477	ripA	peptidoglycan endopeptidase RipA	-0.31653	0.189499	0.000379174	0.998701	0.13012	0.578447	-0.0524237	0.821903	-0.0535112	0.818327
Rv1478		peptidoglycan endopeptidase RipB	1.36344	0.139669	0.158037	0.856732	-0.284634	0.74565	0.215257	0.804695	2.18586	0.028527
Rv1479	moxR1	transcriptional regulator MoxR1	1.59322	0.0134995	0.0879677	0.873281	0.604482	0.285964	0.326927	0.556265	0.213391	0.699603
Rv1480		hypothetical protein	0.198721	0.560537	0.753244	0.0422854	0.407843	0.242143	0.773467	0.0375598	0.42282	0.22599
Rv1481		membrane protein	-1.32121	0.183322	-2.7026	0.017297	-2.43662	0.027149	-1.70753	0.0958633	-1.83845	0.0765499
Rv1482c		hypothetical protein	0.727368	0.060733	0.198532	0.610747	0.640296	0.0938858	-0.240242	0.52743	-0.645	0.118809
Rv1483	fabG1	3-oxoacyl-ACP reductase FabG	0.324317	0.341156	0.371156	0.27885	0.133105	0.69129	-0.0901209	0.787637	1.09186	0.006022
Rv1484	inhA	NADH-dependent enoyl-[ACP] reductase	0.410412	0.507442	0.561494	0.368953	0.786826	0.216325	0.452148	0.466171	1.17391	0.0768904
Rv1485	hemZ	ferrochelatase	-0.0738382	0.833716	0.724024	0.0564424	0.0718788	0.837825	0.0572136	0.870353	0.0394978	0.910331
Rv1486c		hypothetical protein	0.0758333	0.437751	-0.038755	0.68989	0.0711142	0.466036	0.314063	0.00461031	0.182004	0.0741654
Rv1487		hypothetical protein	-0.550733	0.429558	-0.489544	0.48201	-0.306561	0.655228	1.12765	0.11772	0.534883	0.437414
Rv1488		hypothetical protein	0.0661089	0.874957	0.492403	0.254574	0.661441	0.133968	0.59598	0.172791	0.490293	0.255994
Rv1489		hypothetical protein	-0.293415	0.44775	0.346862	0.371199	0.688464	0.089885	0.0262832	0.94495	-0.317814	0.411356
Rv1489A		hypothetical protein	0.0185757	0.918964	0.215866	0.247789	-0.0314727	0.862681	0.0421935	0.814598	0.270867	0.145748
Rv1490		membrane protein	0.158971	0.569503	0.0215061	0.938424	-0.155112	0.57907	0.736797	0.0174266	-0.221094	0.431522
Rv1491c		TVP38/TMEM64 family membrane protein	-0.0598083	0.623355	-0.169971	0.174976	0.169411	0.174909	0.169384	0.174408	0.411661	0.00335799
Rv1492	mutA	methylmalonyl-CoA mutase small subunit	-1.03343	0.341926	-1.34452	0.227971	-1.29568	0.241053	1.84495	0.103713	-0.887543	0.408664
Rv1493	mutB	methylmalonyl-CoA mutase large subunit	0.553261	0.469084	2.22488	0.013288	0.141644	0.851122	1.1287	0.155562	0.124819	0.868547
Rv1494	mazE4	antitoxin MazE4	0.989139	0.127393	-0.255311	0.684786	1.23508	0.0636868	0.20634	0.737775	1.83406	0.0108536
Rv1495	mazF4	mRNA interferase MazF4	-0.0755722	0.946325	0.518969	0.64357	3.30117	0.0137863	1.06749	0.343761	-0.173591	0.87651
Rv1496		transport system kinase	-0.115195	0.654846	0.0771282	0.764414	0.146172	0.569111	0.647922	0.0204646	0.394987	0.135323
Rv1497	lipL	esterase LipL	-1.10136	0.0680198	-0.740944	0.199686	1.89113	0.0046854	0.368038	0.505127	0.0856042	0.875914
Rv1498A		hypothetical protein	0.108091	0.40943	0.327446	0.021006	-0.191762	0.152737	-0.509264	0.00110924	-0.62454	0.00017858
Rv1498c		methyltransferase	0.131117	0.303955	0.30099	0.0270903	-0.283964	0.0355596	-0.599266	0.000191571	-0.560814	0.00035833
Rv1499		hypothetical protein	-0.593385	0.71565	-1.33577	0.437858	6.82652	0.00356805	-0.905695	0.577837	-0.902339	0.581484
Rv1500		glycosyltransferase	-0.127565	0.760994	0.70069	0.113909	-0.150653	0.719617	-0.588785	0.177199	-0.226601	0.590565
Rv1501		hypothetical protein	-0.59329	0.169948	-0.48856	0.25216	-1.36792	0.00596791	-1.39357	0.00532235	-1.50757	0.00324584
Rv1502		hypothetical protein	-0.23554	0.583704	-0.333358	0.441115	-0.67799	0.131893	-0.426009	0.328836	-0.726127	0.109076
Rv1505c		hypothetical protein	-0.756565	0.00036537	-0.737475	0.000462739	-0.728913	0.000505912	-0.568692	0.00358228	-0.561725	0.00392141
Rv1506c		hypothetical protein	-0.162644	0.14504	-0.473772	0.000424267	-0.30198	0.0118627	-0.448191	0.000674457	-0.128128	0.24425
Rv1507A		hypothetical protein	0.663934	0.201869	-0.565279	0.294801	-0.391621	0.452849	-0.862985	0.112885	-0.843268	0.123145
Rv1507c		hypothetical protein	-0.151867	0.240969	0.0303082	0.810943	-0.447345	0.00255797	-0.790095	1.16051912568076e-05	-0.623505	0.00014349
Rv1508A		hypothetical protein	0.0203686	0.958846	0.00739064	0.985095	-0.275544	0.489987	0.550144	0.176799	-0.66835	0.110227
Rv1508c		membrane protein	0.391949	0.000645659	0.430201	0.000277492	-0.130631	0.176192	-0.48913	7.8292956157052e-05	-0.39052	0.00066718
Rv1509		hypothetical protein	-0.158404	0.5975	0.325633	0.286062	-0.528456	0.0952032	0.265511	0.379857	-0.176092	0.557322
Rv1510		hypothetical protein	0.0622908	0.592223	0.193829	0.109088	0.118699	0.31179	0.221749	0.0676397	0.209955	0.0825723
Rv1511	gmdA	GDP-D-mannose dehydratase GmdA	0.135049	0.784947	0.784457	0.132469	0.107047	0.82863	0.478672	0.34265	0.975394	0.0683543
Rv1512	epiA	nucleotide-sugar epimerase EpiA	-1.1055	0.189901	-1.82829	0.043891	-1.70593	0.0563219	-1.86371	0.0402664	-1.81137	0.0450567
Rv1513		hypothetical protein	0.341036	0.585793	0.422859	0.500944	1.16922	0.0816869	-0.675857	0.290268	-0.356995	0.568702
Rv1514c		glycosyltransferase	-0.102736	0.257013	0.029762	0.737821	-0.179509	0.0568933	-0.529583	1.84545361187675e-05	-0.248404	0.0119024
Rv1515c		hypothetical protein	0.10522	0.415621	0.293675	0.0333984	-0.0993681	0.441505	-0.583021	0.000300606	-0.231008	0.0855501
Rv1516c		sugar transferase	0.15917	0.0611773	0.325548	0.00083333	0.0169523	0.832626	-0.354063	0.000395568	-0.264711	0.00414649
Rv1517		hypothetical protein	0.229319	0.803292	2.31324	0.0214134	1.13051	0.220212	0.522937	0.561624	0.425496	0.638585
Rv1518		hypothetical protein	0.301096	0.239053	0.463187	0.0790393	0.0475402	0.849735	-0.194623	0.439449	-0.0525318	0.833519
Rv1519		hypothetical protein	0.40211	0.203877	1.53247	0.000169398	0.26683	0.390875	-0.0922734	0.763649	0.00879131	0.977151
Rv1520		sugar transferase	0.948162	0.10524	0.392795	0.480439	0.233285	0.672592	-0.0913809	0.868017	1.08642	0.0680598
Rv1521	fadD25	fatty-acid--CoA ligase FadD25	0.0393903	0.845529	0.495685	0.0261935	-0.356289	0.0950211	-0.593912	0.0100965	-0.222162	0.282275
Rv1522c	mmpL12	transmembrane transport protein MmpL12	-0.179187	0.021529	-0.0450255	0.53039	-0.209549	0.00889543	-0.0668738	0.354671	-0.153546	0.0441162
Rv1523		methyltransferase	0.544144	0.392869	-0.0927628	0.882468	0.82115	0.206807	0.114434	0.854888	1.44129	0.0388726
Rv1524		glycosyltransferase	0.492706	0.382036	-0.0436043	0.937479	0.237289	0.669611	0.114372	0.836349	1.9231	0.0046384
Rv1525	wbbL2	rhamnosyl transferase WbbL	-0.717189	0.0264419	-0.286493	0.333436	-0.504202	0.100801	-0.393188	0.190717	-0.624315	0.0477949
Rv1526c		glycosyltransferase	-0.177415	0.32789	-0.160219	0.378294	0.0106679	0.95195	-0.12654	0.475872	-0.239173	0.189632
Rv1527c	pks5	polyketide synthase	-0.34343	0.000289608	-0.12241	0.11798	-0.30039	0.000947834	-0.400714	6.15029894696793e-05	-0.0740962	0.330959
Rv1528c	papA4	polyketide synthase associated protein PapA	0.366302	0.0776772	0.409285	0.0525963	0.242421	0.228905	0.151424	0.441752	-0.268247	0.189639
Rv1529	fadD24	fatty-acid--CoA ligase FadD24	-0.171907	0.719405	0.169327	0.723378	-0.237579	0.620456	-0.794923	0.116141	-0.88578	0.0839698
Rv1530	adh	alcohol dehydrogenase	1.43522	0.211449	0.165913	0.880331	2.27179	0.0635556	0.0282696	0.979414	-0.247944	0.821844
Rv1531		hypothetical protein	-0.230146	0.512626	-0.235817	0.502853	-0.485154	0.18036	-0.27409	0.436368	-0.889833	0.0229081
Rv1532c		hypothetical protein	0.0998306	0.518618	-0.101722	0.516556	-0.00287086	0.985053	0.137108	0.371407	0.0490912	0.747723
Rv1533		monooxygenase	0.627061	0.720881	0.00644688	0.997051	-0.733916	0.676701	-1.44353	0.423555	-0.490394	0.779434
Rv1534		transcriptional regulator	3.63646	0.0228757	-1.13165	0.403596	-0.919056	0.490904	0.989842	0.454169	-0.824683	0.534046
Rv1535		hypothetical protein	0.806717	9.25344e-06	0.859254	4.44816e-06	0.0705889	0.579382	-0.519464	0.00077844	-0.36303	0.0104614
Rv1536	ileS	isoleucine--tRNA ligase	1.41774	0.0157792	0.475544	0.358326	0.0340721	0.946471	-0.352111	0.492577	-0.247486	0.627665
Rv1537	dinX	DNA polymerase IV	-1.02646	0.156004	0.663011	0.32292	-0.791125	0.257772	-0.514176	0.444201	-0.56597	0.404573
Rv1538c	ansA	L-aparaginase	-0.0765809	0.651158	-0.0200464	0.905772	0.0471714	0.779078	0.26437	0.126963	0.188463	0.269181
Rv1539	lspA	lipoprotein signal peptidase	0.227758	0.441552	0.497613	0.107357	0.327593	0.274391	0.300106	0.314629	0.261916	0.377867
Rv1540		RNA pseudouridine synthase	0.0735539	0.917257	0.045487	0.948792	1.98636	0.0166661	0.717238	0.322514	0.131888	0.852198
Rv1541c	lprI	lipoprotein LprI	-0.542813	0.000428604	-0.129142	0.303513	-0.397295	0.00484095	-0.0602507	0.621435	-0.150452	0.228794
Rv1542c	glbN	hemoglobin GlbN	0.220759	0.449502	0.226012	0.444664	-0.231143	0.436442	-0.346592	0.240855	-0.315019	0.289545
Rv1543		oxidoreductase	-0.772549	0.123382	-0.577096	0.238571	-1.06918	0.0413719	-0.615226	0.210816	-0.743115	0.136771
Rv1544		ketoacyl reductase	-1.52482	0.0287304	-2.25724	0.00367778	-1.28087	0.0576362	-1.82105	0.0122732	-1.39821	0.0412519
Rv1545		hypothetical protein	-0.327734	0.0358921	0.216224	0.148939	-0.0895863	0.538133	-0.113441	0.436618	0.0758374	0.601036
Rv1546		hypothetical protein	-1.21263	0.0122131	-1.21095	0.0123768	-0.91698	0.0448178	-1.18423	0.0136721	-0.931881	0.0418779
Rv1547	dnaE1	DNA polymerase III subunit alpha	-1.20294	0.00490604	-1.27568	0.0033688	-0.747399	0.0530872	-1.57937	0.000739777	-1.07409	0.00962715
Rv1548c	PPE21	PPE family protein PPE21	-0.0837475	0.511853	0.166722	0.200612	-0.343073	0.0145663	-0.642452	0.000107656	-0.537831	0.00057861
Rv1550	fadD11	fatty-acid--CoA ligase FadD11	0.569044	0.667119	0.702185	0.597851	1.98984	0.1493	-0.29716	0.823012	3.91153	0.0141086
Rv1551	plsB1	acyltransferase PlsB	4.90264	0.0102239	0.363329	0.812337	3.67112	0.0343707	0.785249	0.601175	0.819424	0.586145
Rv1552	frdA	fumarate reductase flavoprotein subunit	0.1634	0.924868	-5.89463	0.0203652	-6.36009	0.0151843	-4.43506	0.0447043	-6.39868	0.0144052
Rv1553	frdB	fumarate reductase iron-sulfur subunit	-0.595135	0.581359	2.40811	0.0191024	-0.549666	0.602516	-0.149655	0.879345	-0.411885	0.687231
Rv1554	frdC	fumarate reductase membrane anchor subunit	-0.551543	0.342258	-0.390947	0.500745	-0.673137	0.246644	-0.623783	0.258648	-0.738126	0.199245
Rv1555	frdD	fumarate reductase membrane anchor subunit	-0.682293	0.139114	-0.756703	0.114546	-0.0441047	0.91418	-0.134796	0.736011	0.409632	0.30135
Rv1556		HTH-type transcriptional regulator	-0.97299	0.329213	-0.744851	0.450002	-2.11671	0.0536689	-1.2846	0.206305	-2.16094	0.0496087
Rv1557	mmpL6	transmembrane transport protein MmpL6	0.0489245	0.916318	-0.856651	0.0875531	-0.746446	0.129514	0.106197	0.819376	-0.915403	0.0694107
Rv1558		hypothetical protein	0.207521	0.611486	-0.00397388	0.992211	0.0745937	0.85438	1.11082	0.0163513	-0.0210523	0.958643
Rv1559	ilvA	threonine dehydratase IlvA	-1.05992	0.189617	-1.85848	0.0341537	-0.65876	0.401541	-1.54318	0.0683259	-0.656375	0.403164
Rv1560	vapB11	antitoxin VapB11	0.149087	0.832123	-0.163261	0.819626	1.21302	0.0983851	0.498381	0.475076	0.828608	0.244059
Rv1561	vapC11	ribonuclease VapC11	0.163221	0.232221	0.0384737	0.774977	0.0571221	0.668984	0.121087	0.365967	0.0230193	0.862441
Rv1562c	treZ	malto-oligosyltrehalose trehalohydrolase	-0.377941	0.00803729	-0.277407	0.0410467	-0.0851477	0.501961	0.327445	0.0175996	0.198029	0.128954
Rv1563c	treY	maltooligosyl trehalose synthase	-0.539991	0.000130572	-0.251987	0.0318742	-0.302553	0.0118713	0.156697	0.155785	-0.128319	0.242594
Rv1564c	treX	maltooligosyl trehalose synthase	-0.135464	0.0693932	0.0361397	0.610252	-0.0765628	0.28704	0.00582579	0.934195	-0.198222	0.011703
Rv1565c		acyltransferase	0.0328245	0.566084	0.029507	0.605638	-0.0449645	0.433963	0.252136	0.000381317	-0.0387065	0.499466
Rv1566c		hypothetical protein	-0.342682	0.0277117	-0.123714	0.393753	-0.350773	0.0246104	0.0428747	0.764252	-0.158078	0.278204
Rv1567c		membrane protein	-0.052867	0.700513	-0.0193618	0.887796	-0.37977	0.0127936	-0.526865	0.00133328	-0.625597	0.00030153
Rv1568	bioA	adenosylmethionine--8-amino-7-oxononanoate aminotransferase BioA	0.476704	0.0596868	-0.142701	0.561822	0.398683	0.108441	0.764196	0.00462067	0.672019	0.0107884
Rv1569	bioF1	8-amino-7-oxononanoate synthase	-1.7035	0.411577	-0.795061	0.692157	-5.58929	0.039908	-4.92049	0.0554671	-4.15243	0.0874335
Rv1570	bioD	ATP-dependent dethiobiotin synthetase BioD	7.89341	0.00489464	3.15185	0.17317	0.372043	0.885115	0.866107	0.719114	0.242289	0.924622
Rv1571		hypothetical protein	0.273995	0.601572	-0.618313	0.310501	0.744867	0.144851	0.806312	0.105348	0.0415976	0.935881
Rv1573		phage protein	-1.13793	0.263949	-1.0567	0.302572	-0.815154	0.402157	-0.698844	0.458619	2.03875	0.037475
Rv1574		phage protein	0.255076	0.780654	-0.195747	0.840392	-0.476303	0.621467	-0.0773519	0.931376	1.65325	0.063907
Rv1575		phage protein	-0.670763	0.568652	0.0926309	0.932711	0.0490348	0.962913	2.00071	0.0344394	-0.0323154	0.975186
Rv1576c		phage capsid protein	-0.280822	0.00973204	-0.0614331	0.52881	-0.272152	0.0116415	0.328347	0.00331263	-0.150817	0.132715
Rv1577c		phage prohead protease	0.0856275	0.473113	-0.0512832	0.668217	-0.0393074	0.740009	1.29556	6.74230947839758e-09	0.140543	0.242057
Rv1578c		phage protein	0.51485	0.0972095	0.32656	0.296369	0.144297	0.634153	1.01371	0.0020008	0.722214	0.0208444
Rv1579c		phage protein	0.191394	0.304722	0.348922	0.0721709	0.0242897	0.894594	-0.0384206	0.831986	-0.195983	0.293991
Rv1580c		phage protein	0.502699	0.00363821	0.16248	0.293962	0.176605	0.249595	0.033064	0.824464	-0.0123244	0.934519
Rv1581c		phage protein	-0.00969729	0.978837	0.144622	0.694123	-0.0131718	0.970802	0.540048	0.120606	0.195801	0.574741
Rv1582c		phage protein	-0.562771	0.000216241	-0.363592	0.00715447	-0.254621	0.0441122	-0.0899155	0.446782	-0.139721	0.244981
Rv1584c		phage protein	-0.0196513	0.884703	0.00283518	0.983409	0.217312	0.119311	-0.0215403	0.871789	-0.0489645	0.715771
Rv1585c		phage protein	0.440157	0.0593851	0.323662	0.160531	0.694031	0.00512528	0.906278	0.000564396	0.821024	0.00137471
Rv1586c		phage integrase	-0.0556793	0.837415	-0.579667	0.0494635	-0.464254	0.104295	-0.363585	0.192456	-0.36234	0.194898
Rv1588c		hypothetical protein	1.29107	2.96385e-06	1.32551	2.22877e-06	2.10747	4.99305e-09	0.0140183	0.939864	-0.348687	0.0793659
Rv1589	bioB	biotin synthetase	0.478781	0.276686	-0.0503168	0.906611	0.235955	0.584336	-0.0729159	0.864916	0.531961	0.229449
Rv1590		hypothetical protein	0.257898	0.15823	0.00464211	0.979341	0.343962	0.0648372	0.371379	0.0466124	0.588412	0.0036125
Rv1591		transmembrane protein	0.60665	0.0313728	0.851148	0.00499499	0.459253	0.0904465	0.304995	0.245429	0.333262	0.206831
Rv1592c		hypothetical protein	0.39756	1.63872e-05	0.507332	8.93644e-07	0.1341	0.0558645	0.95393	1.58301168284009e-10	1.03183	5.10106e-11
Rv1593c		hypothetical protein	0.217641	0.00208673	0.392209	6.49847e-06	0.314797	7.35537e-05	0.294715	0.000142552	0.224496	0.00162786
Rv1594	nadA	quinolinate synthetase A	-0.096326	0.852614	0.282289	0.588416	-0.374444	0.475195	-0.0488234	0.924927	0.389773	0.457717
Rv1595	nadB	L-aspartate oxidase	0.153328	0.509257	-0.081749	0.723496	0.861943	0.00217701	0.981693	0.000812803	1.54862	1.314e-05
Rv1596	nadC	nicotinate-nucleotide pyrophosphatase	0.0349135	0.921977	0.224829	0.531674	0.436365	0.235027	1.05777	0.0106297	2.40539	2.212e-05
Rv1597		hypothetical protein	-0.188116	0.368976	-0.349739	0.107057	0.121333	0.558251	-0.0580119	0.778356	0.266664	0.208452
Rv1598c		hypothetical protein	-0.234706	0.0219889	0.0116598	0.901031	-0.202047	0.0439381	-0.0100991	0.913978	-0.173053	0.0790638
Rv1599	hisD	histidinol dehydrogenase	-2.63034	0.11067	-1.58414	0.302819	-2.24982	0.160361	3.07573	0.0702252	-2.75679	0.0973979
Rv1600	hisC1	histidinol-phosphate aminotransferase	-0.0374065	0.944232	0.601147	0.274549	-0.186696	0.727717	-0.138878	0.79532	0.354934	0.510988
Rv1601	hisB	imidazole glycerol-phosphate dehydratase	3.15185	0.00828235	-0.0941489	0.920766	0.0321506	0.97287	-0.25381	0.788716	0.2728	0.77331
Rv1602	hisH	imidazole glycerol phosphate synthase subunit HisH	2.57385	0.0455252	2.94071	0.0271401	0.143455	0.898958	0.228507	0.839318	0.55283	0.625748
Rv1603	hisA	1-(5-phosphoribosyl)-5-((5- phosphoribosylamino)methylideneamino)imidazole-4- carboxamide isomerase	0.523895	0.296988	-0.292792	0.556276	0.454963	0.362194	0.588397	0.24346	0.510032	0.308787
Rv1604	impA	inositol-monophosphatase ImpA	-0.710052	0.244376	-0.548473	0.362576	-0.316862	0.592488	0.0690629	0.9062	1.63907	0.0158334
Rv1605	hisF	imidazole glycerol phosphate synthase subunit HisF	-0.839408	0.0821443	-1.22299	0.0185613	-0.269254	0.549281	0.448566	0.320124	-0.429864	0.344404
Rv1606	hisI	phosphoribosyl-AMP cyclohydrolase	2.32117	0.0273169	-0.554594	0.548696	0.116876	0.897681	0.208418	0.818446	0.204653	0.821806
Rv1607	chaA	ionic transporter integral membrane protein ChaA	0.58777	0.345701	0.134621	0.825771	0.304083	0.620158	1.41678	0.0374151	1.13957	0.0829434
Rv1608c	bcpB	peroxiredoxin	0.307883	0.000635125	0.303456	0.000721965	0.189208	0.0189921	0.0726582	0.330234	0.0273153	0.710718
Rv1609	trpE	anthranilate synthase component I	-2.30376	0.046635	-1.36488	0.201187	-1.20636	0.253305	-2.01456	0.0736801	-2.4464	0.0371711
Rv1610		membrane protein	-0.0265402	0.986999	4.85942	0.0202127	0.304354	0.851335	1.27226	0.440883	0.241839	0.881369
Rv1611	trpC	indole-3-glycerol phosphate synthase	-0.59492	0.235839	-0.0593744	0.902679	-0.198561	0.683631	-0.0762541	0.87522	-0.599349	0.232543
Rv1612	trpB	tryptophan synthase subunit beta	-2.22913	0.0066547	-2.17916	0.00755146	-2.36019	0.00479837	-2.53812	0.00310698	-1.39114	0.0581803
Rv1613	trpA	tryptophan synthase subunit alpha	-0.127583	0.711682	-0.426094	0.230492	-0.239823	0.490415	0.104632	0.761499	0.223815	0.519159
Rv1614	lgt	prolipoprotein diacylglyceryl transferase	0.681734	0.235834	-0.293352	0.600004	0.135067	0.808208	-0.844496	0.148862	-0.586891	0.303371
Rv1615		membrane protein	-0.680289	0.182007	0.285287	0.562268	-0.645875	0.203307	-0.577032	0.252133	-0.851867	0.101998
Rv1616		hypothetical protein	-0.685761	0.0109424	-0.188253	0.431263	-0.605191	0.0212531	-0.484658	0.0559596	-0.39217	0.113624
Rv1617	pykA	pyruvate kinase	-0.929397	0.0140679	-1.09409	0.00551708	-1.27608	0.00199705	-1.36229	0.00124844	-1.46311	0.00073115
Rv1618	tesB1	acyl-CoA thioesterase II	1.35396	0.084495	1.30953	0.0936563	0.0280283	0.9691	-0.445796	0.541795	0.878254	0.241833
Rv1619		hypothetical protein	1.90996	0.00104794	-0.136379	0.761392	-0.290769	0.519789	-0.157772	0.724489	-0.0209555	0.96257
Rv1620c	cydC	cytochrome biosyntheisis ABC transporter ATP-binding protein/permease CydC	-1.00562	5.13701e-08	-0.628072	1.70487e-05	-0.346661	0.00386837	0.358034	0.0029817	-0.0099977	0.923192
Rv1621c	cydD	cytochrome biosyntheisis ABC transporter ATP-binding protein/permease CydD	-0.21735	0.0473937	-0.223513	0.0424299	0.209258	0.0544864	0.851758	3.24730775174816e-07	0.265807	0.0179808
Rv1622c	cydB	cytochrome D ubiquinol oxidase subunit II CydB	0.286981	0.00453138	0.429743	0.000153588	-0.258557	0.00897348	0.206523	0.0301497	-0.433838	0.00014022
Rv1623c	cydA	cytochrome D ubiquinol oxidase subunit I CydA	0.0862178	0.328187	0.281469	0.00470194	-0.143404	0.1131	0.249255	0.010263	-0.334706	0.00128304
Rv1624c		membrane protein	0.0447759	0.63639	0.153903	0.117505	-0.151149	0.123662	-0.367627	0.00118004	-0.286968	0.0072031
Rv1625c	cya	adenylate cyclase	0.0873452	0.380888	-0.0416604	0.673492	-0.0929525	0.351871	0.222969	0.0351344	-0.136029	0.179552
Rv1626		two-component system transcriptional regulator	0.0522895	0.870882	0.806361	0.0250378	-0.260558	0.424151	-0.330262	0.314921	-0.265619	0.415435
Rv1627c		nonspecific lipid-transfer protein	0.0520999	0.458439	0.0572584	0.416396	0.15829	0.0347938	0.397398	2.9295721759975e-05	0.192467	0.0127326
Rv1628c		hypothetical protein	0.256358	0.0101025	0.0934528	0.302531	0.0422884	0.636012	-0.0953249	0.292956	-0.0327282	0.71371
Rv1629	polA	DNA polymerase I	1.55882	0.00352056	0.424291	0.338185	0.872846	0.0631137	0.587967	0.191777	0.769365	0.0958453
Rv1630	rpsA	30S ribosomal protein S1	0.205414	0.436265	0.412096	0.131461	-0.114022	0.662945	-0.512846	0.0666417	-0.25606	0.335045
Rv1631	coaE	dephospho-CoA kinase CoaE	-2.85608	0.0027107	-3.72776	0.000490321	-2.83678	0.0028215	-2.89862	0.00246963	-2.29947	0.00928401
Rv1632c		hypothetical protein	-0.582015	1.91133e-06	-0.49912	1.20761e-05	-0.516291	7.72077e-06	-0.359082	0.000329937	-0.0445644	0.577757
Rv1633	uvrB	excinuclease ABC subunit UvrB	0.991236	0.0227858	0.581137	0.150776	0.571073	0.15723	0.235809	0.544411	1.30486	0.00504915
Rv1634		multidrug-efflux transporter	-0.606472	0.574231	1.55493	0.169045	0.0573392	0.957065	-0.183965	0.862899	2.2455	0.0604804
Rv1635c		mannosyltransferase	-0.0301083	0.586981	0.0936681	0.104222	0.0339584	0.540386	0.152887	0.012513	0.0756271	0.182607
Rv1636	TB15.3	iron-regulated universal stress protein	-0.522396	0.372205	-0.575392	0.327922	-0.79284	0.186121	-0.316913	0.583348	-0.380166	0.511998
Rv1637c		hypothetical protein	0.177616	0.0148002	0.0155827	0.813472	0.173637	0.0167236	0.102074	0.13501	0.092499	0.173093
Rv1638	uvrA	excinuclease ABC subunit UvrA	0.437256	0.281105	0.714531	0.0904159	0.673704	0.10798	0.151013	0.703253	0.639111	0.125225
Rv1638A		hypothetical protein	-0.0961052	0.33928	0.0309595	0.755307	0.14826	0.146969	-0.173272	0.0937067	0.228752	0.0316974
Rv1639c		hypothetical protein	-0.044349	0.594681	-0.0443922	0.594363	-0.0711106	0.396954	-0.000815792	0.992153	-0.068264	0.415661
Rv1640c	lysX	bifunctional lysine--tRNA ligase/phosphatidylglycerol lysyltransferase	0.205581	0.0285911	0.12917	0.149807	0.12624	0.15845	-0.231196	0.0156245	-0.122373	0.170796
Rv1641	infC	initiation factor IF-3	-0.465681	0.0547615	-0.00296643	0.989476	0.0833432	0.711687	-1.20751	0.000111903	-0.293628	0.206077
Rv1642	rpmI	50S ribosomal protein L35	-2.31467	0.0129432	-1.83806	0.0365167	-1.72918	0.0461296	-2.25339	0.0146024	-1.59374	0.0618997
Rv1643	rplT	50S ribosomal protein L20	0.263261	0.464927	-0.115035	0.747254	0.182659	0.609979	-0.289044	0.423453	1.12851	0.00734327
Rv1644	tsnR	23S rRNA methyltransferase TsnR	0.13797	0.494055	-0.397396	0.064529	0.953567	0.000186627	0.75884	0.00138099	1.00678	0.00010788
Rv1645c		hypothetical protein	-0.0608295	0.59997	-0.0584088	0.614819	-0.345524	0.00802112	-0.466656	0.000867561	-0.434191	0.00157835
Rv1646	PE17	PE family protein PE17	-0.416584	0.543717	-0.49273	0.474656	1.40751	0.0590344	-0.434305	0.526513	-0.738637	0.290921
Rv1647		adenylate cyclase	1.0368	0.0755637	0.263631	0.630343	0.508264	0.357997	0.65849	0.238375	1.67193	0.00896923
Rv1648		transmembrane protein	-0.0656526	0.762683	-0.0612938	0.778184	0.61966	0.0114907	0.075002	0.729644	0.100192	0.645047
Rv1649	pheS	phenylalanine--tRNA ligase subunit alpha	-0.188651	0.79094	1.00266	0.178488	-0.685644	0.345869	-0.964204	0.194428	0.197521	0.781306
Rv1650	pheT	phenylalanine--tRNA ligase subunit beta	0.479232	0.0801654	-0.0690726	0.788574	0.0459346	0.858204	0.0619535	0.809555	0.157129	0.543695
Rv1651c	PE_PGRS30	PE-PGRS family protein PE_PGRS30	0.372556	0.00158982	0.171369	0.100384	0.321761	0.00466554	0.259031	0.0172753	0.0850577	0.396501
Rv1652	argC	N-acetyl-gamma-glutamyl-phoshate reductase	0.699445	0.0131239	0.22598	0.390137	0.687671	0.0142074	0.940064	0.00158606	0.60296	0.0277282
Rv1653	argJ	bifunctional glutamate N-acetyltransferase/amino-acid acetyltransferase	0.172869	0.86266	3.03455	0.0093592	0.105579	0.915561	1.27177	0.206247	0.733861	0.45792
Rv1654	argB	acetylglutamate kinase	0.216776	0.496459	0.048158	0.880834	0.346629	0.278477	0.526113	0.103925	0.846816	0.0137444
Rv1655	argD	acetylornithine aminotransferase	-0.845001	0.320343	-0.987281	0.259597	-0.62942	0.446433	-0.27705	0.727245	1.09897	0.173806
Rv1656	argF	ornithine carbamoyltransferase	1.08348	0.40943	0.0121109	0.992685	0.521234	0.688212	5.20644	0.00329751	0.403828	0.755046
Rv1657	argR	arginine repressor	1.12577	0.727942	-0.526258	0.900917	8.34736	0.00192343	1.87712	0.507441	1.89874	0.507854
Rv1658	argG	argininosuccinate synthase	0.426842	0.4936	-0.44551	0.477711	1.00008	0.125352	0.273454	0.658305	-0.157299	0.798979
Rv1659	argH	argininosuccinate lyase	-1.93715	0.0159657	-2.0007	0.0140952	-1.71309	0.027165	-1.29111	0.0765244	-1.52619	0.0427914
Rv1660	pks10	chalcone synthase	0.574054	0.0557643	0.267058	0.346941	0.0967008	0.729196	0.498661	0.0905789	0.153918	0.582595
Rv1661	pks7	polyketide synthase	-1.3356	0.0212083	0.75734	0.153673	-0.613254	0.241269	-0.335808	0.511071	-0.241239	0.635247
Rv1662	pks8	polyketide synthase	-1.03025	0.0348609	-0.798112	0.0895512	-0.301686	0.495776	-0.139088	0.751198	-0.689106	0.135489
Rv1663	pks17	polyketide synthase	-0.552369	0.572875	-0.564171	0.56577	-0.679481	0.489783	-0.424608	0.661789	2.9735	0.0118412
Rv1664	pks9	polyketide synthase	0.486162	0.504384	-0.403772	0.578696	-0.509787	0.485004	0.370974	0.608564	1.69158	0.0370645
Rv1665	pks11	chalcone synthase	0.716898	0.101763	0.455985	0.2811	-0.0691587	0.866799	0.52224	0.220348	-0.225984	0.585902
Rv1666c	cyp139	cytochrome P450 Cyp139	-0.0942742	0.22448	-0.0531583	0.486837	-0.0289099	0.702898	0.0224353	0.766455	-0.0533975	0.483166
Rv1669		hypothetical protein	0.213119	0.498692	-0.0322856	0.920732	-0.141215	0.656731	0.000369659	0.999029	-0.0349661	0.910109
Rv1670		hypothetical protein	-0.410485	0.699292	3.38156	0.00980077	-0.569548	0.593361	0.903905	0.396206	-0.40275	0.703273
Rv1671		membrane protein	-0.175122	0.755447	0.316908	0.571201	0.0801773	0.884744	0.169469	0.756425	0.881611	0.121456
Rv1672c		integral membrane transport protein	-0.204446	0.110933	-0.170598	0.180252	-0.022093	0.856259	0.304367	0.0208706	0.217424	0.0867955
Rv1673c		hypothetical protein	0.237811	0.112052	0.286513	0.060687	0.125652	0.38656	0.0468918	0.742653	-0.0760598	0.59733
Rv1674c		transcriptional regulator	0.156772	0.35458	0.191668	0.264705	-0.0860346	0.609056	-0.0536655	0.744934	-0.0497873	0.764422
Rv1675c	cmr	HTH-type transcriptional regulator Cmr	-0.621633	0.0130406	-0.623265	0.0137846	-0.809105	0.00228698	-0.258431	0.244363	-0.541705	0.0244351
Rv1676		hypothetical protein	0.364418	0.398258	-0.449103	0.302015	-0.229854	0.590646	-0.109985	0.795839	-0.343973	0.424513
Rv1677	dsbF	lipoprotein DsbF	1.1427	0.00380644	-0.0711935	0.827791	0.800745	0.0274533	0.563733	0.102525	0.450986	0.18299
Rv1678		integral membrane protein	-0.38271	0.242778	-0.285834	0.37739	0.392962	0.229626	-0.392357	0.230743	-0.169894	0.594907
Rv1679	fadE16	acyl-CoA dehydrogenase FadE16	0.294936	0.74608	-0.494578	0.593568	2.83367	0.0103363	0.473552	0.602807	0.535057	0.557707
Rv1680		hypothetical protein	-1.73475	0.155987	-1.25461	0.288648	0.665649	0.558324	-0.927158	0.421488	0.756597	0.507025
Rv1681	moeX	molybdopterin biosynthesis protein MoeX	-0.0353826	0.90275	0.0319161	0.912426	0.0887276	0.758794	-0.0939784	0.744446	-0.139605	0.629946
Rv1682		hypothetical protein	0.418806	0.602651	-0.396429	0.625365	-0.347831	0.666292	-0.391157	0.626959	1.99486	0.028342
Rv1683		bifunctional long-chain acyl-CoA synthase/lipase	0.372426	0.257224	1.56872	0.00031965	0.235753	0.465967	0.132713	0.679108	0.125663	0.695197
Rv1684		hypothetical protein	0.985203	0.308907	2.84363	0.0118588	0.350776	0.711952	0.0414906	0.964973	0.404559	0.669456
Rv1685c		hypothetical protein	-0.049082	0.734853	0.307277	0.0461862	0.0131057	0.927374	-0.262584	0.0815981	-0.142978	0.327108
Rv1686c		ABC transporter permease	0.180009	0.292771	0.193765	0.261007	-0.171264	0.317884	-0.573393	0.00338822	-0.314841	0.0761844
Rv1687c		ABC transporter ATP-binding protein	0.236556	0.288326	0.382468	0.0957516	0.414922	0.0697893	0.20871	0.339973	0.157304	0.471806
Rv1688	mpg	3-methyladenine DNA glycosylase	0.0593735	0.969311	2.45753	0.082165	0.192159	0.898028	0.50205	0.7237	3.48894	0.0164055
Rv1689	tyrS	tyrosine--tRNA ligase	-0.0892275	0.83697	-0.931933	0.0498655	-0.900153	0.0566619	-0.554827	0.216265	-0.326534	0.456631
Rv1690	lprJ	lipoprotein LprJ	-2.56834	0.218085	-0.799863	0.677445	-2.31631	0.259413	-0.867454	0.652396	0.45125	0.813138
Rv1691		hypothetical protein	-0.0281182	0.975265	0.0412507	0.96425	0.233751	0.791877	2.81176	0.00453593	0.668499	0.441349
Rv1692		phosphatase	-0.139098	0.910442	0.177487	0.885673	2.99025	0.0368628	2.53784	0.0655604	1.29514	0.306231
Rv1693		hypothetical protein	0.0169419	0.987049	1.58418	0.143943	0.202323	0.845218	3.01524	0.0134384	0.106613	0.917824
Rv1694	tlyA	16S/23S rRNA (cytidine-2'-O)-methyltransferase TlyA	-0.654371	0.506432	-1.96429	0.0771561	-0.958138	0.337975	-0.300179	0.755089	-0.345565	0.720258
Rv1695	ppnK	inorganic polyphosphate/ATP-NAD kinase	-0.979774	0.0513508	-0.975234	0.0525779	0.249194	0.588274	-0.48502	0.30107	-0.487539	0.299039
Rv1696	recN	DNA repair protein RecN	-0.189603	0.682424	0.750286	0.122572	-0.00984937	0.982945	0.37093	0.425817	0.280789	0.54464
Rv1697		hypothetical protein	-1.28415	0.0303153	-0.999096	0.0789685	-1.08761	0.058861	-0.875562	0.117526	-0.55748	0.302377
Rv1698	mctB	copper transporter MctB	-1.45401	0.0002349	-0.265739	0.364451	-1.29409	0.00060545	-0.513428	0.0927475	-0.283747	0.333358
Rv1699	pyrG	CTP synthase	0.304572	0.495117	-0.18109	0.683014	-0.531344	0.243798	-0.250871	0.572871	0.285388	0.522123
Rv1700		NUDIX hydrolase	1.1773	0.170524	3.80173	0.00103453	-0.453252	0.582065	0.728142	0.381464	-0.193136	0.813127
Rv1701		tyrosine recombinase XerD	-0.666468	0.602084	3.53988	0.0217786	1.7925	0.180319	0.846249	0.506194	-0.361767	0.774604
Rv1702c		hypothetical protein	0.337753	0.0619803	0.215242	0.219447	0.948599	4.1468e-05	-0.835689	0.000159763	-0.3119	0.0827023
Rv1703c		methyltransferase	-0.0309716	0.697427	-0.0991045	0.223717	-0.131586	0.112326	-0.317758	0.000947312	-0.34048	0.00052121
Rv1704c	cycA	D-serine/alanine/glycine transporter protein CycA	0.114578	0.0959236	0.152794	0.0314932	-0.177893	0.0144507	-0.550407	3.00809353916997e-07	-0.260857	0.00100547
Rv1705c	PPE22	PPE family protein PPE22	0.301463	0.319512	0.0879361	0.774129	0.0475651	0.873814	0.193925	0.508758	0.499726	0.0996667
Rv1706A		hypothetical protein	-0.171409	0.592012	-1.4421	0.00118816	-0.294818	0.358655	-0.526495	0.106283	-0.8407	0.0187592
Rv1706c	PPE23	PPE family protein PPE23	0.346439	0.305067	-0.300935	0.398982	-0.127139	0.707643	0.16214	0.620167	0.129976	0.693916
Rv1707		transmembrane protein	0.199206	0.717193	0.0338259	0.950813	0.858244	0.138033	-0.0120541	0.982457	0.274247	0.618971
Rv1708		initiation inhibitor protein	-0.321532	0.0217267	-0.125176	0.335819	-0.049973	0.696923	0.200725	0.130939	0.0655088	0.61018
Rv1709	scpA	segregation and condensation protein ScpA	-3.01864	0.0125408	-3.29225	0.00821348	-3.02326	0.0124379	-2.53494	0.0272892	-2.64029	0.0229804
Rv1710	scpB	segregation and condensation protein ScpB	-0.0254578	0.887328	-0.108578	0.548553	0.0738056	0.681701	0.300546	0.108564	0.0641957	0.720927
Rv1711		RNA pseudouridine synthase	0.0924321	0.694117	-0.241795	0.312744	-0.1771	0.454892	-0.217857	0.360188	-0.0066084	0.977487
Rv1712	cmk	cytidylate kinase	-0.354383	0.747287	-0.323001	0.769489	4.11595	0.00444875	0.231754	0.830946	0.239145	0.82589
Rv1713	engA	GTPase Der	-0.174186	0.712842	-0.414033	0.390546	0.613336	0.207138	1.46633	0.00803332	0.59955	0.21645
Rv1714		oxidoreductase	-2.83304	0.0100691	-3.42208	0.00516099	-2.74348	0.01067	-2.94801	0.00640082	-1.20893	0.163268
Rv1715	fadB3	3-hydroxybutyryl-CoA dehydrogenase FadB	-0.684389	0.673507	-2.08089	0.294596	2.06227	0.154451	1.57598	0.267486	-0.515438	0.738533
Rv1716		hypothetical protein	-0.256754	0.541024	-0.233957	0.580465	0.684584	0.107156	-0.00433624	0.991491	0.194466	0.633824
Rv1718		hypothetical protein	-0.203528	0.452347	-0.359029	0.201652	0.130856	0.62107	0.836047	0.00463647	0.14684	0.576904
Rv1719		transcriptional regulator	1.42477	0.128759	0.612471	0.51095	0.0748856	0.935814	-0.312015	0.73747	1.79587	0.0592519
Rv1720c	vapC12	ribonuclease VapC12	0.144068	0.112757	0.169154	0.0671117	-0.112537	0.208725	-0.290542	0.00380819	-0.305068	0.00272836
Rv1721c	vapB12	antitoxin VapB12	0.0663321	0.773009	0.385316	0.107264	0.0246747	0.914084	0.0547915	0.808145	-0.214915	0.354772
Rv1722		carboxylase	0.181111	0.526117	1.23954	0.000602972	0.241915	0.399091	0.156824	0.58084	0.386452	0.185961
Rv1723		hydrolase	-0.208156	0.842073	-0.441354	0.680427	-0.368568	0.724951	-0.180405	0.860058	3.18554	0.00857847
Rv1724c		hypothetical protein	-0.0413386	0.772673	-0.148381	0.308144	-0.338992	0.0288297	-0.70161	0.000149416	-0.5549	0.00123466
Rv1725c		hypothetical protein	0.212645	0.325895	-0.117912	0.592572	0.48813	0.0310337	0.828375	0.000867265	0.377714	0.0848244
Rv1726		oxidoreductase	-4.98899	0.0946724	2.34757	0.350689	-8.82486	0.0238713	-6.69683	0.0450736	-0.733781	0.756914
Rv1727		hypothetical protein	1.14361	0.202239	1.19922	0.187396	1.99067	0.0239654	0.577212	0.514666	0.381049	0.676378
Rv1728c		hypothetical protein	-0.0948299	0.229379	-0.0359929	0.64166	-0.172746	0.0370769	-0.263288	0.00321514	-0.106756	0.178273
Rv1729c		S-adenosylmethionine-dependent methyltransferase	0.0906911	0.249069	-0.076326	0.329971	0.116113	0.144985	-0.00160667	0.983312	0.0680622	0.381838
Rv1730c		penicillin-binding protein	0.0819207	0.194681	-0.0535985	0.389406	-0.115535	0.0745487	0.0426853	0.489875	-0.216301	0.00259367
Rv1731	gabD2	succinate-semialdehyde dehydrogenase	0.846843	0.266206	0.00603249	0.993485	0.867755	0.255133	-0.18867	0.798425	0.948145	0.216474
Rv1732c		hypothetical protein	0.350025	0.0410209	0.107517	0.504834	0.472005	0.0085693	0.325894	0.0544729	0.63538	0.00098086
Rv1733c		transmembrane protein	-0.0395861	0.935251	0.531434	0.267193	-0.288307	0.559237	-0.32454	0.495706	0.126888	0.783598
Rv1734c		hypothetical protein	-0.058899	0.898352	0.0670672	0.885584	-0.0250663	0.955735	-0.339365	0.454136	-0.51246	0.280113
Rv1735a		hypothetical protein	-0.649171	0.180849	-0.644057	0.196838	0.0678692	0.873278	-0.399934	0.356881	-0.606152	0.188317
Rv1735c		membrane protein	-0.136245	0.71099	-0.392722	0.310744	0.00149607	0.996609	-0.073851	0.833912	-0.0887807	0.803579
Rv1736c	narX	nitrate reductase-like protein NarX	0.408335	0.124359	-0.119045	0.65693	-0.0902538	0.729156	0.114252	0.65173	-0.016777	0.947852
Rv1737c	narK2	nitrate/nitrite transporter	-0.187799	0.446643	0.337686	0.172873	-0.200866	0.411906	-0.190201	0.426639	0.253037	0.289396
Rv1738		hypothetical protein	0.150678	0.40606	1.62291	8.68472e-08	0.765047	0.000460455	-0.494331	0.0132665	0.858604	0.00014788
Rv1739c		sulfate ABC transporter permease	-0.0397576	0.657401	-0.0944918	0.299331	-0.0791791	0.381391	-0.1859	0.050752	-0.094236	0.299748
Rv1740	vapB34	antitoxin VapB34	-0.00849685	0.983692	0.238793	0.564621	-0.444693	0.30434	0.482973	0.209743	0.142974	0.716414
Rv1741	vapC34	ribonuclease VapC34	-2.40714	0.0178961	-1.84814	0.051963	-2.71705	0.00991365	-2.79309	0.00762985	-1.94859	0.0385318
Rv1742		hypothetical protein	-0.322358	0.658877	-0.168011	0.817603	3.30234	0.000889962	0.0470869	0.947863	-0.108856	0.880251
Rv1743	pknE	serine/threonine-protein kinase PknE	-0.331388	0.291111	-0.246113	0.428441	-0.305758	0.328097	0.0275281	0.928293	0.393188	0.213457
Rv1744c		membrane protein	-0.0415405	0.829053	-0.0346497	0.858123	-0.188488	0.333969	-0.425427	0.0382299	-0.293807	0.139062
Rv1745c	idi	isopentenyl-diphosphate delta-isomerase	-0.856085	0.053381	-0.220123	0.589591	-0.611152	0.147116	-0.909757	0.0375361	-0.523244	0.205283
Rv1746	pknF	serine/threonine-protein kinase PknF	0.32542	0.045555	0.289664	0.0714826	0.174532	0.260575	0.342188	0.036542	0.295926	0.0658503
Rv1747		ABC transporter ATP-binding protein/permease	-0.127052	0.816811	0.313362	0.570259	0.00862644	0.987434	0.0584366	0.915053	-0.505813	0.365333
Rv1748		hypothetical protein	-0.175386	0.221521	0.0876199	0.533495	0.0271082	0.845314	-0.310564	0.0373864	-0.160468	0.257734
Rv1749c		integral membrane protein	0.191885	0.0234088	0.262025	0.00354777	-0.0770371	0.328602	-0.4633	1.8399899885071e-05	-0.203014	0.0174599
Rv1750c	fadD1	fatty-acid--CoA ligase FadD1	0.187821	0.0745985	0.0754744	0.454539	-0.052211	0.602824	-0.168062	0.106886	-0.148334	0.151197
Rv1751		oxidoreductase	-0.174766	0.00264822	-0.194612	0.00113872	-0.115944	0.0311706	-0.0841581	0.105378	-0.0753185	0.143998
Rv1752		hypothetical protein	0.140605	0.299817	-0.0447943	0.738663	0.1464	0.280028	0.236428	0.0886222	0.291505	0.040367
Rv1753c	PPE24	PPE family protein PPE24	-0.34948	0.011593	0.0210305	0.865427	-0.418044	0.00361392	-0.776023	1.1182757705423e-05	-0.423727	0.00325594
Rv1754c		hypothetical protein	0.0471664	0.666944	0.429321	0.00110139	-0.240624	0.0403139	-0.39539	0.00212134	-0.386238	0.00254462
Rv1758	cut1	cutinase	-0.282564	0.699414	0.235019	0.738778	-0.0304757	0.965166	-0.725398	0.320424	-0.627793	0.39439
Rv1759c	wag22	PE-PGRS family protein Wag22	-0.882064	0.113576	-0.362759	0.48917	0.363563	0.442116	-0.297715	0.536118	-0.135022	0.778764
Rv1760		diacylglycerol acyltransferase	-0.0644946	0.565102	-0.0053257	0.961944	-0.186963	0.108179	-0.172047	0.136096	-0.351442	0.00569152
Rv1761c		hypothetical protein	0.0182531	0.89888	0.104038	0.474242	-0.308041	0.045867	-0.190257	0.194142	-0.297445	0.0517481
Rv1762c		hypothetical protein	0.21589	0.0132645	0.320857	0.000793177	-0.0130105	0.868508	-0.313846	0.000952063	-0.18914	0.0266692
Rv1765c		hypothetical protein	0.889855	2.95548e-09	0.643263	2.46987e-07	1.53399	1.14022e-12	-0.0115576	0.878431	0.0685459	0.370818
Rv1766		hypothetical protein	-0.587364	0.00215236	-0.639242	0.00113936	-0.476849	0.00880816	-0.884884	4.97715225082045e-05	-0.402866	0.0222879
Rv1767		hypothetical protein	-0.334432	0.0234067	-0.146898	0.286671	-0.341791	0.0206105	-0.429078	0.00515418	-0.175346	0.202663
Rv1768	PE_PGRS31	PE-PGRS family protein PE_PGRS31	-0.422133	0.0104291	-0.160291	0.285043	-0.113523	0.440176	0.110982	0.445518	0.189722	0.200876
Rv1769		hypothetical protein	-0.105531	0.0840172	-0.0373912	0.522911	-0.00601206	0.917553	0.0765471	0.199145	0.0546719	0.353021
Rv1770		hypothetical protein	-0.328774	0.00553131	0.0114484	0.912161	-0.243554	0.0300773	-0.272004	0.0170923	-0.119614	0.258179
Rv1771		L-gulono-1,4-lactone dehydrogenase	0.0221206	0.69911	0.0667308	0.25272	-0.00207553	0.970998	-0.174332	0.00698877	-0.111404	0.0652276
Rv1772		hypothetical protein	-0.187469	0.0213177	-0.0676095	0.370207	-0.183666	0.0236173	-0.00666197	0.92862	0.00614002	0.934214
Rv1773c		transcriptional regulator	0.127809	0.674332	-0.187111	0.558841	0.288719	0.336081	0.980452	0.00256056	0.473268	0.115211
Rv1774		oxidoreductase	-0.136735	0.273801	0.0653204	0.595586	-0.326777	0.0157209	0.0403492	0.739863	-0.172694	0.169692
Rv1775		hypothetical protein	-0.317987	0.00301416	-0.29297	0.00544282	-0.195038	0.046805	-0.0796232	0.389416	0.0820141	0.375859
Rv1776c		transcriptional regulator	-0.349004	0.119689	0.0559039	0.793363	-0.245369	0.257357	0.434402	0.0449872	0.216112	0.301561
Rv1777	cyp144	cytochrome P450 Cyp144	0.0201691	0.932596	-0.437799	0.0914383	-0.106895	0.653635	-0.0641904	0.783166	0.259318	0.273439
Rv1778c		hypothetical protein	0.200464	0.00588755	-0.0155337	0.808411	-0.0210856	0.742019	-0.111156	0.0966613	0.0703177	0.280425
Rv1779c		integral membrane protein	0.277708	0.00015178	0.146455	0.0189966	0.189141	0.00393283	0.0888087	0.132533	0.183638	0.00482428
Rv1780		hypothetical protein	-0.506788	1.01454e-05	-0.263856	0.00437952	-0.456609	3.23793e-05	-0.372408	0.000255976	-0.357984	0.00037112
Rv1781c	malQ	4-alpha-glucanotransferase	0.380605	0.00629292	-0.0997045	0.430465	0.331368	0.0143739	0.475367	0.00110215	0.419638	0.00301618
Rv1782	eccB5	ESX-5 type VII secretion system protein EccB5	0.0635257	0.285036	0.117659	0.0575149	0.005985	0.918256	0.193368	0.00400537	-0.0892559	0.13983
Rv1783	eccC5	ESX-5 type VII secretion system protein EccC5	0.00587128	0.900631	0.140342	0.0080723	-0.0501071	0.295191	-0.0628018	0.193881	-0.173364	0.00182118
Rv1785c	cyp143	cytochrome P450 Cyp143	0.0933675	0.180376	0.0871607	0.209775	0.0605656	0.376604	0.161292	0.0277362	0.0734694	0.286027
Rv1786		ferredoxin	-0.136322	0.243146	-0.0581783	0.612296	-0.194977	0.102241	-0.153601	0.189671	-0.304484	0.0156433
Rv1787	PPE25	PPE family protein PPE25	-0.491175	0.0526743	-0.317041	0.196014	-0.301684	0.209731	-0.347373	0.146768	0.0462598	0.840722
Rv1788	PE18	PE family protein PE18	0.296164	0.474518	0.455107	0.279269	0.568303	0.165763	0.31608	0.426303	0.617407	0.12827
Rv1789	PPE26	PPE family protein PPE26	-0.0713542	0.503357	0.127355	0.239638	-0.238776	0.0361845	-0.294499	0.0123331	-0.261953	0.0232681
Rv1790	PPE27	PPE family protein PPE27	-0.0923282	0.541519	-0.0154924	0.918396	-0.0997429	0.507279	0.0134737	0.926885	-0.0040779	0.978019
Rv1791	PE19	PE family protein PE19	0.113009	0.100445	0.00794252	0.904003	0.0892737	0.187066	0.0404969	0.540038	0.1243	0.0729905
Rv1793	esxN	ESAT-6 like protein EsxN	-0.00616702	0.940515	0.185993	0.0365386	-0.305497	0.00179611	-0.728172	1.5936694353849e-07	-0.263722	0.0052395
Rv1794		hypothetical protein	-0.133635	0.144046	-0.0558268	0.529832	-0.373024	0.000591497	-0.663479	1.2214681267288e-06	-0.393281	0.00036727
Rv1795	eccD5	ESX-5 type VII secretion system protein EccD	-0.0685279	0.297932	-0.19607	0.00733566	-0.0299788	0.64408	0.107047	0.112345	0.105819	0.116221
Rv1796	mycP5	membrane-anchored mycosin MycP	-0.239651	0.00545888	-0.192708	0.0199742	-0.102776	0.186311	0.197504	0.0174883	0.023	0.761105
Rv1797	eccE5	ESX-5 type VII secretion system protein EccE	-0.299396	8.13527e-05	-0.199031	0.00300531	-0.105652	0.0813479	-0.0552911	0.344228	0.038694	0.504887
Rv1798	eccA5	ESX-5 type VII secretion system protein EccA	-0.79639	6.25069e-08	-0.274667	0.00449837	-0.325251	0.00125673	-0.236601	0.0116095	-0.235964	0.0118026
Rv1799	lppT	lipoprotein LppT	0.147808	0.352199	-0.0737815	0.642641	-0.267361	0.104364	-0.63536	0.000880478	-0.185282	0.246528
Rv1800	PPE28	PPE family protein PPE28	0.0619215	0.433328	-0.0638179	0.420352	-0.159811	0.0548795	-0.282621	0.00213057	-0.0766731	0.334113
Rv1801	PPE29	PPE family protein PPE29	0.329114	0.296176	-0.00876711	0.978161	-0.163544	0.605373	0.00351322	0.990824	0.0504011	0.869999
Rv1802	PPE30	PPE family protein PPE30	0.00911311	0.948581	0.366567	0.0179288	-0.20565	0.160026	-0.528084	0.00164047	-0.245397	0.0962364
Rv1803c	PE_PGRS32	PE-PGRS family protein PE_PGRS32	-0.0325727	0.813188	0.0372647	0.78786	0.00564984	0.967104	-0.178845	0.201663	-0.141868	0.308102
Rv1804c		hypothetical protein	0.303641	0.0308663	0.146002	0.276203	-0.0693921	0.597337	-0.101858	0.435863	-0.390237	0.00830234
Rv1805c		hypothetical protein	0.722911	0.0639631	0.694938	0.0783346	0.189254	0.619082	-0.934339	0.0323029	-0.810244	0.061295
Rv1806	PE20	PE family protein PE20	1.38928	3.6981e-06	1.21897	1.79908e-05	0.553	0.0145069	-0.104618	0.612474	-0.260622	0.221943
Rv1808	PPE32	PPE family protein PPE32	0.690567	1.03585e-06	0.616916	4.22607e-06	0.263566	0.00970643	-0.180105	0.0617973	-0.247534	0.0142669
Rv1809	PPE33	PPE family protein PPE33	-0.145941	0.126103	0.196277	0.045478	-0.177629	0.0671704	-0.71623	7.62914438770607e-07	-0.373569	0.00081493
Rv1810		hypothetical protein	-0.20034	0.00835756	-0.0388423	0.566906	-0.0706089	0.303675	-0.368757	4.77853031442641e-05	-0.0076458	0.909767
Rv1811	mgtC	Mg2+ transport P-type ATPase MgtC	-0.00544301	0.959801	-0.135391	0.222089	0.136583	0.216974	0.157883	0.156347	0.364906	0.00346989
Rv1812c		dehydrogenase	0.287908	0.000557709	0.24993	0.00182606	0.139503	0.0530351	-0.394302	2.41914212222373e-05	-0.108595	0.123258
Rv1813c		hypothetical protein	0.187988	0.258349	0.353818	0.0429787	0.117057	0.474739	-0.0980393	0.546313	0.067616	0.676721
Rv1814	erg3	membrane-bound C-5 sterol desaturase	-0.0791649	0.48302	0.205973	0.0804439	-0.13993	0.222587	-0.26643	0.0281846	-0.34968	0.00605981
Rv1815		hypothetical protein	0.0971126	0.215791	0.190871	0.0223793	0.0609435	0.430154	-0.47598	1.14696389071658e-05	0.124719	0.117161
Rv1816		HTH-type transcriptional regulator	-0.0494937	0.65941	-0.103871	0.360791	-0.133874	0.242148	-0.441249	0.00106744	-0.223595	0.0596199
Rv1817		flavoprotein	0.121835	0.229202	0.150307	0.143497	-0.184192	0.0776086	-0.25825	0.0174242	-0.276497	0.0120628
Rv1818c	PE_PGRS33	PE-PGRS family protein PE_PGRS33	0.102694	0.674037	0.11358	0.645806	0.375167	0.12987	0.492127	0.0486389	0.612296	0.0176768
Rv1819c	bacA	vitamin B12 transport ATP-binding protein BacA	-0.0412772	0.612364	0.301607	0.00171513	-0.191876	0.0290648	-0.362021	0.00035993	-0.27219	0.00369902
Rv1820	ilvG	acetolactate synthase large subunit IlvG	-0.0488671	0.585887	0.0297819	0.739332	-0.0339443	0.704115	-0.02719	0.760325	0.0681402	0.448421
Rv1821	secA2	accessory Sec system translocase SecA2	-0.103887	0.069055	0.0447755	0.412801	-0.0430391	0.43073	0.0746194	0.180295	-0.0482682	0.378078
Rv1822	pgsA2	CDP-diacylglycerol--glycerol-3-phosphate 3-phosphatidyltransferase	-0.0683836	0.489168	-0.00945516	0.923252	-0.187072	0.0709561	-0.230214	0.0300686	-0.238426	0.0254508
Rv1823		hypothetical protein	0.296604	0.00835519	0.196579	0.0635585	0.403303	0.000866358	0.262874	0.0166867	0.252814	0.0206078
Rv1824		hypothetical protein	0.257669	0.0406744	0.15583	0.197394	0.24498	0.0500188	0.129628	0.277085	0.134473	0.260778
Rv1825		hypothetical protein	-0.0305815	0.642518	0.0419128	0.52605	-0.0222067	0.735567	-0.196362	0.0079521	-0.147134	0.037144
Rv1826	gcvH	glycine cleavage system protein H	0.161085	0.0466669	0.101777	0.191668	0.0932355	0.229545	-0.00100473	0.989418	0.0332194	0.662025
Rv1827	garA	glycogen accumulation regulator GarA	-0.14605	0.0591075	0.0916952	0.219861	-0.253244	0.00287533	-0.367519	0.000110692	-0.364542	0.0001202
Rv1828		HTH-type transcriptional regulator	0.148624	0.103324	0.150596	0.0992445	-0.105569	0.237306	-0.0991187	0.265814	-0.133975	0.138865
Rv1829		hypothetical protein	-0.235628	0.0134207	-0.0829851	0.341264	-0.292101	0.00335827	-0.0600455	0.487422	-0.272589	0.00541906
Rv1830		HTH-type transcriptional regulator	-0.324903	0.000485827	-0.0651358	0.392359	-0.395512	7.2287e-05	-0.137855	0.0814279	-0.278302	0.00178125
Rv1831		hypothetical protein	0.0280814	0.699528	0.0723411	0.326709	-0.154337	0.0466307	0.0551504	0.451289	-0.28231	0.0011915
Rv1832	gcvB	glycine dehydrogenase	-0.153586	0.00684968	-0.210344	0.00062576	0.013039	0.794985	0.341486	3.90119158216432e-06	0.0787367	0.130426
Rv1833c		haloalkane dehalogenase	0.969805	7.2432e-10	0.94106	1.11765e-09	1.34799	6.2706e-12	-0.483202	7.16312355806981e-06	-0.278455	0.0016545
Rv1834	lipZ	hydrolase	0.0850782	0.660041	-0.164254	0.408881	0.298741	0.131119	0.203046	0.291332	0.361343	0.0705507
Rv1835c		serine esterase	-0.455317	0.000195189	-0.324085	0.0034506	0.0322248	0.73564	0.38848	0.000790209	0.290468	0.00701503
Rv1836c		hypothetical protein	-0.111981	0.0963912	0.0446595	0.490863	0.00391496	0.951462	-0.0512547	0.430175	-0.0565169	0.385416
Rv1837c	glcB	malate synthase	0.0817113	0.0581041	0.11885	0.00912993	0.129165	0.00533999	0.122051	0.0077287	0.043438	0.293513
Rv1838c	vapC13	ribonuclease VapC13	0.255971	0.0499962	0.0271033	0.825485	-0.0503474	0.681926	0.0966388	0.433313	-0.0787213	0.522798
Rv1839c	vapB13	antitoxin VapB13	0.0239518	0.927814	0.329531	0.222373	0.332524	0.20839	0.531335	0.0468335	0.480654	0.0718537
Rv1840c	PE_PGRS34	PE-PGRS family protein PE_PGRS34	-0.73794	0.093761	-0.34021	0.414845	-0.251986	0.521755	-0.12497	0.736575	-0.228027	0.552568
Rv1841c		hypothetical protein	-0.254562	0.00965929	-0.215403	0.0244105	0.0503373	0.567368	0.312629	0.00230252	0.223127	0.0198895
Rv1842c		hypothetical protein	-0.395348	8.24398e-05	-0.25614	0.00365498	-0.136203	0.0878967	0.191322	0.0211272	0.0618558	0.420146
Rv1843c	guaB1	inosine-5'-monophosphate dehydrogenase	-0.00929902	0.887085	0.00797635	0.903111	0.187238	0.0104569	0.627669	4.89839450235392e-08	0.291588	0.00036082
Rv1844c	gnd1	6-phosphogluconate dehydrogenase	0.0548194	0.313767	-0.0317236	0.555774	0.0946448	0.0915878	0.259935	0.000158286	0.0676225	0.217636
Rv1845c	blaR	sensor-transducer protein BlaR	0.151563	0.565602	-0.375483	0.182341	0.744791	0.00932794	1.32526	6.82897190158071e-05	0.705971	0.0124579
Rv1846c	blaI	transcriptional repressor BlaI	0.0747203	0.424818	0.209871	0.0355312	-0.0325006	0.72623	0.152266	0.114578	0.0682279	0.465161
Rv1847		esterase	-0.0155029	0.814701	0.0173523	0.79332	0.170086	0.0188687	0.0496977	0.454996	0.0234332	0.722964
Rv1848	ureA	urease subunit gamma	0.305831	0.368003	-0.382972	0.29072	0.746459	0.0343372	1.15407	0.00216757	0.876243	0.0144297
Rv1849	ureB	urease subunit beta	-0.143114	0.497086	-0.208125	0.33365	-0.116225	0.577049	0.286088	0.169488	-0.0469871	0.818996
Rv1850	ureC	urease subunit alpha	-0.302879	0.00144749	-0.291268	0.00198441	-0.166483	0.0500378	-0.309775	0.00118611	-0.0334402	0.67517
Rv1851	ureF	urease accessory protein UreF	-0.0516136	0.854591	-0.623311	0.054303	0.211176	0.443403	0.436058	0.111293	0.832573	0.0050972
Rv1852	ureG	urease accessory protein UreG	0.0971674	0.666267	0.0175675	0.938538	-0.0930894	0.679771	0.170091	0.444042	0.343328	0.133303
Rv1853	ureD	urease accessory protein UreD	0.0238534	0.919735	-0.23454	0.343402	0.297266	0.210898	0.483038	0.0459919	0.590121	0.0180958
Rv1854c	ndh	NADH dehydrogenase	0.314413	0.000590493	0.33435	0.000338861	-0.000574125	0.993845	0.246363	0.00406731	-0.144832	0.0659433
Rv1855c		oxidoreductase	0.020978	0.811057	0.2087	0.0282119	-0.17621	0.0584148	-0.0366509	0.676374	-0.240877	0.0132782
Rv1856c		oxidoreductase	0.695939	0.00181505	0.292078	0.137004	0.52645	0.0120303	0.363462	0.0672236	0.552178	0.00895063
Rv1857	modA	molybdate ABC transporter substrate-binding lipoprotein ModA	0.467948	0.00019491	0.163458	0.110903	0.250304	0.0200409	0.0990664	0.320725	0.242694	0.0234344
Rv1858	modB	molybdenum ABC transporter permease ModB	0.304684	0.0757954	0.217078	0.199103	0.288151	0.090114	0.07147	0.658629	0.29427	0.0825391
Rv1859	modC	molybdenum ABC transporter ATP-binding protein ModC	0.203277	0.0332784	-0.0544502	0.542139	0.149237	0.106082	0.492201	3.82285080980998e-05	0.256575	0.00954105
Rv1860	apa	hypothetical protein	-0.0233476	0.795085	0.0739367	0.415628	-0.0301997	0.736973	-0.243076	0.0143884	0.0371639	0.679431
Rv1861		transmembrane protein	-0.407088	0.00239659	-0.0699999	0.542312	-0.462148	0.000862333	-0.571128	0.000119636	-0.54908	0.00017825
Rv1862	adhA	alcohol dehydrogenase A	-0.10454	0.535478	-0.0917017	0.587582	0.321257	0.0678119	0.408906	0.0235641	0.305842	0.0800449
Rv1863c		integral membrane protein	0.00555644	0.914322	0.0387738	0.456855	-0.0644909	0.222963	-0.173698	0.0036211	-0.0405728	0.436537
Rv1864c		hypothetical protein	0.0539282	0.501345	0.125623	0.129107	0.0450748	0.57303	-0.00937779	0.906079	-0.038906	0.626029
Rv1865c		short-chain type dehydrogenase	0.118173	0.292457	0.113402	0.312895	0.09314	0.402736	0.0716856	0.516167	0.0161255	0.883381
Rv1866		hypothetical protein	0.217198	0.0271953	0.197424	0.0421636	0.157382	0.0968293	-0.0802005	0.381342	0.036459	0.687795
Rv1867		hypothetical protein	0.217617	0.0611189	0.0379803	0.730691	0.210611	0.068596	0.0855606	0.43751	0.178722	0.116318
Rv1868		hypothetical protein	0.240657	0.00820159	0.0769531	0.349326	0.163878	0.0562204	0.397369	0.000136236	0.23888	0.00846221
Rv1869c		reductase	0.0021027	0.97517	0.0768523	0.265147	0.0260047	0.700919	0.0497978	0.46474	0.031881	0.638082
Rv1870c		hypothetical protein	-0.448807	0.000318255	-0.953363	5.2514e-08	-0.154768	0.13269	-0.0662822	0.506678	0.258335	0.017804
Rv1871c		hypothetical protein	-0.0263591	0.644555	-0.0815337	0.165467	0.0409116	0.47609	0.0521979	0.365674	0.107385	0.0737541
Rv1872c	lldD2	L-lactate dehydrogenase	0.158872	0.0435831	-0.0368923	0.617249	0.268139	0.00199088	0.278438	0.00147946	0.366151	0.00012522
Rv1873		hypothetical protein	0.158349	0.426597	0.19629	0.331287	0.138625	0.482895	0.312237	0.118617	-0.0408838	0.834738
Rv1874		hypothetical protein	0.188141	0.0925302	0.189713	0.0903758	0.107343	0.32191	0.314338	0.00865372	-0.127256	0.243314
Rv1875		hypothetical protein	0.425365	0.00953874	0.11563	0.43565	0.448384	0.00680322	0.639456	0.000424971	0.41251	0.0113055
Rv1876	bfrA	bacterioferritin BfrA	-0.0766692	0.552761	0.166095	0.207765	-0.315743	0.0241344	-0.510649	0.00100616	-0.487947	0.00145946
Rv1877		MFS-type transporter	0.210356	0.008596	-0.00556101	0.937787	0.257391	0.00211479	0.401249	3.38113062286757e-05	0.331454	0.00023852
Rv1878	glnA3	glutamine synthetase GlnA	-0.0926656	0.371617	0.126122	0.228966	-0.140857	0.181008	-0.149866	0.154839	-0.0761591	0.459171
Rv1879		hypothetical protein	-0.124452	0.347968	-0.046686	0.721925	-0.167853	0.210108	-0.26304	0.0570571	-0.256839	0.0629595
Rv1880c	cyp140	cytochrome P450 Cyp140	0.0479831	0.527109	0.238754	0.00550756	-0.125782	0.109791	-0.0144037	0.848497	-0.18544	0.0239817
Rv1881c	lppE	lipoprotein LppE	-0.437492	0.000721444	-0.0928387	0.386244	-0.230976	0.0416842	-0.106892	0.319421	-0.159218	0.14581
Rv1882c		short-chain type dehydrogenase/reductase	-0.0959767	0.363953	-0.220644	0.0484778	0.13869	0.194287	0.455771	0.000405944	0.159336	0.138588
Rv1883c		hypothetical protein	-0.0978564	0.126531	0.0712216	0.257741	-0.0341067	0.581571	-0.259403	0.000602449	0.0100433	0.870456
Rv1884c	rpfC	resuscitation-promoting factor RpfC	0.236127	0.134186	0.0701777	0.645672	0.371196	0.0247072	-0.138635	0.367208	0.550214	0.00208517
Rv1885c		chorismate mutase	0.313561	0.000439812	0.182335	0.020514	0.175825	0.0245882	-0.206262	0.0102529	0.0308848	0.668091
Rv1886c	fbpB	diacylglycerol acyltransferase/mycolyltransferase Ag85B	0.206003	0.00650363	0.289294	0.000466171	0.0635131	0.347996	-0.538261	4.86566360887919e-07	-0.189509	0.0109336
Rv1887		hypothetical protein	0.140976	0.0965323	0.0667111	0.415338	-0.0838387	0.308955	-0.179308	0.0393122	-0.271327	0.00374873
Rv1890c		hypothetical protein	-0.140118	0.190922	0.132613	0.214387	-0.316212	0.00727774	-0.522361	0.00011659	-0.408849	0.00110478
Rv1891		hypothetical protein	0.0139213	0.88675	0.0132098	0.892624	0.0506945	0.605171	0.188753	0.0670866	0.112826	0.257421
Rv1892		membrane protein	-0.0997483	0.298249	0.102598	0.28531	0.119705	0.212193	-0.00290277	0.975125	-0.0687504	0.465972
Rv1893		hypothetical protein	0.636753	9.30385e-05	0.219872	0.0953463	0.53594	0.000479793	0.306201	0.0230645	0.256153	0.0525385
Rv1894c		hypothetical protein	0.227772	0.0123977	0.139783	0.102859	-0.22632	0.0129282	-0.1753	0.0452639	-0.354754	0.0004753
Rv1895		zinc-binding alcohol dehydrogenase	0.200627	0.0114344	0.175142	0.0240363	0.165875	0.0310369	0.0476412	0.505643	-0.0865122	0.234752
Rv1896c		S-adenosyl-L-methionine-dependent methyltransferase	0.201389	0.00974997	0.209926	0.00755276	0.00541246	0.937968	-0.324846	0.000233747	-0.159129	0.0338851
Rv1897c		D-tyrosyl-tRNA(Tyr) deacylase	0.246749	0.202773	0.0105102	0.956253	0.172408	0.366136	0.0439331	0.814296	0.053768	0.774883
Rv1898		hypothetical protein	0.308363	0.0151258	0.402977	0.00271708	0.208372	0.0839519	-0.143572	0.221547	0.0672063	0.559705
Rv1899c	lppD	lipoprotein LppD	-0.138506	0.276883	-0.0782951	0.533682	-0.344288	0.0131105	-0.318366	0.0199222	-0.125973	0.320392
Rv1900c	lipJ	lignin peroxidase LipJ	-0.0204606	0.847466	-0.182703	0.100984	-0.0104016	0.922014	0.484849	0.000288599	0.0859647	0.422889
Rv1901	cinA	competence damage-inducible protein CinA	0.0619258	0.230138	-0.0753432	0.148846	0.0541564	0.291256	-0.0448917	0.378828	0.0818164	0.11877
Rv1902c	nanT	sialic acid-transport integral membrane protein NanT	-0.133745	0.199615	0.0393086	0.69918	-0.257009	0.0206895	-0.376416	0.00173613	-0.341422	0.00362012
Rv1903		membrane protein	-0.140399	0.227945	-0.040314	0.723472	-0.301333	0.0162729	-0.547319	0.000176754	-0.588847	8.58147e-05
Rv1904		hypothetical protein	0.146099	0.0372927	-0.0941437	0.162484	0.182772	0.0118412	0.183211	0.011655	0.107622	0.113384
Rv1905c	aao	D-amino acid oxidase	-0.0848154	0.456253	-0.185445	0.11622	0.143801	0.212183	0.0762368	0.499258	0.204146	0.0832116
Rv1906c		hypothetical protein	-0.0757616	0.136733	-0.308628	1.0122e-05	-0.014407	0.769319	0.119022	0.0256035	-0.0610373	0.224565
Rv1907c		hypothetical protein	0.388609	0.00110544	0.47636	0.00017732	1.07899	9.10626e-09	-0.129758	0.201661	0.104907	0.297486
Rv1908c	katG	catalase-peroxidase	-0.0816471	0.224302	0.140167	0.0456039	-0.0796809	0.23512	-0.0515311	0.436443	-0.184015	0.01175
Rv1909c	furA	ferric uptake regulation protein FurA	0.249726	0.0115117	0.301647	0.00336536	0.157824	0.0896759	0.520405	2.17388927685102e-05	0.0276189	0.755626
Rv1910c		hypothetical protein	0.0641195	0.749827	-0.258242	0.217853	0.0616043	0.758312	0.317474	0.121889	0.392973	0.0609417
Rv1911c	lppC	lipoprotein LppC	-0.00254594	0.981442	0.0667429	0.544689	-0.245827	0.0369627	-0.192103	0.0936097	-0.136312	0.223909
Rv1912c	fadB5	oxidoreductase FadB	0.543022	1.31497e-05	0.530772	1.71907e-05	0.0108535	0.902296	-0.158129	0.0880183	-0.241634	0.0137084
Rv1913		hypothetical protein	0.284432	0.0309369	0.137212	0.272679	0.0711317	0.561713	0.026171	0.829214	0.0697539	0.568035
Rv1914c		hypothetical protein	0.129569	0.195465	-0.0212045	0.827995	-0.0740946	0.450837	-0.132287	0.186208	-0.0920575	0.35088
Rv1915	aceAa	isocitrate lyase AceAa	0.267586	0.00225965	0.313126	0.000624384	0.04938	0.510943	-0.0113238	0.87934	-0.0356952	0.633473
Rv1916	aceAb	isocitrate lyase AceAb	0.183075	0.00375194	0.175759	0.00498944	-0.00545171	0.920601	-0.0328436	0.55034	-0.252958	0.00025622
Rv1917c	PPE34	PPE family protein PPE34	-0.265172	0.0495686	0.113748	0.374358	-0.453609	0.00229369	-0.677857	5.99643858966863e-05	-0.445932	0.0025766
Rv1918c	PPE35	PPE family protein PPE35	-0.410597	0.00113932	0.290006	0.0128285	-0.188106	0.0875805	-0.814835	8.25514799246975e-07	-0.447327	0.00054626
Rv1919c		hypothetical protein	0.030614	0.74498	0.0370833	0.693981	-0.160231	0.102868	-0.539562	2.84751866228976e-05	-0.216204	0.0330286
Rv1920		membrane protein	0.404355	3.62848e-05	0.27787	0.00129433	0.303186	0.000611992	0.132312	0.0808331	0.137516	0.0707761
Rv1921c	lppF	lipoprotein LppF	0.214796	0.120274	0.0321419	0.810641	-0.117389	0.384229	-0.0779843	0.557109	-0.0359017	0.786593
Rv1922		lipoprotein	0.288193	0.00574478	0.238198	0.0180969	0.117713	0.210267	0.327919	0.00225345	0.00671272	0.941524
Rv1923	lipD	lipase LipD	0.17948	0.00861766	0.0642412	0.298953	0.117585	0.0672002	0.0778995	0.211332	0.00983588	0.871409
Rv1924c		hypothetical protein	0.32951	0.0169384	0.0223703	0.858696	0.441578	0.00256643	0.523823	0.000634277	0.345893	0.0128025
Rv1925	fadD31	fatty-acid--CoA ligase FadD31	0.0780372	0.0788029	0.106954	0.0205242	0.0955416	0.0354244	0.3147	1.27809402920752e-06	0.0616396	0.157324
Rv1926c	mpt63	immunogenic protein Mpt63	0.32334	0.000581193	0.426154	3.87982e-05	0.217364	0.0108409	0.000154003	0.99839	-0.0889687	0.254438
Rv1927		hypothetical protein	-0.307778	6.2159e-05	-0.350035	1.53953e-05	-0.103538	0.0874563	-0.147674	0.0195464	0.0618592	0.292314
Rv1928c		short-chain type dehydrogenase/reductase	0.133427	0.239982	0.29863	0.0150027	-0.194501	0.0946151	-0.641642	2.69193705198732e-05	-0.412817	0.00172698
Rv1929c		hypothetical protein	-0.0975355	0.437778	-0.0926748	0.460795	-0.293593	0.0295007	-0.235526	0.072711	-0.407247	0.00443451
Rv1931c		transcriptional regulator	0.194414	0.353931	0.152649	0.472542	0.341821	0.106644	0.879885	0.000313617	0.67807	0.0031246
Rv1932	tpx	2-Cys peroxiredoxin	-0.0119933	0.880503	0.0176251	0.825244	-0.199104	0.0222903	-0.406121	0.000100303	-0.123249	0.136337
Rv1933c	fadE18	acyl-CoA dehydrogenase FadE18	-0.327655	0.40886	-0.987373	0.0352447	-0.196963	0.606775	-0.465809	0.225706	-0.0542027	0.883356
Rv1934c	fadE17	acyl-CoA dehydrogenase FadE17	-0.0813496	0.841578	-0.646294	0.156913	-0.293096	0.476999	-0.526117	0.203247	-0.688287	0.112493
Rv1935c	echA13	enoyl-CoA hydratase EchA13	0.312822	0.123152	0.0574868	0.821846	0.275677	0.168024	-0.352397	0.0869182	-0.0803754	0.681517
Rv1936		monooxygenase	0.297374	0.147905	0.451488	0.0353665	0.286971	0.159639	0.118277	0.548631	0.319382	0.117752
Rv1937		oxygenase	0.0384941	0.751452	0.06902	0.572577	0.319304	0.0164885	-0.149765	0.226226	0.0294425	0.807681
Rv1938	ephB	epoxide hydrolase EphB	0.145516	0.510557	0.195391	0.383427	0.0962051	0.660871	-0.161812	0.46047	0.0225601	0.917375
Rv1939		oxidoreductase	-0.561712	0.335734	0.268641	0.615568	-0.00141203	0.997755	0.419512	0.391585	0.752061	0.129324
Rv1940	ribA1	riboflavin biosynthesis protein RibA	-0.687243	0.14466	-0.160244	0.716591	0.191017	0.642163	0.21428	0.590946	0.23261	0.56477
Rv1941		short-chain type dehydrogenase/reductase	-0.340495	0.0354544	-0.44006	0.00982533	0.00813976	0.956098	0.119431	0.418443	-0.0250378	0.864938
Rv1942c	mazF5	toxin MazF5	0.226965	0.108192	0.0537833	0.692974	0.342029	0.0207109	0.35515	0.0167024	0.299777	0.0386099
Rv1943c	mazE5	antitoxin MazE5	0.0418582	0.577937	0.156075	0.050615	0.006586	0.929849	-0.191572	0.0194457	-0.204831	0.0135524
Rv1944c		hypothetical protein	0.0927722	0.623103	-0.123414	0.523193	0.337423	0.0831075	0.595198	0.00439845	0.221112	0.241686
Rv1945		hypothetical protein	1.14049	2.62252e-09	1.04034	9.52923e-09	1.82467	3.25077e-12	-0.10019	0.304034	-0.335438	0.00279034
Rv1946c	lppG	lipoprotein	-0.0883046	0.677688	-0.113282	0.597564	-0.198868	0.353658	-0.692817	0.00448095	-0.608372	0.0106169
Rv1947		hypothetical protein	-0.0629302	0.771935	-0.504353	0.0339344	0.389493	0.0847244	0.565969	0.0164135	0.631142	0.00879344
Rv1948c		hypothetical protein	-0.210264	0.296837	-0.307463	0.137613	-0.465495	0.030241	-0.407737	0.0513812	-0.676083	0.00334999
Rv1950c		hypothetical protein	-0.0705397	0.567021	0.24949	0.0554833	-0.0333476	0.785432	-0.0115516	0.924551	-0.15209	0.224794
Rv1951c		hypothetical protein	0.235106	0.369051	-0.088929	0.739505	-0.433929	0.117404	-0.573447	0.0409445	-0.153822	0.554184
Rv1952	vapB14	antitoxin VapB14	0.126783	0.297729	-0.0469919	0.696315	-0.129116	0.289625	-0.2399	0.0583909	-0.0874939	0.467598
Rv1953	vapC14	ribonuclease VapC14	-0.18871	0.115269	-0.105933	0.364691	-0.479545	0.000676823	-0.195763	0.0999607	-0.255028	0.0379111
Rv1954c		hypothetical protein	0.268752	0.294272	0.336916	0.196225	0.0352133	0.889109	-0.530723	0.0502685	-0.0336632	0.893248
Rv1955	higB	toxin HigB	0.46551	0.0010597	0.454399	0.0013068	0.436442	0.00176958	-0.531517	0.000338473	-0.373228	0.00565321
Rv1956	higA	antitoxin HigA	0.699993	1.02755e-08	0.52479	4.87886e-07	0.897478	3.04742e-10	-0.0720334	0.277245	0.0706766	0.286176
Rv1957		SecB-like chaperone	0.394509	0.00367712	0.36593	0.0061705	0.352019	0.00787725	-0.936411	6.16876098143521e-07	-0.281967	0.0271139
Rv1958c		hypothetical protein	-0.667592	0.000526172	-0.599429	0.00140366	-0.490072	0.00525185	-0.4185	0.01266	-0.578283	0.00150177
Rv1959c	parE1	toxin ParE1	0.183516	0.425478	-0.19707	0.400232	0.247927	0.283579	0.65195	0.00958759	0.385553	0.102143
Rv1960c	parD1	antitoxin ParD1	0.101197	0.623076	0.049148	0.8138	0.450654	0.0367299	0.655738	0.00382098	0.672854	0.00331668
Rv1961		hypothetical protein	0.00399264	0.994586	-0.108822	0.530109	-0.0614863	0.69189	-0.196003	0.199693	-0.348751	0.0325588
Rv1962A	vapB35	antitoxin VapB35	0.109091	0.49153	0.416331	0.0164058	-0.283412	0.0873964	-0.471395	0.00795748	-0.425473	0.0148057
Rv1962c	vapC35	ribonuclease VapC35	0.322483	0.023485	0.110308	0.404846	0.0697936	0.594584	-0.16607	0.214347	0.116967	0.375592
Rv1963c	mce3R	transcriptional repressor Mce3R	0.0263951	0.837404	0.0870387	0.502547	0.174139	0.18633	0.307469	0.0263086	0.103762	0.421767
Rv1964	yrbE3A	integral membrane protein	-0.198274	0.423651	0.350443	0.159009	0.0340375	0.887157	-0.179357	0.454346	-0.211527	0.384743
Rv1965	yrbE3B	integral membrane protein	0.214167	0.581431	0.262482	0.506649	0.154028	0.68921	0.0549427	0.883958	0.29754	0.432699
Rv1966	mce3A	Mce family protein Mce3A	0.099931	0.590222	0.141624	0.451694	-0.213575	0.260986	0.063115	0.727215	0.074562	0.682782
Rv1967	mce3B	Mce family protein Mce3B	0.113644	0.704576	0.101995	0.73779	0.62008	0.0427576	0.297086	0.305054	0.305663	0.296769
Rv1968	mce3C	Mce family protein Mce3C	0.184635	0.591871	0.502285	0.153618	0.192164	0.572655	0.353957	0.288587	0.495224	0.145788
Rv1969	mce3D	Mce family protein Mce3D	0.291132	0.247329	0.524507	0.0460632	0.274449	0.269864	0.368934	0.13322	0.168183	0.491139
Rv1970	lprM	Mce family lipoprotein LprM	-0.61275	0.0136917	-0.230602	0.306895	0.186904	0.382485	0.399736	0.0666088	0.229074	0.282157
Rv1971	mce3F	Mce family protein Mce3F	-0.538604	0.0634529	-0.299525	0.282833	0.0402119	0.878645	-0.0815125	0.754514	-0.0376482	0.885702
Rv1972		Mce associated membrane protein	0.43425	0.358186	1.31079	0.00730116	1.34797	0.00477993	1.22237	0.00809137	1.36341	0.00395239
Rv1974		membrane protein	-0.23602	0.539461	0.262251	0.486095	-0.874965	0.0418707	0.31807	0.372432	-0.109077	0.766737
Rv1975		hypothetical protein	-0.189195	0.372997	0.195699	0.352396	0.335815	0.110048	0.0918837	0.646818	0.219349	0.283221
Rv1976c		hypothetical protein	0.140438	0.357833	0.0295806	0.846402	0.241572	0.120433	0.0935318	0.530914	0.40615	0.0133949
Rv1977		hypothetical protein	0.0498115	0.5564	-0.0861094	0.316331	0.0275006	0.744078	0.215154	0.0192069	0.0121867	0.884637
Rv1978		hypothetical protein	0.207403	0.0142203	0.274323	0.00225027	0.194431	0.0201405	0.143162	0.0751928	-0.0838487	0.281474
Rv1979c		permease	-0.272684	0.00482115	-0.496334	2.18674e-05	-0.437838	8.32404e-05	-0.710882	2.86891443749826e-07	-0.353195	0.00064239
Rv1980c	mpt64	immunogenic protein Mpt64	0.0781147	0.448698	-0.125965	0.228625	-0.237953	0.0312501	-0.821181	5.35535065476356e-07	-0.475662	0.00024388
Rv1981c	nrdF1	ribonucleoside-diphosphate reductase subunit beta NrdF1	0.191008	0.0099315	0.326836	0.000135582	-0.0380918	0.566876	-0.115541	0.0954043	-0.312633	0.00020954
Rv1982A	vapB36	antitoxin VapB36	0.467012	0.0499117	0.128252	0.571933	0.488614	0.0407969	0.45789	0.0521737	0.618562	0.0121849
Rv1982c	vapC36	ribonuclease VapC36	-0.185882	0.295274	-0.263544	0.148205	-0.217371	0.222409	-0.19025	0.278166	-0.250794	0.160814
Rv1983	PE_PGRS35	PE-PGRS family protein PE_PGRS35	0.0501689	0.676688	0.286398	0.027865	-0.0988156	0.415219	-0.254185	0.0471991	-0.343499	0.0104898
RV1984a		hypothetical protein	-0.0758627	0.569756	0.177162	0.194409	-0.0593516	0.655644	-0.0501865	0.705496	-0.292594	0.0400421
Rv1984c	cfp21	cutinase	0.182011	0.0150982	0.190177	0.011774	0.00992915	0.883544	-0.115072	0.104055	-0.180392	0.0158613
Rv1985c		HTH-type transcriptional regulator	0.281251	0.0687502	-0.160481	0.289106	0.080556	0.583631	0.277461	0.0696255	0.0227088	0.876286
Rv1986		amino acid transporter	0.203489	0.164162	0.114271	0.428338	0.437827	0.00615018	0.401354	0.0102244	0.533519	0.00139868
Rv1987		chitinase	-0.172427	0.008334	0.0727626	0.221371	-0.177847	0.00683965	0.158704	0.0136115	-0.0957884	0.113348
Rv1988	erm(37)	23S rRNA (adenine(2058)-N(6))-methyltransferase Erm(37)	0.652039	0.0301273	0.283935	0.329605	0.795006	0.00983011	1.23313	0.000277672	0.976275	0.00222611
Rv1989c		hypothetical protein	0.368687	0.00128976	0.292268	0.00709307	0.0706315	0.464662	0.109644	0.260716	-0.0315065	0.742371
Rv1990c		transcriptional regulator	0.686684	2.71467e-05	0.335786	0.011797	0.518509	0.000450229	0.42039	0.00249489	0.245378	0.0528953
Rv1991A	mazE6	antitoxin MazE6	-0.0594852	0.666278	-0.0449306	0.745083	-0.14514	0.299243	-0.215547	0.129302	-0.3888	0.0112548
Rv1991c	mazF6	mRNA interferase MazF6	0.0582825	0.598067	0.126766	0.260009	0.0277571	0.800834	0.34817	0.00535857	-0.033864	0.758119
Rv1992c	ctpG	cation transporter ATPase G	0.066947	0.483955	0.020408	0.830156	0.124223	0.201794	0.459395	0.000157984	0.0556201	0.558945
Rv1993c		hypothetical protein	0.103735	0.773583	0.255505	0.484236	0.800209	0.0281306	0.659281	0.060351	0.1543	0.658195
Rv1994c	cmtR	HTH-type transcriptional regulator CmtR	0.577804	0.000403124	0.0937276	0.486898	0.437648	0.00380738	0.562462	0.000464448	0.309932	0.0287308
Rv1995		hypothetical protein	0.525945	0.0601604	0.483901	0.0853206	0.289257	0.2835	-0.0962592	0.716296	-0.0792383	0.767119
Rv1996		universal stress protein	0.03334	0.79901	0.65636	0.000108498	0.417255	0.00489767	0.328122	0.0200849	0.591983	0.00027375
Rv1997	ctpF	cation transporter ATPase F	-0.0830858	0.57922	0.115437	0.443376	-0.00384796	0.979283	0.0277066	0.85043	-0.0953343	0.521746
Rv1998c		hypothetical protein	0.54718	0.000184783	0.35916	0.00586828	0.188677	0.113265	-0.296698	0.0182157	-0.0956855	0.407805
Rv1999c		transporter	0.28626	0.534488	0.222359	0.638266	0.659088	0.143866	0.516348	0.238108	0.473116	0.286107
Rv2000		hypothetical protein	0.389487	4.08376e-05	0.296243	0.000597849	0.0461625	0.513856	-0.396943	3.33705499170061e-05	-0.304961	0.00046154
Rv2001		hypothetical protein	0.430817	0.0042159	0.442639	0.00349438	-0.0483867	0.711921	-0.530948	0.000844855	-0.354649	0.0143758
Rv2002	fabG3	3-alpha(or 20-beta)-hydroxysteroid dehydrogenase	0.424092	0.000215773	0.268801	0.00809592	0.140885	0.131669	-0.29144	0.00474209	-0.0767944	0.398953
Rv2003c		hypothetical protein	-0.623481	0.00333496	-0.231974	0.21247	-0.271293	0.141445	0.322891	0.0744805	0.119835	0.493724
Rv2004c		hypothetical protein	-0.389308	0.000949022	-0.150094	0.137121	-0.33683	0.00293578	-0.3632	0.00162811	-0.381968	0.00109209
Rv2005c		universal stress protein	-0.0610963	0.382222	-0.00918735	0.894256	0.0736116	0.294543	0.119518	0.0973646	0.129673	0.0743608
Rv2006	otsB1	trehalose-6-phosphate phosphatase OtsB	-0.0319846	0.58436	0.0797448	0.183326	0.00365996	0.949822	-0.0329747	0.572445	-0.0907031	0.132951
Rv2007c	fdxA	ferredoxin	-0.499669	0.0131413	0.749364	0.000548166	-0.266029	0.150241	-0.352237	0.0604692	-0.0101269	0.954193
Rv2008c		hypothetical protein	-0.00612916	0.975406	0.458572	0.0318928	-0.0290629	0.883372	0.0958729	0.625508	-0.0072749	0.970521
Rv2009	vapB15	antitoxin VapB15	0.429563	0.0669869	0.00626297	0.977968	0.858058	0.00112384	1.21852	3.60081044681509e-05	1.01428	0.00024188
Rv2010	vapC15	ribonuclease VapC15	-0.330552	0.00307163	-0.459841	0.00019166	-0.32509	0.00342205	-0.185754	0.0658613	-0.243703	0.0200174
Rv2011c		hypothetical protein	0.100156	0.688761	0.441032	0.0902499	0.333242	0.185859	0.498207	0.0507568	-0.0700178	0.777148
Rv2012		hypothetical protein	0.517914	0.00133179	0.702376	8.10391e-05	0.396527	0.00883916	0.174492	0.204993	0.0216153	0.873189
Rv2015c		hypothetical protein	0.800883	2.02365e-08	0.770387	3.46097e-08	1.29605	2.21576e-11	-0.197052	0.0210643	-0.136865	0.0944758
Rv2016		hypothetical protein	0.395285	0.00272911	0.62005	4.65291e-05	0.438532	0.00120828	-0.14894	0.199178	-0.250726	0.0389524
Rv2017		transcriptional regulator	0.167226	0.0250398	0.298141	0.000457103	0.25417	0.00173682	-0.346524	0.000107395	-0.12165	0.0906035
Rv2018		hypothetical protein	0.118587	0.309369	0.316456	0.0130094	-0.0459743	0.689244	-0.379242	0.0041109	-0.280371	0.0248012
Rv2019		hypothetical protein	-0.132152	0.389784	-0.222068	0.159184	-0.306224	0.0576479	-0.426048	0.0115095	-0.511996	0.00359562
Rv2021c		transcriptional regulator	-0.401087	0.00171222	0.0851487	0.433697	-0.251229	0.0309923	-0.58669	5.01807915404902e-05	-0.395076	0.0019045
Rv2022c		hypothetical protein	0.152293	0.232496	0.17369	0.176859	-0.103025	0.413652	-0.32717	0.0170464	-0.187306	0.146466
Rv2023c		hypothetical protein	0.33424	0.253021	0.421761	0.156621	0.326052	0.260553	0.32331	0.256073	0.519225	0.0774544
Rv2024c		hypothetical protein	0.511432	4.55154e-06	0.333913	0.000416634	0.982542	7.93386e-10	0.290343	0.0013586	0.0681485	0.375677
Rv2025c		cation efflux system protein	0.113589	0.440391	-0.0847835	0.568366	0.239734	0.112096	0.245738	0.101238	0.179872	0.223412
Rv2026c		universal stress protein	0.427951	0.00249701	0.368287	0.00741935	0.162173	0.192936	0.144597	0.239299	0.109993	0.368479
Rv2027c	dosT	two component sensor histidine kinase DosT	0.245934	0.0135485	0.295565	0.0042637	0.193589	0.0439652	-0.105512	0.249934	0.0210015	0.815137
Rv2028c		universal stress protein	0.319922	0.464949	0.000457982	0.999004	0.709	0.103526	0.155063	0.713209	0.652561	0.128508
Rv2029c	pfkB	6-phosphofructokinase PfkB	0.576848	0.00221161	0.651426	0.000873719	0.323945	0.0580655	0.0999412	0.534317	0.0730509	0.651608
Rv2030c		hypothetical protein	0.546137	0.0650338	0.104068	0.72101	1.06094	0.0011915	0.182017	0.514607	0.501935	0.0835584
Rv2031c	hspX	alpha-crystallin	0.188709	0.239876	1.10858	2.28187e-06	0.795593	9.15106e-05	-0.748903	0.000213667	0.544901	0.00260347
[truncated: 1,855 more rows]

## Sheet: Speirobactin
Locustag	Gene	Description	logFC	PValue	DMSO_1	DMSO_2	DMSO_3	Speirobactin_1	Speirobactin_2	Speirobactin_3
Rv0001	dnaA	chromosomal replication initiator protein DnaA	0.107368	0.290214	2280.79	2759.37	1987.53	2620.39	2477.82	2472.36
Rv0002	dnaN	DNA polymerase III subunit beta	0.243932	0.00784764	800.573	823.711	685.147	913.455	986.931	834.451
Rv0003	recF	DNA replication/repair protein RecF	-0.0294388	0.725124	340.04	381.698	334.47	379.094	347.415	308.365
Rv0004		hypothetical protein	0.128128	0.313283	36.8079	36.7617	51.248	39.5225	46.7046	50.2865
Rv0005	gyrB	DNA gyrase subunit B	0.208165	0.00807378	4998.95	5200.47	4379.44	5802.76	5685.69	5353.27
Rv0006	gyrA	DNA gyrase subunit A	0.0578978	0.279744	1931.66	2031.36	1839.4	2058	2037.09	1944.92
Rv0007		membrane protein	-0.120505	0.195669	484.782	489.99	406.724	453.299	417.571	399.89
Rv0008c		cell wall synthesis protein CwsA	0.392141	0.0715286	7.36159	5.73233	4.25557	7.36007	6.43177	8.80814
Rv0009	ppiA	iron-regulated peptidyl-prolyl cis-trans isomerase PpiA	0.0692109	0.420677	2683.41	3162.38	2945.67	3214.63	3229.74	2779.13
Rv0010c		membrane protein	-0.0690276	0.462767	210.238	221.941	178.553	210.115	188.5	183.53
Rv0011c		cell division protein CrgA	-0.0129511	0.937064	1102.72	1343.73	864.425	1266.64	1075.39	939.188
Rv0012		membrane protein	0.0874153	0.0949667	119.301	124.117	118.341	126.533	130.812	126.997
Rv0013	trpG	anthranilate synthase component II	-0.0250101	0.645928	186.421	178.575	188.151	183.397	189.49	170.798
Rv0014c	pknB	serine/threonine-protein kinase PknB	-0.168443	0.00174157	684.303	702.335	669.936	625.908	592.416	611.605
Rv0015c	pknA	serine/threonine-protein kinase PknA	-0.141684	0.203592	70.1516	75.8911	86.3791	65.3332	72.8275	72.547
Rv0016c	pbpA	penicillin-binding protein PbpA	-0.286213	8.88215e-05	261.336	244.621	258.232	201.948	212.051	212.677
Rv0017c	rodA	cell division protein RodA	-0.147938	0.0261557	581.457	533.356	505.779	499.88	478.227	484.528
Rv0018c	pstP	phosphoserine/threonine phosphatase PstP	-0.0146435	0.838395	227.018	200.382	220.294	207.594	207.598	225.969
Rv0019c	fhaB	FHA domain-containing protein FhaB	0.131699	0.0826501	282.447	243.749	263.936	285.329	296.257	284.103
Rv0020c	fhaA	FHA domain-containing protein FhaA	0.192752	0.00404439	1457.49	1397.57	1323.85	1648.55	1574	1553.68
Rv0021c		hypothetical protein	0.183152	0.0601016	42.4374	44.7371	47.4451	51.4196	54.3238	47.1636
Rv0023		transcriptional regulator	0.0433461	0.860579	4.87164	3.73848	6.51918	4.13374	5.04647	6.48599
Rv0024		NLP/P60 family protein	-0.217093	0.0563818	24.2499	21.3093	24.0847	18.5514	18.5037	22.8211
Rv0025		hypothetical protein	0.457869	0.00147489	15.0479	14.4554	17.6561	22.8868	21.5712	20.4989
Rv0026		hypothetical protein	0.0628861	0.361896	113.022	118.759	108.2	123.205	114.585	117.308
Rv0027		hypothetical protein	0.453081	0.0149107	22.3013	31.0293	35.7649	35.6913	43.4392	42.9197
Rv0028		hypothetical protein	0.236063	0.0216206	34.318	33.6463	36.3082	40.1275	42.9445	39.7968
Rv0029		hypothetical protein	-0.0486959	0.488119	89.9629	100.067	86.0169	88.9257	92.3207	85.5991
Rv0030		hypothetical protein	0.52604	0.00173476	19.8113	23.677	27.616	27.5246	35.4242	39.4765
Rv0032	bioF2	8-amino-7-oxononanoate synthase	0.0442845	0.74803	141.602	190.662	143.603	170.895	164.851	154.863
Rv0033	acpA	acyl carrier protein AcpA	-0.00602742	0.9841	13.0993	15.3278	5.43265	8.06583	13.6552	11.6107
Rv0034		hypothetical protein	-0.040533	0.809619	7.14507	6.97849	7.78679	7.25924	7.71813	6.40592
Rv0035	fadD34	fatty-acid--CoA ligase FadD34	-0.281559	0.00121967	145.933	161.627	143.784	131.574	123.787	115.947
Rv0036c		hypothetical protein	0.34611	0.0885902	33.4519	34.0201	53.9643	43.0513	50.3657	61.0965
Rv0037c		MFS-type transporter	0.221946	0.0278927	42.0043	39.1294	47.7167	49.8065	46.8035	53.7297
Rv0038		hypothetical protein	-0.0161581	0.780777	114.754	117.637	112.365	111.006	118.839	111.063
Rv0039c		transmembrane protein	-0.274186	0.481673	1.2991	2.11847	2.89741	1.20987	1.58321	2.40222
Rv0040c	mtc28	hypothetical protein	-0.12874	0.254112	90.0712	127.856	111.007	99.5121	100.633	100.653
Rv0041	leuS	leucine--tRNA ligase	0.175938	0.000833277	744.603	738.349	724.443	845.903	813.174	834.611
Rv0042c		transcriptional regulator	-0.0725962	0.271569	336.793	345.934	333.021	317.189	332.572	316.132
Rv0043c		HTH-type transcriptional regulator	0.0249731	0.702368	177.436	170.848	169.136	164.341	171.976	190.096
Rv0044c		oxidoreductase	0.144652	0.134972	63.4396	66.4203	73.2502	73.2982	77.775	73.5079
Rv0045c		hydrolase	0.559292	4.33262e-06	71.8837	74.2711	61.4794	110.905	104.294	90.7238
Rv0046c	ino1	inositol-3-phosphate synthase	0.985646	1.26107e-10	384.426	410.609	383.183	736.41	847.609	749.092
Rv0047c		hypothetical protein	0.956623	7.96351e-07	53.3715	63.9279	59.6686	112.317	110.824	120.271
Rv0048c		membrane protein	0.173069	0.0484502	89.2051	95.8296	80.4937	107.981	98.9504	92.4054
Rv0049		hypothetical protein	0.290434	0.0124445	103.82	89.9727	127.214	130.061	124.875	137.807
Rv0050	ponA1	bifunctional penicillin-insensitive transglycosylase/penicillin-sensitive transpeptidase	-0.184429	0.0253903	1067.65	1093.25	979.416	998.953	952.496	812.03
Rv0051		transmembrane protein	-0.438277	0.00026423	166.61	165.614	143.965	128.045	122.995	100.413
Rv0052		hypothetical protein	0.0418051	0.694519	24.7912	26.6678	33.3202	28.6337	28.7946	29.9477
Rv0053	rpsF	30S ribosomal protein S6	0.437898	3.43453e-06	509.898	584.075	537.017	728.747	734.805	745.809
Rv0054	ssb	single-strand DNA-binding protein	0.740889	3.2522e-08	231.132	236.895	288.202	405.913	427.861	430.158
Rv0055	rpsR1	30S ribosomal protein S18	0.363852	0.0044226	219.332	279.513	276.16	349.452	311.001	336.871
Rv0056	rplI	50S ribosomal protein L9	0.303774	0.000266732	642.731	655.106	594.603	822.714	771.12	742.126
Rv0057		hypothetical protein	-0.0701389	0.588477	421.884	549.431	391.694	496.351	427.664	374.266
Rv0058	dnaB	replicative DNA helicase	0.269972	0.0012402	2689.47	2878.25	2530.16	3452.27	3270.8	3041.21
Rv0059		hypothetical protein	-0.20026	0.0372081	509.032	569.245	459.059	491.814	453.094	393.163
Rv0060		hypothetical protein	0.292025	0.0173386	874.513	1067.71	786.285	1248.89	1077.57	1014.14
Rv0061c		hypothetical protein	0.121821	0.0944238	984.829	956.925	837.714	1016.6	1047.09	960.648
Rv0062	celA1	cellulase CelA	0.382143	0.00171683	43.8447	44.7371	47.8073	53.5369	57.9849	66.2212
Rv0063		oxidoreductase	-0.548536	4.81888e-05	34.4262	40.1263	35.5838	28.1296	22.0659	25.0632
Rv0063a		hypothetical protein	-0.49757	0.115121	2.92298	2.74155	3.62176	2.62139	1.48426	2.48229
Rv0064		transmembrane protein	-0.0518451	0.454482	333.87	359.392	310.928	320.617	333.562	314.531
Rv0064A	vapB1	antitoxin VapB1	-0.708618	0.0679237	4.54686	6.97849	3.71231	4.33538	2.27586	2.64244
Rv0065	vapC1	ribonuclease VapC1	-0.0675617	0.644983	18.6205	14.5801	17.6561	17.3415	16.9205	14.4133
Rv0066c	icd2	isocitrate dehydrogenase	0.0676038	0.23304	1419.92	1364.92	1287.63	1427.85	1469.12	1370.87
Rv0067c		transcriptional regulator	0.527707	0.0117896	6.38726	7.35234	12.0424	13.3086	11.2803	12.8919
Rv0068		oxidoreductase	0.588114	0.000328831	14.1819	13.3339	11.6802	17.3415	20.4827	20.9794
Rv0069c	sdaA	L-serine dehydratase	-0.126409	0.0797758	135.107	135.208	128.573	127.743	115.871	121.793
Rv0070c	glyA2	serine hydroxymethyltransferase	-0.0315843	0.726051	103.387	90.5957	113.723	99.6129	95.3882	106.098
Rv0071		maturase	0.396518	0.0531403	6.06248	5.85695	7.6057	9.98146	8.21288	7.6871
Rv0072		glutamine ABC transporter permease	-0.0671339	0.331683	838.247	867.202	720.278	780.066	800.014	735.32
Rv0073		glutamine ABC transporter ATP-binding protein	0.16984	0.0442655	299.335	254.59	292.367	326.363	301.403	324.3
Rv0074		hypothetical protein	-0.0563027	0.436983	120.384	118.51	125.585	117.257	113.892	119.39
Rv0075		aminotransferase	-0.284632	0.00122042	260.687	234.652	213.684	209.812	188.402	183.85
Rv0076c		membrane protein	-0.0197272	0.904338	15.2645	17.8201	11.5896	15.5267	13.952	14.4133
Rv0077c		oxidoreductase	0.85402	3.53925e-05	10.8259	6.60464	7.33407	15.6275	14.6447	14.5735
Rv0078		transcriptional regulator	0.0852652	0.764997	5.30467	6.48002	7.6057	8.87241	3.95801	7.76718
Rv0078A		hypothetical protein	0.0115347	0.843496	244.881	251.849	226.904	254.275	240.449	234.697
Rv0078B		hypothetical protein	-0.207188	0.189466	47.5255	70.0341	54.2359	54.5451	50.2668	43.9606
Rv0079		hypothetical protein	-0.0158552	0.906319	13.6406	11.9631	12.8573	13.2078	11.3793	13.4524
Rv0080		hypothetical protein	0.303544	0.248872	2.48995	1.86924	3.25959	2.92386	3.06746	3.52326
Rv0081		HTH-type transcriptional regulator	-0.180833	0.756743	2.38169	0.996927	0.724353	0.403291	1.78111	1.36126
Rv0082		oxidoreductase	-0.491128	0.289484	2.59821	0.996927	1.53925	1.3107	0.890553	1.44133
Rv0083		oxidoreductase	0.741781	0.0848228	1.19084	1.37077	0.814897	1.81481	2.17691	1.60148
Rv0084	hycD	formate hydrogenlyase HycD	0.277252	0.172804	6.06248	5.35848	8.14897	8.16665	6.03597	9.60888
Rv0085	hycP	hydrogenase HycP	0.886955	0.0267223	0.974328	0.872311	0.995985	1.71399	1.38531	2.162
Rv0086	hycQ	hydrogenase HycQ	-0.16124	0.403982	12.558	9.59542	13.1289	9.37652	10.7856	11.4506
Rv0087	hycE	formate hydrogenase HycE	0.103774	0.350533	19.4866	17.5708	18.8332	18.6522	19.6911	21.7001
Rv0088		polyketide cyclase/dehydrase	-0.157691	0.0752458	158.599	170.599	133.19	146.798	135.364	132.282
Rv0089		methyltransferase	0.164165	0.174505	17.9709	20.0632	18.1088	19.4588	22.6596	20.7392
Rv0090		membrane protein	0.200173	0.441852	5.30467	9.47081	10.0504	10.4856	9.89504	8.24762
Rv0091	mtn	5'-methylthioadenosine/S-adenosylhomocysteine nucleosidase	0.337903	0.00136729	61.1661	66.7941	67.1837	77.8352	82.7225	86.0796
Rv0092	ctpA	cation transporter ATPase A	0.0792533	0.197857	108.692	102.06	104.035	107.981	111.517	113.064
Rv0093c		membrane protein	0.100441	0.491272	12.7745	15.0785	12.314	15.93	11.3793	15.6144
Rv0094c		hypothetical protein	0.105952	0.787921	0.974328	0.872311	1.35816	1.10905	1.28635	1.12104
Rv0095c		hypothetical protein	1.236	0.000145441	2.05691	2.61693	1.90143	4.13374	6.03597	5.20481
Rv0096	PPE1	PPE family protein PPE1	0.317467	0.0556018	16.9966	18.3185	18.1088	19.9629	25.3313	21.2997
Rv0097		oxidoreductase	-0.0124686	0.926759	68.9607	98.3219	74.88	88.1191	78.4676	73.4279
Rv0098	fcoT	fatty acyl CoA thioesterase FcoT	-0.144934	0.309349	77.838	92.5896	64.739	77.5327	74.8065	60.2957
Rv0099	fadD10	fatty-acid--CoA ligase FadD10	-0.166488	0.034817	112.048	100.814	93.2604	93.2611	89.5501	89.9231
Rv0100		hypothetical protein	-0.0343004	0.901564	3.57253	3.24001	2.62578	3.12551	3.26536	2.80259
Rv0101	nrp	peptide synthetase Nrp	-0.378889	3.80839e-05	166.61	143.807	146.138	112.317	117.454	121.312
Rv0102		integral membrane protein	0.0276014	0.640814	184.364	202.501	186.702	196.605	204.827	183.209
Rv0103c	ctpB	cation-transporter P-type ATPase B	0.139524	0.0437584	228.859	210.975	224.278	245.201	239.658	246.708
Rv0104		hypothetical protein	0.201946	0.163646	12.991	13.2093	15.0303	16.7366	14.2489	16.4952
Rv0105c	rpmB1	50S ribosomal protein L28	0.790021	0.37585	0.541293	0	0.543265	1.10905	0	0.880814
Rv0106		hypothetical protein	0.365425	0.0164896	13.0993	10.9662	12.4045	14.0144	15.4363	17.5362
Rv0107c	ctpI	cation-transporter ATPase I	-0.159728	0.0129285	217.275	211.224	212.598	196	190.381	187.533
Rv0108c		hypothetical protein	-0.0353361	0.61979	743.304	723.395	734.675	698.097	750.736	699.286
Rv0109	PE_PGRS1	PE-PGRS family protein PE_PGRS1	-0.137256	0.460286	10.6093	7.72618	7.42462	8.16665	8.90553	6.40592
Rv0110		integral membrane protein	-0.278074	0.0109093	52.0724	58.3202	50.6142	47.2859	41.1634	44.2809
Rv0111		acyltransferase	-0.876662	7.95763e-10	156.217	162.624	143.422	82.7755	88.1648	80.7947
Rv0112	gca	GDP-mannose 4,6-dehydratase	-0.033337	0.781456	548.005	631.927	448.012	588.1	517.906	484.688
Rv0113	gmhA	phosphoheptose isomerase	-0.0898901	0.271968	265.558	307.303	249.992	274.944	251.928	246.228
Rv0114	gmhB	D-glycero-alpha-D-manno-heptose-1,7-bisphosphate 7-phosphatase	-0.170337	0.102454	122.549	137.95	113.633	106.469	118.641	107.299
Rv0115	hddA	D-alpha-D-heptose-7-phosphate kinase HddA	-0.203964	0.0340041	123.74	105.425	107.838	101.73	96.7735	94.087
Rv0115a		hypothetical protein	0.3541	0.0297194	43.3035	46.3571	35.6744	55.9567	58.3807	45.8023
Rv0116c	ldtA	L,D-transpeptidase LdtA	0.0714474	0.433455	98.9484	103.556	84.5682	100.52	107.955	93.1261
Rv0117	oxyS	oxidative stress response regulatory protein OxyS	0.428676	0.00272657	30.3124	35.0171	39.6583	44.6645	45.1214	51.5677
Rv0118c	oxcA	oxalyl-CoA decarboxylase OxcA	0.350154	0.00234885	84.55	80.0034	88.6427	102.033	111.22	109.541
Rv0119	fadD7	fatty-acid--CoA ligase FadD7	0.406975	0.0508924	19.7031	13.2093	14.6681	16.7366	19.988	26.2643
Rv0120c	fusA2	elongation factor G	0.0705998	0.397628	74.5902	75.6418	87.4656	83.7838	91.628	74.3087
Rv0121c		hypothetical protein	-0.00668759	0.97347	9.20198	10.2185	9.77876	12.502	9.30134	7.36681
Rv0122		hypothetical protein	0.597665	3.45688e-05	17.6462	15.8262	18.7426	26.4156	27.7061	25.0632
Rv0123		hypothetical protein	0.323807	0.076959	13.3158	8.84773	12.4951	11.4938	16.7226	15.2941
Rv0124	PE_PGRS2	PE-PGRS family protein PE_PGRS2	-0.0922432	0.85478	1.62388	0.623079	1.72034	1.41152	1.58321	0.880814
Rv0125	pepA	serine protease PepA	0.365578	4.91491e-05	269.239	238.889	265.204	333.119	347.415	315.892
Rv0126	treS	trehalose synthase/amylase TreS	-0.00314696	0.958847	590.659	608.25	548.335	615.826	580.938	546.665
Rv0127	mak	maltokinase	-0.243966	0.0357427	276.06	231.412	249.992	203.46	214.03	222.125
Rv0128		transmembrane protein	0.146958	0.149187	158.274	194.276	159.267	201.041	202.848	162.79
Rv0129c	fbpC	diacylglycerol acyltransferase/mycolyltransferase Ag85C	-0.563858	5.13367e-06	425.023	501.828	471.825	319.81	326.338	300.037
Rv0130	htdZ	3-hydroxyl-thioester dehydratase	0.271135	0.164774	18.2957	12.2124	19.1048	18.753	22.1649	19.2178
Rv0131c	fadE1	acyl-CoA dehydrogenase FadE1	0.0365167	0.675061	78.3792	92.465	84.4777	86.7076	94.2008	80.9548
Rv0132c	fgd2	F420-dependent glucose-6-phosphate dehydrogenase	-0.196677	0.224015	10.7176	10.717	11.4991	11.7963	8.70763	8.3277
Rv0133		GCN5-like N-acetyltransferase	0.396743	0.0015723	61.3826	56.3264	58.4915	75.5163	83.3162	73.1876
Rv0134	ephF	epoxide hydrolase EphF	-0.158414	0.0906084	121.358	109.911	119.88	103.848	104.788	106.018
Rv0135c		transcriptional regulator	-0.102398	0.18487	187.829	174.462	155.374	163.333	158.914	159.908
Rv0136	cyp138	cytochrome P450 Cyp138	0.0628501	0.427455	21.2187	20.6862	20.1008	20.6687	21.967	22.1004
Rv0137c	msrA	peptide methionine sulfoxide reductase MsrA	0.0390458	0.693743	96.675	103.307	98.3309	95.1767	103.898	107.379
Rv0138		hypothetical protein	-0.0746401	0.519351	65.28	72.028	62.9282	65.3332	56.1049	68.6234
Rv0139		oxidoreductase	0.007024	0.970426	51.5311	40.6248	63.0187	45.0678	47.9909	62.9382
Rv0140		hypothetical protein	0.401784	1.60348e-06	265.234	269.918	244.922	351.065	342.467	337.031
Rv0141c		hypothetical protein	0.0532884	0.671158	397.526	443.757	345.788	466.306	398.176	367.219
Rv0142		hypothetical protein	0.12012	0.426564	12.3415	11.2154	11.4086	15.0226	11.6761	11.3705
Rv0143c		transmembrane protein	0.0336543	0.649061	143.443	138.822	161.712	150.024	161.586	142.932
Rv0144		transcriptional regulator	0.0591982	0.447496	964.26	1082.16	845.954	1032.12	1018.3	963.05
Rv0145		S-adenosylmethionine-dependent methyltransferase	-0.0754033	0.216289	301.067	288.735	289.017	286.942	268.947	278.177
Rv0146		S-adenosylmethionine-dependent methyltransferase	0.0944632	0.115489	194.216	177.951	194.67	205.578	193.052	206.591
Rv0147		aldehyde dehydrogenase	0.0234422	0.715905	715.806	641.024	664.232	694.266	709.969	649.961
Rv0148		short-chain type dehydrogenase/reductase	-0.0444216	0.573173	319.038	311.664	319.802	338.361	315.85	267.527
Rv0149		quinone oxidoreductase	0.0203718	0.682618	296.304	310.293	315.727	299.04	327.724	308.685
Rv0150c		hypothetical protein	-0.278065	0.424522	1.51562	2.24309	2.53523	1.3107	1.68216	2.162
Rv0151c	PE1	PE family protein PE1	-0.272416	0.0376129	83.4674	107.17	79.6788	71.4834	74.2128	77.9921
Rv0152c	PE2	PE family protein PE2	-0.362383	0.00175767	58.2431	52.0894	46.9018	42.9505	42.4497	36.9141
Rv0153c	ptbB	phosphotyrosine protein phosphatase	0.066629	0.337414	79.6784	79.6295	75.6949	78.6418	80.5456	86.8803
Rv0154c	fadE2	acyl-CoA dehydrogenase FadE2	0.193201	0.048049	85.6326	86.1096	99.2363	96.2858	97.2682	116.267
Rv0155	pntAa	NAD(P) transhydrogenase subunit alpha PntAa	-0.0503062	0.496964	49.0412	54.2079	56.9522	48.5966	53.4332	52.6887
Rv0156	pntAb	NAD(P) transhydrogenase subunit alpha PntAb	-0.071897	0.472473	133.483	149.165	118.613	138.329	124.381	118.99
Rv0157	pntB	NAD(P) transhydrogenase subunit beta PntB	-0.0544961	0.298647	278.766	299.701	268.644	281.195	270.728	263.764
Rv0157A		hypothetical protein	0.586749	0.000261453	29.5546	30.6555	27.0727	38.111	42.5487	50.2865
Rv0158		transcriptional regulator	0.264162	0.00363529	100.031	90.5957	97.8782	118.467	104.788	123.234
Rv0159c	PE3	PE family protein PE3	0.0450242	0.711912	34.6428	46.2325	41.4692	40.0267	40.8665	45.2418
Rv0160c	PE4	PE family protein PE4	0.0756694	0.70773	7.68636	9.22157	6.33809	6.35184	9.49924	8.48784
Rv0161		oxidoreductase	0.277031	0.00937144	33.6684	28.0386	32.2337	39.0184	37.5022	37.3946
Rv0162c	adhE1	zinc-type alcohol dehydrogenase subunit E	-0.0839989	0.686255	19.5948	12.2124	10.8653	12.6029	14.6447	12.972
Rv0163		hypothetical protein	0.0198204	0.838134	43.953	47.6033	42.103	48.8991	45.1214	41.4783
Rv0164	TB18.5	hypothetical protein	0.123443	0.0195794	694.696	674.795	688.678	738.83	764.688	738.523
Rv0165c	mce1R	transcriptional regulator Mce1R	-0.166576	0.414947	7.03681	11.34	9.14495	8.67076	8.11393	7.6871
Rv0166	fadD5	fatty-acid--CoA ligase FadD5	-0.364733	1.03385e-05	195.407	202.75	179.549	157.284	144.962	146.375
Rv0167	yrbE1A	membrane protein	-0.273981	0.0430108	192.484	190.413	148.04	162.526	149.316	127.238
Rv0168	yrbE1B	membrane protein	0.0977236	0.336367	75.4563	79.2557	66.8216	74.3064	78.6655	83.9976
Rv0169	mce1A	Mce family protein Mce1A	0.124187	0.225363	552.552	597.408	471.644	632.764	604.488	530.09
Rv0170	mce1B	Mce family protein Mce1B	-0.0699028	0.489373	617.074	714.049	544.08	629.639	615.768	541.06
Rv0171	mce1C	Mce family protein Mce1C	-0.106328	0.134542	544.108	549.431	520.9	511.071	486.341	502.304
Rv0172	mce1D	Mce family protein Mce1D	-0.326976	0.00132751	891.618	971.131	776.144	747.601	707.99	648.119
Rv0173	lprK	Mce family lipoprotein LprK	-0.259938	9.79561e-05	339.932	344.189	323.061	280.59	284.581	275.935
Rv0174	mce1F	Mce family protein Mce1F	-0.369662	0.000593174	1827.95	1764.19	1560.26	1468.48	1341.07	1178.21
Rv0175		Mce associated membrane protein	-0.190369	0.00255227	551.902	543.45	554.311	470.238	512.761	462.748
Rv0176		Mce associated transmembrane protein	-0.15164	0.0234794	320.879	359.766	339.721	326.767	305.856	285.944
Rv0177		Mce associated protein	-0.356611	0.00122596	701.083	781.965	608.637	585.781	541.555	506.228
Rv0178		Mce associated membrane protein	-0.268507	0.0121576	378.905	443.383	351.311	341.487	321.193	311.568
Rv0179c	lprO	lipoprotein LprO	-0.351783	0.000175891	225.286	256.086	233.875	184.203	193.844	182.409
Rv0180c		transmembrane protein	0.312013	0.000231144	239.793	236.646	225.998	293.697	301.205	277.136
Rv0181c		hypothetical protein	0.135454	0.302109	135.648	159.134	123.502	171.6	153.769	134.044
Rv0182c	sigG	ECF RNA polymerase sigma factor SigG	0.585726	1.15903e-07	78.0545	73.2741	80.8559	114.837	110.033	123.634
Rv0183		lysophospholipase	-0.320787	5.91095e-05	144.958	140.567	153.382	122.096	120.621	108.74
Rv0184		hypothetical protein	0.438899	0.000660303	40.8135	36.014	50.0709	55.755	58.7765	57.6533
Rv0185		hypothetical protein	0.498692	2.51875e-05	34.751	30.5309	32.1432	45.2694	44.9235	47.4839
Rv0186	bglS	beta-glucosidase BglS	-0.0329724	0.711766	109.991	101.936	121.872	111.51	107.361	107.459
Rv0186A	mymT	metallothionein	0.0870376	0.51356	40.9218	31.4032	49.4371	43.0513	40.4707	45.9625
Rv0187		O-methyltransferase	0.430898	0.00727674	13.8571	12.7108	17.6561	17.3415	20.0869	22.3406
Rv0188		transmembrane protein	0.139086	0.0562095	117.677	115.27	109.377	120.786	139.124	117.068
Rv0189c	ilvD	dihydroxy-acid dehydratase	-0.0717884	0.312417	265.558	255.712	232.97	251.654	244.407	221.565
Rv0190		hypothetical protein	-0.0765673	0.415899	153.078	169.727	140.615	157.889	140.114	141.411
Rv0191		MFS-type transporter	-0.076444	0.578948	39.8392	30.4063	42.8274	31.86	37.1064	38.3554
Rv0192		hypothetical protein	-0.0619389	0.420315	261.878	261.569	253.342	237.74	244.21	262.162
Rv0193c		hypothetical protein	0.145837	0.0932944	78.1627	85.9849	73.6124	84.1871	86.7795	92.005
Rv0194		multidrug ABC transporter ATPase/permease	-0.147339	0.334123	8.33591	9.59542	9.41659	6.55348	8.60868	9.44873
Rv0195		two component transcriptional regulator	-0.0175343	0.960787	2.05691	3.73848	2.80687	1.91563	2.57271	3.84355
Rv0196		HTH-type transcriptional regulator	0.404558	0.208023	3.78905	1.74462	2.62578	3.12551	2.77061	4.88451
Rv0197		oxidoreductase	0.332184	0.00398319	34.6428	35.6401	35.4027	44.967	43.2413	44.8414
Rv0198c	zmp1	zinc metalloprotease	0.119111	0.0733224	722.735	701.089	752.512	778.151	785.171	800.34
Rv0199		membrane protein	-0.0603638	0.59482	70.1516	56.3264	70.7149	62.4093	57.3912	69.3441
Rv0200		transmembrane protein	-0.137689	0.102256	66.4708	69.7849	71.0771	68.3579	61.844	58.2939
Rv0201c		hypothetical protein	0.117026	0.54061	47.4173	27.7893	49.7993	39.3209	41.7571	54.6105
Rv0202c	mmpL11	transmembrane transport protein MmpL11	-0.232011	0.000391828	402.722	374.221	404.913	329.59	336.233	340.475
Rv0203		hypothetical protein	-0.0945963	0.384218	46.1182	52.214	57.5861	53.5369	46.5067	46.0426
Rv0204c		transmembrane protein	-0.12219	0.192288	50.0155	59.9402	58.582	52.8312	52.5426	49.4857
Rv0205		transmembrane protein	-0.0295327	0.761038	45.0356	35.3909	43.6423	41.7406	36.2158	43.6403
Rv0206c	mmpL3	transmembrane transport protein MmpL3	-0.070954	0.258577	2197.54	2263.15	2120	2220.82	2155.44	1888.63
Rv0207c		hypothetical protein	-0.235863	0.00864898	195.84	182.313	179.277	157.989	168.611	146.776
Rv0208c		tRNA (guanine-N(7)-)-methyltransferase	-0.0752007	0.379193	50.3403	51.9648	50.6142	47.9917	46.6056	50.5267
Rv0209		hypothetical protein	0.302825	0.194836	3.46428	5.4831	3.62176	5.84772	3.46326	6.00555
Rv0210		hypothetical protein	0.159066	0.335665	15.6975	14.8293	14.6681	17.2407	13.2593	19.8584
Rv0211	pckA	phosphoenolpyruvate carboxykinase	0.0902838	0.145977	4231.18	4014.75	4173.09	4532.79	4650.07	4038.21
Rv0212c	nadR	transcriptional regulator NadR	-0.105817	0.512322	16.0223	11.34	16.9317	15.4259	11.3793	14.4934
Rv0213c		methyltransferase	-0.0128468	0.905	53.8045	52.3387	42.6463	53.6377	50.1678	43.6403
Rv0214	fadD4	fatty-acid--CoA ligase FadD4	0.119934	0.162275	55.6449	64.9249	59.0348	69.4669	64.1198	61.5769
Rv0216		hydratase	-0.0965041	0.355029	40.7052	38.1325	34.5878	34.7839	33.3463	37.875
Rv0217c	lipW	esterase LipW	-0.0781346	0.357	26.5234	29.2847	29.9701	27.1213	27.4093	26.7447
Rv0218		transmembrane protein	-0.282978	0.102414	23.6004	26.2939	24.0847	24.0967	21.2743	15.5344
Rv0219		transmembrane protein	-0.516045	0.20091	1.73214	1.74462	0.995985	1.3107	0.989504	0.80074
Rv0220	lipC	esterase LipC	-0.123544	0.0354289	461.398	445.252	454.079	438.781	407.676	402.612
Rv0221		diacyglycerol O-acyltransferase	-0.24698	0.00367073	232.864	256.584	217.034	216.366	197.01	181.928
Rv0222	echA1	enoyl-CoA hydratase EchA1	-0.204414	0.0835376	56.7275	56.5756	55.413	49.8065	51.1573	45.482
Rv0223c		aldehyde dehydrogenase	-0.0572631	0.592065	177.977	225.305	200.193	189.043	200.572	190.336
Rv0224c		methyltransferase	-0.363381	0.00719617	27.1729	33.3971	25.8956	23.6934	20.5817	22.8211
Rv0225		hypothetical protein	-0.109297	0.193628	69.069	70.0341	76.6003	69.1645	62.4377	68.3832
Rv0226c		transmembrane protein	-0.206232	0.0858331	35.7253	34.0201	37.6663	34.1789	32.4557	26.5846
Rv0227c		membrane protein	0.131594	0.100253	739.082	827.948	815.44	880.587	919.249	810.189
Rv0228		acyltransferase	-0.188913	0.333216	10.7176	10.8416	14.6681	8.87241	11.2803	11.6908
Rv0229c		hypothetical protein	-0.0457709	0.747988	36.8079	34.8924	42.5557	33.1707	33.5442	43.9606
Rv0230c	php	phosphotriesterase	-0.0272525	0.819918	135.756	181.067	172.577	164.442	159.409	156.385
Rv0231	fadE4	acyl-CoA dehydrogenase FadE4	-0.02704	0.697372	383.669	423.569	379.561	388.874	420.836	355.048
Rv0232		transcriptional regulator	-0.068127	0.553339	61.7074	46.4817	59.4875	52.6295	51.1573	56.2119
Rv0233	nrdB	ribonucleoside-diphosphate reductase subunit beta NrdB	-0.0598532	0.410127	188.587	163.496	184.619	165.45	187.115	162.39
Rv0234c	gabD1	succinate-semialdehyde dehydrogenase	0.0284936	0.708009	78.9205	84.2403	88.2805	87.615	80.4467	88.4017
Rv0235c		transmembrane protein	-0.278708	0.0676909	26.9564	22.1816	25.1713	22.181	19.6911	19.458
Rv0236A		hypothetical protein	-0.0517696	0.537465	237.736	284.747	250.626	242.176	235.205	268.408
Rv0236c	aftD	alpha-(1->3)-arabinofuranosyltransferase	-0.37721	0.0053897	61.1661	48.6002	67.5459	45.7736	47.1993	43.6403
Rv0237	lpqI	lipoprotein LpqI	-0.0094304	0.931083	31.828	28.9109	38.8434	31.4567	33.6431	33.9514
Rv0238		transcriptional regulator	-0.153629	0.0577224	134.241	149.165	131.198	137.825	116.366	118.51
Rv0239	vapB24	antitoxin VapB24	-0.301434	0.00439108	53.9128	66.0464	62.566	49.6048	45.1214	53.3293
Rv0240	vapC24	ribonuclease VapC24	-0.432053	0.0161413	19.1618	13.957	19.1954	10.5864	16.7226	11.6107
Rv0241c	htdX	3-hydroxyacyl-thioester dehydratase HtdX	-0.0739294	0.334504	134.457	139.694	154.197	133.389	135.463	138.128
Rv0242c	fabG4	3-oxoacyl-ACP reductase FabG	-0.136581	0.121026	126.987	105.051	134.186	120.786	105.481	106.979
Rv0243	fadA2	acetyl-CoA acetyltransferase FadA	-0.164617	0.0299341	247.263	231.786	262.668	215.156	227.289	219.323
Rv0244c	fadE5	acyl-CoA dehydrogenase FadE5	1.28393	2.23141e-10	504.269	585.196	599.583	1279.34	1471.59	1361.98
Rv0245		oxidoreductase	0.639218	5.53041e-05	66.4708	58.3202	65.5539	89.0266	97.763	109.701
Rv0246		integral membrane protein	-0.155655	0.0671448	118.435	116.142	106.48	111.107	97.3672	97.6903
Rv0247c		succinate dehydrogenase iron-sulfur subunit	-0.191317	0.0614914	3618.54	4197.44	3326.23	3419.31	3276.15	3062.91
Rv0248c		succinate dehydrogenase flavoprotein subunit	-0.077772	0.196101	1695.65	1804.81	1721.97	1617.6	1618.83	1711.9
Rv0249c		succinate dehydrogenase membrane anchor subunit	0.0373608	0.664803	2722.6	2797.38	2193.88	2608.19	2747.85	2560.13
Rv0250c		hypothetical protein	-0.162119	0.0404985	125.039	147.67	129.659	122.5	116.86	120.191
Rv0251c	hsp	heat shock protein	0.261474	0.023867	27.8225	29.4093	29.6985	38.716	31.5652	33.9514
Rv0252	nirB	nitrite reductase large subunit NirB	-0.102826	0.234608	212.728	196.395	179.73	198.823	188.995	160.548
Rv0253	nirD	nitrite reductase small subunit NirD	-0.199437	0.386	8.44417	9.96927	8.23951	7.76336	6.43177	8.88821
Rv0254c	cobU	bifunctional cobinamide kinase/cobinamide phosphate guanylyltransferase	0.00830676	0.954106	12.2332	11.34	10.7747	11.5946	9.89504	12.972
Rv0255c	cobQ1	cobyric acid synthase	-0.164718	0.330984	25.549	18.0693	25.3523	19.0555	17.91	24.5827
Rv0256c	PPE2	PPE family protein PPE2	0.114103	0.398314	100.572	129.227	119.247	117.459	132.396	127.878
Rv0257		hypothetical protein	-0.728525	0.000468407	12.4497	13.957	9.05441	7.46089	7.12443	6.72622
Rv0258c		hypothetical protein	-0.654473	0.000750716	22.4095	21.9324	14.7587	11.1913	11.973	14.1731
Rv0259c		hypothetical protein	0.101963	0.692133	6.82029	3.73848	5.3421	4.94032	7.12443	5.12474
Rv0260c		transcriptional regulator	0.438221	0.218479	1.40736	1.99385	1.90143	3.12551	2.37481	1.76163
Rv0261c	narK3	nitrate/nitrite transporter	-0.245256	0.140854	7.5781	9.47081	8.60169	8.46912	6.53072	6.64614
Rv0262c	aac	aminoglycoside 2'-N-acetyltransferase	-0.292215	0.0417013	21.0022	20.437	22.2739	17.7448	15.5352	18.7373
Rv0263c		hypothetical protein	-0.111525	0.411125	18.5122	19.8139	23.0887	20.467	20.2848	16.255
Rv0264c		hypothetical protein	-0.396159	0.00734876	25.8738	21.8078	18.0183	13.9135	18.6027	17.296
Rv0265c		iron ABC transporter substrate-binding lipoprotein	0.00834331	0.927655	63.5478	68.2895	68.5419	73.0965	64.8125	63.6588
Rv0266c	oplA	5-oxoprolinase OplA	-0.0429939	0.586933	68.7442	62.6818	78.5923	66.6439	69.4632	67.8227
Rv0267	narU	nitrite extrusion protein NarU	-0.172013	0.505191	4.87164	7.72618	5.97591	6.95677	5.64017	3.92363
Rv0268c		hypothetical protein	-0.10629	0.368533	119.951	113.276	93.8037	102.335	94.3987	106.979
Rv0269c		hypothetical protein	0.191196	0.255271	23.3839	19.9385	21.2779	18.6522	28.003	27.065
Rv0270	fadD2	fatty-acid--CoA ligase FadD2	-0.0300764	0.595791	290.783	287.987	309.661	276.355	300.611	293.151
Rv0271c	fadE6	acyl-CoA dehydrogenase FadE6	0.215803	0.00381639	139.654	133.214	159.81	162.829	163.565	176.163
Rv0272c		hypothetical protein	-0.360955	0.000412512	98.8401	108.665	98.2404	78.541	79.6551	79.8338
Rv0273c		transcriptional regulator	-0.293384	0.0263625	75.4563	78.8818	64.9201	59.2838	66.1978	53.4094
Rv0274		hypothetical protein	-0.126432	0.214813	76.5389	74.5203	65.2823	68.7612	65.9009	63.4987
Rv0275c		transcriptional regulator	0.264457	0.0441464	27.8225	24.7986	29.2457	27.8271	35.3253	35.2326
Rv0276		hypothetical protein	0.0669634	0.297146	158.491	160.505	168.955	157.384	169.403	184.33
Rv0277c	vapC25	ribonuclease VapC25	-0.121693	0.262258	430.112	459.459	356.382	421.439	368.392	355.288
Rv0278c		PE-PGRS family protein PE_PGRS3	-0.369181	0.120982	5.84597	3.73848	5.70428	5.14196	2.77061	4.0037
Rv0279c	PE_PGRS4	PE-PGRS family protein PE_PGRS4	-0.162217	0.518505	4.22209	4.36156	4.52721	3.5288	2.96851	5.12474
Rv0280	PPE3	PPE family protein PPE3	0.186797	0.422518	5.95422	10.0939	8.23951	8.97323	7.61918	10.8901
Rv0281		S-adenosylmethionine-dependent methyltransferase	0.342191	0.0148279	62.0322	57.1987	79.6788	74.4072	80.1498	97.6903
Rv0282	eccA3	ESX-3 secretion system protein EccA	-0.175782	0.0140659	1091.14	1264.23	1077.2	1020.23	1002.96	1015.58
Rv0283	eccB3	ESX-3 secretion system protein EccB3	0.0573283	0.410021	250.51	260.946	286.663	251.956	288.341	290.188
Rv0284	eccC3	ESX-3 secretion system protein EccC3	-0.179125	0.00385231	1266.08	1373.77	1295.32	1213.3	1168.5	1093.89
Rv0285	PE5	PE family protein PE5	-0.29448	0.495181	2.05691	1.37077	1.72034	0.806583	0.593702	2.64244
Rv0286	PPE4	PPE family protein PPE4	-0.351261	0.000851362	333.112	384.44	342.981	292.991	289.331	249.03
Rv0287	esxG	ESAT-6 like protein EsxG	-0.22117	0.0254647	152.753	135.333	173.301	120.181	140.608	135.085
Rv0288	esxH	ESAT-6-like protein EsxH	-0.270908	0.00967675	344.371	350.171	413.787	338.563	296.06	284.022
Rv0289	espG3	ESX-3 secretion-associated protein EspG3	-0.633657	4.92548e-07	372.734	327.241	403.012	245.504	243.022	222.446
Rv0290	eccD3	ESX-3 secretion system protein EccD	-0.665491	1.10372e-06	104.903	91.7173	111.822	66.3414	62.7345	65.4205
Rv0291	mycP3	membrane-anchored mycosin MycP	-1.07746	4.37351e-08	162.28	122.747	178.372	79.0451	64.9114	75.6699
Rv0292	eccE3	ESX-3 secretion system protein EccE	-1.08713	1.47905e-06	53.6963	45.2356	54.5076	26.9197	19.5922	25.7038
Rv0293c		hypothetical protein	-0.478938	1.23259e-05	219.224	197.641	184.348	149.924	138.333	143.092
Rv0294	tam	trans-aconitate methyltransferase	-0.14554	0.49751	6.38726	7.72618	9.68822	5.7469	8.21288	7.60703
Rv0295c		hypothetical protein	0.144336	0.184875	113.78	91.3434	127.214	118.064	121.808	127.558
Rv0296c		sulfatase	0.279408	0.00572325	164.445	218.701	207.708	230.985	233.622	252.473
Rv0297	PE_PGRS5	PE-PGRS family protein PE_PGRS5	0.0389988	0.762117	40.2722	52.0894	42.9179	47.0843	40.3718	51.4075
Rv0298		antitoxin	-0.18198	0.0817752	59.2175	67.4172	66.6405	56.8641	59.4692	54.05
Rv0299		toxin	-0.146415	0.289836	42.1126	29.6586	46.8113	32.4649	37.0074	37.7949
Rv0300	vapB2	antitoxin VapB2	0.0803117	0.591635	87.906	57.0741	84.9304	70.576	81.5351	91.0441
Rv0301	vapC2	ribonuclease VapC2	-0.20865	0.00274709	153.727	152.405	153.653	133.893	126.558	137.407
Rv0302		transcriptional regulator	-0.470483	0.00188717	40.8135	35.2663	43.3706	30.6501	24.8365	30.7484
Rv0303		dehydrogenase/reductase	-0.488551	0.000175501	32.2611	40.9986	33.6824	23.9958	24.1439	27.9458
Rv0304c	PPE5	PPE family protein PPE5	-0.511357	0.000114906	153.402	171.222	143.422	118.568	105.184	104.577
Rv0305c	PPE6	PPE family protein PPE6	0.174384	0.137579	106.526	126.485	98.7836	127.037	124.381	122.914
Rv0306		oxidoreductase	0.0170792	0.928951	5.41293	4.7354	6.51918	5.7469	4.84857	6.32585
Rv0307c		hypothetical protein	-0.174727	0.112457	29.7711	24.6739	28.4308	22.9876	24.8365	25.6237
Rv0308		integral membrane protein	0.343028	0.000261416	573.121	598.405	573.235	749.618	769.636	693.841
Rv0309		hypothetical protein	0.173499	0.00914251	506.65	544.696	547.611	591.527	641.495	570.287
Rv0310c		hypothetical protein	0.213722	0.0178272	33.6684	35.2663	39.1151	43.1522	41.0644	41.158
Rv0311		hypothetical protein	0.0371917	0.749248	43.4117	33.6463	32.2337	36.8003	35.82	39.4765
Rv0312		hypothetical protein	-0.106391	0.160101	122.332	140.816	132.919	114.736	122.6	130.521
Rv0313		hypothetical protein	-0.116895	0.190055	62.5735	66.4203	69.9906	57.9731	64.1198	61.4168
Rv0314c		membrane protein	-0.162336	0.028593	146.474	139.57	132.828	128.448	130.713	115.146
Rv0315		beta-1,3-glucanase	0.0303284	0.601964	683.545	747.82	753.599	752.642	757.366	721.387
Rv0316		muconolactone isomerase	-0.210365	0.057796	40.0557	38.0078	38.934	34.8847	33.3463	32.9104
Rv0317c	glpQ2	glycerophosphoryl diester phosphodiesterase GlpQ	-0.155034	0.0432898	97.7575	84.988	99.1458	86.506	84.4047	82.3161
Rv0318c		integral membrane protein	-0.303993	0.0279317	23.2756	26.6678	26.3483	22.9876	21.7691	17.1358
Rv0319	pcp	pyrrolidone-carboxylate peptidase	0.125651	0.560465	9.63502	7.35234	9.68822	9.98146	9.79609	9.44873
Rv0320		hypothetical protein	-0.113729	0.510237	12.558	13.957	16.7507	13.7119	10.4887	15.7746
Rv0321	dcd	deoxycytidine triphosphate deaminase	0.0479809	0.569274	107.068	109.413	114.719	107.074	120.917	114.426
Rv0322	udgA	UDP-glucose 6-dehydrogenase UdgA	0.30135	0.0571198	37.8905	26.6678	36.3987	37.5061	38.6896	48.2846
Rv0323c		hypothetical protein	-0.301092	0.00294366	59.6505	49.0986	57.2239	43.8579	47.1004	43.8005
Rv0324		transcriptional regulator	-0.222788	0.336395	6.06248	7.97542	4.43666	6.45266	4.45277	4.80444
Rv0325		hypothetical protein	0.224106	0.364981	2.59821	5.60771	6.51918	5.7469	5.34332	6.1657
Rv0326		hypothetical protein	-0.339661	0.0184661	11.4754	14.3308	11.4991	8.56994	9.79609	10.9701
Rv0327c	cyp135A1	cytochrome P450 Cyp135A1	0.0928435	0.677047	5.62945	7.1031	6.24754	6.25101	6.03597	7.84725
Rv0328		transcriptional regulator	-0.0655528	0.65372	18.7287	14.4554	18.1088	13.107	19.4932	16.4952
Rv0329c		hypothetical protein	-0.0132816	0.958877	4.9799	5.4831	5.43265	5.64608	3.36431	6.64614
Rv0330c		hypothetical protein	-0.82716	0.0245392	3.68079	2.99078	3.44068	0.907405	2.77061	2.00185
Rv0331		dehydrogenase/reductase	-0.285887	0.0345823	23.3839	21.9324	26.1672	19.358	19.3943	19.9384
Rv0332		hypothetical protein	-0.340906	0.00470567	24.7912	26.7924	31.3283	19.8621	23.5502	22.1004
Rv0333		hypothetical protein	-0.18089	0.167788	31.5033	31.154	37.3947	26.0123	27.3103	34.9123
Rv0334	rmlA	glucose-1-phosphate thymidylyltransferase	-0.256314	0.0226027	150.046	163.496	132.647	124.718	131.406	117.388
Rv0336		hypothetical protein	0.217055	0.185838	12.4497	17.4462	17.2034	18.6522	18.5037	17.6163
Rv0337c	aspC	aspartate aminotransferase	-0.0730143	0.10911	514.662	518.402	493.737	495.343	475.654	480.444
Rv0338c		iron-sulfur-binding reductase	0.0536861	0.403579	2231.54	2455.31	2108.68	2360.77	2408.65	2283.71
Rv0339c		transcriptional regulator	-0.434902	0.000216113	57.4853	55.2048	59.4875	41.6398	40.4707	45.2418
Rv0340		hypothetical protein	0.299961	0.00544139	27.4977	30.2817	26.8011	33.6748	32.5547	37.7949
Rv0341	iniB	isoniazid inducible protein IniB	-0.0141713	0.909936	18.1874	21.8078	20.8251	16.8374	19.5922	23.7019
Rv0342	iniA	isoniazid inductible protein IniA	-0.267434	0.000568437	130.993	125.862	116.168	108.687	98.0598	103.135
Rv0343	iniC	iIsoniazid inductible protein IniC	-0.231621	0.0809066	17.2131	14.7047	22.0928	14.6193	14.2489	17.2159
Rv0344c	lpqJ	lipoprotein LpqJ	-0.90043	5.18602e-06	24.2499	28.0386	28.2498	14.9218	14.051	14.1731
Rv0345		hypothetical protein	0.0182718	0.934007	6.06248	7.47695	10.4126	6.25101	8.11393	9.92918
Rv0346c	ansP2	L-asparagine permease	-0.169782	0.00625842	1289.58	1341.86	1289.44	1144.44	1234.11	1107.02
Rv0347		membrane protein	0.327699	0.00310931	137.488	158.013	154.106	175.533	197.901	190.816
Rv0348		transcriptional regulator	0.161567	0.213152	49.4742	58.9433	50.5236	56.2591	67.6821	53.8097
Rv0349		hypothetical protein	0.0287073	0.734374	94.5098	94.9573	92.8983	93.3619	94.3987	100.253
Rv0350	dnaK	chaperone protein DnaK	0.0622235	0.383105	1227.33	1323.67	1213.65	1359.39	1328.9	1242.27
Rv0351	grpE	stress response protein GrpE	0.222602	0.165455	82.6013	79.8788	107.657	98.4031	98.0598	118.83
Rv0352	dnaJ1	chaperone protein DnaJ	-0.247356	0.00527196	159.898	175.958	182.446	160.308	135.265	141.09
Rv0353	hspR	heat shock protein transcriptional repressor HspR	-0.516155	5.95067e-05	39.0814	37.7586	35.4027	28.1296	24.1439	26.1842
Rv0354c	PPE7	PPE family protein PPE7	-0.690673	0.000554598	26.8481	34.6432	23.8131	18.3498	17.91	16.4952
Rv0355c	PPE8	PPE family protein PPE8	-0.377973	0.000108792	498.098	542.328	481.604	407.526	383.73	379.951
Rv0356c		hypothetical protein	0.302332	0.0285588	29.3381	39.0048	26.5294	37.9094	42.9445	35.9532
Rv0357c	purA	adenylosuccinate synthetase	0.016616	0.770374	316.223	332.974	323.967	326.363	332.968	325.1
Rv0358		hypothetical protein	0.131427	0.62493	5.84597	5.10925	5.43265	7.86418	4.45277	5.68525
Rv0359		zinc metalloprotease	0.24864	0.133541	18.9453	15.9508	19.7386	18.0473	24.0449	22.9012
Rv0360c		hypothetical protein	1.00663	0.0675391	0.974328	0.249232	3.0785	2.11728	3.56221	3.52326
Rv0361		membrane protein	0.151731	0.0648699	296.953	321.758	310.023	327.573	330.494	373.625
Rv0362	mgtE	Mg2+ transport transmembrane protein MgtE	-0.111292	0.300098	44.9273	37.2601	48.5316	43.4546	36.4137	41.2381
Rv0363c	fba	fructose-bisphosphate aldolase	0.102273	0.102271	434.55	442.012	407.267	453.199	477.238	447.694
Rv0364		transmembrane protein	-0.235419	0.0166365	349.242	383.568	322.971	315.374	320.401	261.041
Rv0365c		hypothetical protein	-0.684099	0.00109467	15.914	13.957	13.5816	10.9897	8.50973	7.60703
Rv0366c		hypothetical protein	-0.43475	0.196922	2.27343	1.99385	4.88938	2.82304	1.78111	2.32215
Rv0367c		hypothetical protein	-0.223962	0.629135	1.2991	0.249232	2.35415	1.51234	0.989504	1.04096
Rv0368c		hypothetical protein	0.21891	0.707859	1.94866	0.249232	1.17707	1.10905	1.28635	1.60148
Rv0369c		membrane oxidoreductase	-0.870001	0.00311232	4.65512	5.35848	5.07047	2.31892	3.36431	2.56237
Rv0370c		oxidoreductase	-0.283562	0.0591214	7.36159	7.97542	8.60169	7.0576	6.23387	6.40592
Rv0372c		hypothetical protein	0.910115	0.476283	0.216517	0	0.181088	0.201646	0	0.560518
Rv0373c		carbon monoxyde dehydrogenase large subunit	-0.0581671	0.658214	15.914	13.5831	15.3925	15.7284	15.4363	12.0912
Rv0374c		carbon monoxyde dehydrogenase small subunit	-0.431026	0.37152	1.73214	2.24309	1.62979	1.61317	0.593702	1.8417
Rv0375c		carbon monoxyde dehydrogenase medium subunit	-0.0120689	0.975446	1.40736	2.99078	1.44871	1.10905	2.17691	2.32215
Rv0376c		hypothetical protein	0.368853	0.27382	2.16517	3.24001	3.16904	3.42798	4.74962	2.96274
Rv0377		HTH-type transcriptional regulator	0.181886	0.316191	9.52676	6.60464	7.78679	8.06583	9.40029	9.68895
Rv0379	secE2	protein translocase subunit SecE	-0.0549855	0.696632	32.9106	33.2724	30.6945	30.2468	26.5187	36.3536
Rv0380c		RNA methyltransferase	-0.305305	0.416818	2.92298	4.48617	3.0785	2.92386	1.1874	4.16385
Rv0381c		hypothetical protein	0.0372019	0.853139	8.33591	13.3339	11.6802	9.88064	12.0719	12.1712
Rv0382c	pyrE	orotate phosphoribosyltransferase	-0.168317	0.250635	26.7399	33.6463	41.4692	25.3065	32.9505	32.43
Rv0383c		hypothetical protein	0.0405133	0.5797	170.399	139.819	165.424	166.862	155.748	166.634
Rv0384c	clpB	chaperone protein ClpB	0.547446	0.000141928	33.6684	32.2755	40.9259	47.79	51.6521	56.8525
Rv0385		monooxygenase	-0.0853677	0.602754	20.8939	14.4554	20.3724	18.0473	17.91	16.7355
Rv0386		transcriptional regulator	0.139992	0.13139	52.1807	42.8679	54.5981	54.5451	52.0479	58.3739
Rv0389	purT	phosphoribosylglycinamide formyltransferase PurT	0.0764084	0.522813	21.0022	17.4462	22.8171	19.4588	24.1439	21.1395
Rv0390		hypothetical protein	0.174796	0.358538	30.2042	18.817	30.6945	25.5082	31.1694	33.4709
Rv0391	metZ	O-succinylhomoserine sulfhydrylase	-0.100836	0.149864	263.718	279.14	242.658	245.806	262.218	224.447
Rv0392c	ndhA	NADH dehydrogenase NdhA	0.110082	0.117276	109.449	100.565	102.134	114.333	106.372	116.187
Rv0393		hypothetical protein	0.300163	0.6356	1.19084	1.74462	0.362176	1.41152	1.1874	1.28118
Rv0394c		hypothetical protein	-0.17064	0.0628476	64.9552	72.028	78.4112	67.148	63.3282	60.9363
Rv0396		hypothetical protein	0.187302	0.593969	2.16517	1.99385	2.98796	2.72222	2.96851	2.56237
Rv0397		hypothetical protein	-0.0358741	0.950639	1.40736	0.747695	1.44871	1.10905	1.08845	1.36126
Rv0397A		hypothetical protein	-0.0704917	0.63273	39.5144	47.6033	41.0165	46.7818	42.4497	32.8303
Rv0398c		hypothetical protein	0.103622	0.725498	2.16517	3.98771	2.17306	2.62139	3.56221	2.64244
Rv0399c	lpqK	lipoprotein LpqK	-0.104501	0.429977	74.4819	104.553	94.2564	86.0019	85.691	82.4762
Rv0400c	fadE7	acyl-CoA dehydrogenase FadE7	0.0428546	0.670421	32.5858	39.254	42.1936	40.5308	39.2833	37.7149
Rv0401		transmembrane protein	0.0259038	0.940733	3.1395	2.49232	3.62176	2.62139	3.76011	3.12289
Rv0402c	mmpL1	transmembrane transport protein MmpL1	-0.296999	0.00307937	425.781	482.263	392.69	364.878	359.981	333.829
Rv0403c	mmpS1	membrane protein MmpS1	-0.0609838	0.649865	59.2175	48.1017	45.1815	48.395	46.9025	50.847
Rv0404	fadD30	long-chain-fatty-acid--AMP ligase FadD30	-0.388584	0.0091775	587.953	743.458	500.075	519.742	449.63	429.597
Rv0405	pks6	membrane bound polyketide synthase	-0.670435	0.000138798	1516.92	1802.69	1221.62	1080.01	936.268	837.014
Rv0406c		beta lactamase-like protein	0.0369725	0.798038	20.3526	17.6955	25.1713	19.2572	24.2428	21.5399
Rv0407	fgd1	F420-dependent glucose-6-phosphate dehydrogenase	0.182135	0.0193438	180.142	156.891	187.879	181.279	210.863	203.468
Rv0408	pta	phosphate acetyltransferase	-0.159383	0.00864489	226.585	214.589	213.956	205.679	196.219	184.731
Rv0409	ackA	acetate kinase	-0.656104	6.87885e-08	135.648	134.087	129.388	83.5821	89.9459	79.7537
Rv0410c	pknG	serine/threonine-protein kinase PknG	-0.14339	0.00853241	129.477	134.834	138.985	119.576	121.61	123.955
Rv0411c	glnH	glutamine-binding lipoprotein GlnH	0.14458	0.142977	69.2855	61.311	76.6909	76.7262	79.6551	72.8673
Rv0412c		membrane protein	0.218646	0.0458505	49.0412	57.9464	64.1958	64.8291	60.0629	74.3087
Rv0413	mutT3	8-oxo-dGTP diphosphatase	-0.273993	0.152364	5.41293	5.85695	7.33407	5.84772	4.65067	4.96459
Rv0414c	thiE	thiamine-phosphate synthase	-0.295297	0.522712	1.94866	1.62001	3.25959	1.20987	1.1874	3.12289
Rv0415	thiO	thiamine biosynthesis oxidoreductase ThiO	0.100628	0.558474	12.125	7.72618	12.9478	11.393	11.3793	12.5716
Rv0416	thiS	sulfur carrier protein ThiS	0.362305	0.342464	3.1395	3.24001	1.72034	2.62139	4.45277	3.20296
Rv0417	thiG	thiazole synthase	0.499813	0.000855424	14.7232	16.6985	15.5736	22.3827	23.2533	20.8192
Rv0418	lpqL	lipoprotein aminopeptidase LpqL	0.133573	0.0106699	335.385	329.235	340.265	367.197	383.433	351.765
Rv0419	lpqM	lipoprotein peptidase LpqM	-0.368891	0.000191378	374.683	415.469	339.812	312.752	296.158	266.086
Rv0420c		transmembrane protein	-0.380581	0.00306719	93.1024	103.93	81.6708	76.4237	75.4991	62.1374
Rv0421c		hypothetical protein	-0.173114	0.389256	12.8828	11.5893	19.1954	12.1996	13.8531	12.8919
Rv0422c	thiD	hydroxymethylpyrimidine/phosphomethylpyrimidine kinase	-0.0929354	0.204106	57.2688	54.7064	60.7551	56.5616	52.3447	53.0891
Rv0423c	thiC	phosphomethylpyrimidine synthase	0.0954023	0.0640211	434.442	470.923	472.731	497.661	484.758	489.893
Rv0424c		hypothetical protein	-0.657257	6.95196e-07	190.319	196.519	195.304	130.969	127.448	110.742
Rv0425c	ctpH	metal cation transporting ATPase H	-0.35194	0.000116268	236.22	202.75	246.552	173.718	184.246	179.206
Rv0426c		transmembrane protein	-0.281122	0.115933	22.6261	40.0017	38.4812	24.3991	27.4093	31.3089
Rv0427c	xthA	exodeoxyribonuclease III protein XthA	0.270301	0.00251392	74.3737	83.4926	76.3287	95.2776	92.8154	94.3272
Rv0428c		GCN5-like N-acetyltransferase	0.0334408	0.776621	34.8593	36.014	46.4491	44.967	35.0284	40.1971
Rv0429c	def	polypeptide deformylase	0.0121519	0.852874	129.586	129.102	139.8	135.909	132.099	133.884
Rv0430		hypothetical protein	-0.73651	1.87596e-05	321.961	442.885	319.983	239.656	203.838	207.552
Rv0431		tuberculin-like peptide	-0.452499	0.000954263	163.904	193.279	138.714	123.71	133.979	104.657
Rv0432	sodC	superoxide dismutase	0.0293794	0.725859	159.248	136.454	173.301	152.747	158.222	167.755
Rv0433		carboxylate-amine ligase	-0.0413356	0.419396	573.013	551.425	534.029	550.795	545.316	515.516
Rv0434		hypothetical protein	-0.389997	0.00156182	42.5456	38.7555	41.4692	30.4485	29.5862	33.6311
Rv0435c		ATPase	-0.159426	0.15592	51.9641	45.3602	55.5035	43.1522	45.5172	48.2045
Rv0436c	pssA	CDP-diacylglycerol--serine O-phosphatidyltransferase	0.153196	0.0864854	94.9428	84.988	103.401	100.117	102.908	112.104
Rv0437c	psd	phosphatidylserine decarboxylase	-0.312349	0.126958	9.09372	9.84465	12.1329	7.25924	9.49924	8.3277
Rv0438c	moeA2	molybdopterin molybdenumtransferase	0.231956	0.0702608	34.318	32.1509	40.0205	40.3291	42.1529	42.6794
Rv0439c		dehydrogenase/reductase	0.319701	0.000630243	90.1794	91.2188	90.2725	103.243	112.309	123.474
Rv0440	groEL2	molecular chaperone GroEL	0.189406	0.0191837	3751.16	3442.76	3799.14	4435.5	4260.11	3839.79
Rv0441c		hypothetical protein	-0.0814637	0.635723	13.0993	12.7108	14.5776	11.7963	12.8635	13.5325
Rv0442c	PPE10	PPE family protein PPE10	-0.0163744	0.886914	37.5657	39.1294	33.954	35.0863	33.841	40.3573
Rv0443		hypothetical protein	-0.267236	0.000663377	143.767	160.63	148.583	123.407	124.579	128.359
Rv0444c	rskA	anti-sigma-K factor RskA	-0.265977	0.0529254	38.4318	52.4633	51.248	37.9094	38.7885	41.4783
Rv0445c	sigK	ECF RNA polymerase sigma factor SigK	-0.154208	0.0327486	131.751	125.737	142.607	115.341	112.309	131.882
Rv0446c		transmembrane protein	-0.16238	0.0434028	79.2453	79.3803	81.2181	72.3908	75.8949	66.0611
Rv0447c	ufaA1	cyclopropane-fatty-acyl-phospholipid synthase UfaA	0.101531	0.394691	53.9128	47.8525	48.6222	55.9567	42.1529	63.1784
Rv0448c		hypothetical protein	-0.095762	0.68622	3.89731	5.4831	5.3421	5.94855	3.95801	3.92363
Rv0449c		hypothetical protein	-0.487399	1.52295e-05	44.1695	47.6033	42.3746	33.6748	29.2893	32.6702
Rv0450c	mmpL4	transmembrane transport protein MmpL4	-0.271593	0.0212944	2099.03	2531.57	1851.45	1954.15	1784.77	1630.79
Rv0451c	mmpS4	membrane protein MmpS4	-0.194397	0.189731	379.988	513.417	354.842	411.458	347.217	332.147
Rv0452		transcriptional regulator	-0.0490981	0.651497	42.3291	35.5155	45.8153	37.5061	38.0959	43.9606
Rv0453	PPE11	PPE family protein PPE11	-0.405882	0.000558056	24.7912	29.534	24.628	21.9794	19.4932	18.0967
Rv0455c		hypothetical protein	0.217389	0.0888528	1195.82	1544.24	1217.46	1655.41	1475.25	1470.4
Rv0456A	mazF1	toxin MazF1	-0.547738	0.130127	4.22209	3.24001	2.71632	3.73044	1.68216	1.60148
Rv0456B	mazE1	antitoxin MazE1	-0.249722	0.356074	8.98547	14.8293	8.33006	8.67076	10.2908	7.92733
Rv0456c	echA2	enoyl-CoA hydratase EchA2	0.0729408	0.581502	14.9397	16.2001	17.9277	14.9218	19.6911	17.0558
Rv0457c		peptidase	0.275592	0.0176754	107.826	124.616	119.247	134.094	145.457	146.135
Rv0458		aldehyde dehydrogenase	-0.116719	0.413771	21.5435	23.677	28.6119	25.3065	18.9985	23.8621
Rv0459		hypothetical protein	0.0263391	0.934792	3.03124	2.61693	2.98796	4.23456	2.77061	1.92178
Rv0460		hypothetical protein	-0.339175	0.030631	180.251	142.934	166.511	134.296	136.057	116.828
Rv0461		transmembrane protein	-0.198326	0.0552276	100.681	94.2096	85.9264	89.0266	78.7645	76.9511
Rv0462	lpdC	dihydrolipoamide dehydrogenase	-0.00666628	0.93345	2143.63	2091.55	1807.89	2078.36	2100.02	1836.82
Rv0463		membrane protein	-0.235366	0.0285156	57.1606	72.651	59.8497	53.8394	53.2353	53.9699
Rv0464c		hypothetical protein	-0.0913113	0.0973602	561.429	565.133	518.365	518.33	541.259	484.448
Rv0465c		HTH-type transcriptional regulator	0.0390508	0.704344	119.193	106.173	118.884	100.016	123.391	130.28
Rv0466		hypothetical protein	-0.0434147	0.488219	421.343	462.2	417.046	417.709	439.933	404.374
Rv0467	icl1	isocitrate lyase	0.038477	0.405217	2299.31	2339.79	2403.76	2494.96	2450.01	2288.27
Rv0468	fadB2	3-hydroxybutyryl-CoA dehydrogenase	-0.106081	0.176345	531.333	595.913	491.473	528.211	514.344	461.386
Rv0469	umaA	mycolic acid synthase UmaA	-0.0320971	0.816681	1636.65	2283.71	1595.84	1926.02	1741.53	1727.2
Rv0470A		hypothetical protein	-0.611354	0.0562394	3.57253	3.61386	2.2636	1.71399	1.68216	2.64244
Rv0470c	pcaA	cyclopropane mycolic acid synthase	-0.0704106	0.442088	1469.29	1798.21	1417.38	1551.46	1482.08	1428.12
Rv0471c		hypothetical protein	0.0095357	0.968993	9.09372	6.97849	9.05441	7.66253	6.53072	11.0502
Rv0472c		HTH-type transcriptional regulator	-0.0574177	0.332037	294.463	301.695	276.703	289.361	271.322	278.097
Rv0473		transmembrane protein	-0.103056	0.147332	96.9997	89.848	86.9223	85.1953	90.4406	79.2733
Rv0474		HTH-type transcriptional regulator	-0.046974	0.606018	143.984	154.399	142.154	149.621	129.823	146.936
Rv0475	hbhA	heparin binding hemagglutinin HbhA	0.0752425	0.451169	89.9629	96.4527	101.319	96.8907	94.2008	112.024
Rv0476		transmembrane protein	0.1737	0.115873	151.887	123.245	132.013	159.502	145.061	154.703
Rv0477		hypothetical protein	-0.0978748	0.40703	61.4909	57.8218	59.578	61.4011	52.9384	52.8488
Rv0478	deoC	2-deoxyribose-5-phosphate aldolase	-0.219809	0.223691	4.87164	4.48617	4.88938	4.13374	3.85906	4.24392
Rv0479c		membrane protein	0.116559	0.216098	1479.79	1696.64	1431.05	1658.64	1720.45	1616.05
Rv0480c		amidohydrolase	0.175157	0.231598	27.3894	19.6893	26.1672	27.8271	27.3103	27.7056
Rv0481c		hypothetical protein	-0.0503375	0.675292	50.3403	66.7941	64.4674	65.434	55.5112	54.4503
Rv0482	murB	UDP-N-acetylenolpyruvoylglucosamine reductase	0.0542858	0.571267	38.107	36.7617	47.0829	39.2201	43.5382	43.9606
Rv0483	lprQ	lipoprotein LprQ	-0.0075257	0.911013	1843.97	1925.56	1838.05	1976.73	1897.47	1704.21
Rv0484c		short-chain type oxidoreductase	-0.0663985	0.689128	17.5379	15.8262	18.7426	16.2325	14.051	19.458
Rv0485		transcriptional regulator	0.316855	0.0198837	684.736	687.63	816.617	800.936	897.084	1028.63
Rv0486	mshA	D-inositol 3-phosphate glycosyltransferase	-0.225394	0.085687	41.4631	37.3848	43.5517	34.7839	35.1274	34.8322
Rv0487		hypothetical protein	-0.12496	0.2358	101.98	83.1188	104.85	86.8084	82.2278	96.8895
Rv0488		amino acid transporter	-0.439914	0.00496321	16.4553	16.9478	18.0183	12.6029	12.6656	12.6517
Rv0489	gpm1	2,3-bisphosphoglycerate-dependent phosphoglycerate mutase	0.0524422	0.451728	74.915	71.5295	71.6204	74.6089	70.9474	80.5544
Rv0490	senX3	two component sensor histidine kinase SenX3	-0.0389476	0.462233	204.392	199.51	205.263	193.681	190.974	208.272
Rv0491	regX3	two component sensory transduction protein RegX	-0.230303	0.0038275	150.696	135.956	138.08	123.004	123.292	115.787
Rv0492A		hypothetical protein	-1.06734	0.13288	0.433035	0.872311	1.72034	0.403291	0.593702	0.480444
Rv0492c		GMC-type oxidoreductase	0.172936	0.483618	6.49552	4.7354	9.05441	7.56171	7.61918	7.92733
Rv0493c		hypothetical protein	-0.0915518	0.676375	5.08816	4.86002	7.06244	4.33538	5.34332	6.32585
Rv0495c		hypothetical protein	0.0853139	0.285769	67.8782	74.8941	81.5802	76.827	81.6341	79.5936
Rv0496		hypothetical protein	0.0359799	0.757371	64.8469	62.3079	80.9464	67.3496	62.4377	83.5973
Rv0497		transmembrane protein	-0.025047	0.774725	160.981	191.161	168.231	169.584	181.178	160.628
Rv0498		hypothetical protein	-0.203376	0.201358	45.5769	35.0171	47.8073	38.8168	35.3253	37.4746
Rv0499		hypothetical protein	-0.399965	0.0182653	13.0993	13.4585	20.0102	11.0905	13.1604	11.2104
Rv0500	proC	pyrroline-5-carboxylate reductase	-0.134392	0.240575	43.0869	47.7279	44.2761	38.5143	43.934	40.5975
Rv0500A		DNA-binding protein	-0.154131	0.0853691	173.43	192.407	163.794	175.129	151.79	149.018
Rv0501	galE2	UDP-glucose 4-epimerase GalE	0.043994	0.387507	551.469	547.562	532.943	550.493	552.341	579.656
Rv0502		hypothetical protein	-0.000251516	0.996624	771.018	675.792	650.016	689.729	716.005	690.718
Rv0503c	cmaA2	cyclopropane mycolic acid synthase	0.00783305	0.929081	1424.79	1688.17	1297.59	1494.7	1464.66	1475.12
Rv0504c		hypothetical protein	-0.155367	0.298003	62.1405	78.8818	51.7007	63.3167	55.808	53.8097
Rv0505c	serB1	phosphoserine phosphatase SerB	-0.0856746	0.362332	46.876	42.8679	44.3666	40.5308	44.6266	41.2381
Rv0506	mmpS2	membrane protein MmpS2	-0.291413	0.051833	269.889	278.143	218.03	235.22	207.499	183.209
Rv0507	mmpL2	transmembrane transport protein MmpL2	-0.47786	0.00237153	545.407	663.953	459.783	458.038	403.816	336.631
Rv0508		hypothetical protein	-0.470155	0.0020722	31.0702	26.4186	32.3242	16.6358	25.2323	22.9812
Rv0509	hemA	glutamyl-tRNA reductase	0.188552	0.00245937	347.727	352.164	387.438	399.258	411.831	428.076
Rv0510	hemC	porphobilinogen deaminase	-0.0592296	0.441696	134.024	114.896	134.639	128.045	125.667	114.506
Rv0511	hemD	uroporphyrin-III C-methyltransferase	0.0585512	0.678303	188.153	141.937	220.203	184.002	178.605	210.595
Rv0512	hemB	delta-aminolevulinic acid dehydratase	-0.076711	0.425633	101.33	97.9481	114.176	90.7405	93.4092	113.064
Rv0513		transmembrane protein	-0.485682	0.000991544	139.654	152.031	140.615	114.636	102.513	91.6047
Rv0514		transmembrane protein	-0.555789	0.0296365	6.38726	5.98156	5.97591	3.12551	6.03597	3.36311
Rv0515		hypothetical protein	-0.0331319	0.780913	16.2388	19.6893	19.5575	18.3498	17.1184	18.7373
Rv0516c		anti-anti-sigma factor	-0.299015	0.00103304	1441.79	1265.6	1238.64	1099.88	1077.17	1030.31
Rv0517		acyltransferase	-0.116174	0.225511	127.096	140.068	122.325	125.02	120.522	113.785
Rv0518		hypothetical protein	-0.30791	0.000257232	83.1426	91.9665	85.0209	74.3064	70.6506	65.1802
Rv0519c		membrane protein	-0.84162	7.8998e-10	100.247	99.0696	113.723	58.8805	58.9744	56.8525
Rv0522	gabP	GABA permease GabP	-0.143034	0.292104	83.7922	71.1557	69.5379	72.0883	64.0209	67.1821
Rv0523c		hypothetical protein	0.0301652	0.784756	30.0959	32.1509	32.4148	30.8518	32.1589	33.6311
Rv0524	hemL	glutamate-1-semialdehyde 2,1-aminomutase	0.118586	0.238688	66.7956	54.831	64.9201	70.1727	61.0524	71.3459
Rv0525		hypothetical protein	-0.0461935	0.747107	15.5892	13.5831	20.9157	15.8292	15.1394	17.6964
Rv0526		thioredoxin	-0.156864	0.220509	73.9406	64.551	83.4817	62.7118	67.1873	69.264
Rv0527	ccdA	cytochrome C-type biogenesis protein CcdA	-0.288242	0.087972	14.7232	17.4462	19.6481	13.6111	14.4468	14.4133
Rv0528		transmembrane protein	-0.239443	0.156313	34.6428	32.8986	41.5597	30.2468	27.1124	35.0724
Rv0529	ccsA	cytochrome C-type biogenesis protein CcsA	-0.463537	3.40417e-06	92.0198	90.5957	97.8782	71.1809	62.7345	69.5042
Rv0530		hypothetical protein	-0.0609666	0.645607	46.5512	37.8832	52.1534	41.8415	38.6896	50.4466
Rv0530A		hypothetical protein	0.351286	0.0533702	25.0077	19.1908	23.4509	30.751	23.2533	32.3499
Rv0531		membrane protein	-0.206432	0.0656098	45.2521	46.8556	49.0749	45.4711	39.877	37.0743
Rv0532	PE_PGRS6	PE-PGRS family protein PE_PGRS6	-0.557086	0.0248788	8.01114	9.22157	8.4206	5.64608	8.21288	3.6834
Rv0533c	fabH	3-oxoacyl-ACP synthase III	0.0407771	0.65718	72.7498	70.7818	78.3207	71.685	77.676	78.8729
Rv0534c	menA	1,4-dihydroxy-2-naphthoate octaprenyltransferase	-0.0817679	0.673141	15.2645	21.6832	24.8091	20.9711	19.4932	18.0167
Rv0535		5'-methylthioadenosine phosphorylase	0.0432168	0.798786	14.9397	13.957	21.1873	15.0226	17.0195	19.6982
Rv0536	galE3	UDP-glucose 4-epimerase GalE	-0.181075	0.479564	4.00557	3.36463	5.52319	3.93209	3.36431	4.16385
Rv0537c		integral membrane protein	-0.140559	0.250017	155.892	118.884	145.233	125.928	131.208	123.955
Rv0538		membrane protein	0.0355129	0.803236	17.8627	13.7077	20.1008	18.4506	17.4153	17.296
Rv0539		dolichyl-phosphate sugar synthase	-0.423926	0.066032	7.36159	4.23694	6.42863	5.04114	4.84857	3.6834
Rv0540		hypothetical protein	-0.293502	0.21731	5.41293	4.11232	4.97993	4.53703	3.06746	4.24392
Rv0541c		integral membrane protein	-0.271008	0.018491	37.7823	39.7525	33.4108	28.5329	32.7526	30.5883
Rv0542c	menE	2-succinylbenzoic acid--CoA ligase	-0.416847	0.00380023	48.4999	44.6125	53.2399	39.1193	41.6581	28.9868
Rv0543c		hypothetical protein	-0.0081417	0.924349	185.231	177.204	164.971	173.012	177.319	174.081
Rv0544c		transmembrane protein	-0.0520387	0.668341	21.0022	26.917	26.5294	24.2983	23.6491	23.8621
Rv0545c	pitA	low-affinity inorganic phosphate transporter	-0.116498	0.146949	707.687	772.244	700.992	696.383	709.276	606.08
Rv0546c		hypothetical protein	-0.0603656	0.416296	108.475	98.3219	89.367	96.5883	98.9504	88.4818
Rv0547c		oxidoreductase	0.0181866	0.844657	37.5657	37.634	44.3666	43.8579	35.3253	41.9588
Rv0548c	menB	1,4-dihydroxy-2-naphthoyl-CoA synthase	0.0974713	0.184223	128.07	117.264	137.446	127.642	137.64	144.293
Rv0549c	vapC3	ribonuclease VapC3	0.15336	0.395157	9.52676	8.59849	9.50713	7.965	11.3793	11.3705
Rv0550c	vapB3	antitoxin VapB3	0.0368639	0.872663	7.90288	5.4831	8.4206	7.15842	5.54122	9.68895
Rv0551c	fadD8	fatty-acid--CoA ligase FadD8	0.264878	0.00551581	58.6762	66.5449	61.8416	75.0122	69.4632	80.2341
Rv0552		hypothetical protein	0.140817	0.318831	22.193	24.3001	26.5294	26.2139	25.7271	28.5864
Rv0553	menC	muconate cycloisomerase	-0.0633735	0.885642	0.866069	3.24001	2.44469	1.91563	1.68216	2.56237
Rv0554	bpoC	non-heme bromoperoxidase BpoC	-0.00500549	0.938211	184.04	185.553	197.386	180.07	193.745	191.217
Rv0555	menD	bifunctional 2-succinyl-6-hydroxy-2,4-cyclohexadiene-1-carboxylate synthase/2-oxoglutarate decarboxylase	-0.158865	0.00621026	156.975	159.882	150.756	146.899	139.916	132.042
Rv0556		transmembrane protein	-0.267669	0.0021491	136.514	152.156	124.679	110.703	117.751	114.826
Rv0557	mgtA	GDP-mannose-dependent alpha-mannosyltransferase	-0.253288	0.0685879	65.3882	50.3448	64.6485	51.5205	45.3193	54.5304
Rv0558	menH	demethylmenaquinone methyltransferase	0.00309338	0.973983	46.1182	47.7279	54.6886	45.6727	49.871	53.3293
Rv0559c		hypothetical protein	0.454839	1.768e-05	455.661	467.933	526.967	642.141	613.789	732.277
Rv0560c		benzoquinone methyltransferase	0.996163	1.85219e-05	11.8002	10.9662	11.8613	17.9465	27.4093	23.782
Rv0561c		oxidoreductase	0.107177	0.475844	12.125	13.3339	12.8573	14.6193	12.3688	14.2532
Rv0562	grcC1	polyprenyl-diphosphate synthase GrcC	0.0488135	0.586306	123.523	103.805	137.174	122.601	119.037	135.485
Rv0563	htpX	protease HtpX	-0.0348972	0.704525	109.125	90.3465	103.492	87.4134	105.679	102.655
Rv0564c	gpdA1	glycerol-3-phosphate dehydrogenase	0.245158	0.0583126	31.5033	24.7986	33.0486	29.4403	37.799	38.7558
Rv0565c		monooxygenase	0.303288	0.00252368	147.881	176.581	162.255	184.203	204.926	211.395
Rv0566c		hypothetical protein	0.20538	0.0186518	98.8401	109.911	99.6891	113.526	127.25	114.826
Rv0567		methyltransferase/methylase	0.185748	0.00441971	262.96	282.629	273.443	300.553	298.039	332.948
Rv0568	cyp135B1	cytochrome P450 Cyp135B1	0.0420291	0.522376	145.5	158.761	152.295	163.837	154.956	151.26
Rv0569		hypothetical protein	-0.204679	0.195254	19.4866	16.5739	20.3724	18.8539	17.0195	13.2923
Rv0570	nrdZ	vitamin B12-dependent ribonucleoside-diphosphate reductase	-0.214043	0.27839	18.837	12.96	22.3644	19.0555	12.6656	15.2141
Rv0571c		hypothetical protein	-0.0815464	0.494652	40.8135	55.7033	39.2961	45.4711	42.6476	40.1171
Rv0572c		hypothetical protein	0.0639735	0.571092	50.0155	60.3141	46.1775	59.7879	56.2038	47.564
Rv0573c	pncB2	nicotinic acid phosphoribosyltransferase PncB2	0.024307	0.930873	5.73771	10.2185	9.95985	6.95677	7.22338	12.0111
Rv0574c		hypothetical protein	0.44797	0.0409681	8.66069	5.23387	8.78278	10.6872	11.5772	8.96829
Rv0575c		oxidoreductase	0.132446	0.788461	1.62388	0.623079	1.26762	0.907405	1.1874	1.76163
Rv0576		transcriptional regulator	-0.0822829	0.466782	55.8615	47.8525	55.2319	47.9917	49.4752	52.6887
Rv0577	TB27.3	hypothetical protein	-0.259702	0.0159052	46.9842	42.3694	46.087	37.9094	38.9864	36.2735
Rv0578c	PE_PGRS7	PE-PGRS family protein PE_PGRS7	-0.0568099	0.570461	93.8602	105.799	99.5985	105.763	93.3102	88.6419
Rv0579		hypothetical protein	0.217233	0.086179	19.4866	18.817	21.0062	24.6008	21.2743	23.1414
Rv0580c		hypothetical protein	0.0115367	0.90939	44.6026	52.214	54.0548	44.4629	48.3867	59.1747
Rv0581	vapB26	antitoxin VapB26	-0.199882	0.505762	3.03124	4.98463	6.33809	3.5288	5.04647	4.0037
Rv0582	vapC26	ribonuclease VapC26	-0.443776	0.00202362	18.7287	18.3185	19.1048	12.6029	14.7436	13.9329
Rv0583c	lpqN	lipoprotein LpqN	0.283578	0.00743467	129.91	137.327	167.597	175.835	174.746	178.805
Rv0584		glycosidase	-0.252272	0.00955285	46.7677	43.2417	40.4732	37.5061	37.2053	34.8322
Rv0585c		integral membrane protein	-0.105821	0.162336	67.0121	74.6449	74.6989	67.5513	70.7495	62.778
Rv0586	mce2R	HTH-type transcriptional regulator Mce2R	-0.915578	6.85341e-09	185.447	179.322	168.684	101.73	96.7735	84.3179
Rv0587	yrbE2A	hypothetical protein	-1.03566	4.13436e-10	171.265	148.916	151.933	78.1377	81.6341	70.5452
Rv0588		hypothetical protein	-1.18097	2.42214e-11	159.357	172.468	147.587	70.0719	74.4107	66.9419
Rv0589	mce2A	Mce family protein Mce2A	-1.38948	1.44019e-10	432.385	508.931	443.576	182.691	183.85	162.07
Rv0591	mce2C	Mce family protein Mce2C	-1.81498	6.92461e-09	36.4832	28.537	24.4469	10.4856	7.52023	7.44688
Rv0592	mce2D	Mce family protein Mce2D	-1.2134	3.58355e-07	34.318	32.0263	29.5174	15.3251	15.0405	11.0502
Rv0593	lprL	Mce family lipoprotein LprL	-0.713834	1.658e-05	14.8314	17.3216	15.302	10.0823	8.60868	10.1694
Rv0594	mce2F	Mce family protein Mce2F	-0.370746	0.000585438	48.3916	43.3663	48.8938	36.4979	36.1169	36.1934
Rv0595c	vapC4	ribonuclease VapC4	0.0195445	0.923053	13.9654	12.7108	14.0343	12.3004	12.0719	16.8155
Rv0596c	vapB4	antitoxin VapB4	0.0379169	0.901686	2.59821	2.49232	4.16503	3.02468	2.96851	3.60333
Rv0597c		hypothetical protein	-0.433289	0.00951713	28.2555	20.6862	24.8996	14.4177	19.4932	20.7392
Rv0598c	vapC27	ribonuclease VapC27	-0.23441	0.0891249	66.2543	63.4295	62.566	47.9917	54.0269	61.3367
Rv0599c	vapB27	antitoxin VapB27	-0.275447	0.150938	11.0424	13.8324	12.5856	11.2922	10.8845	8.80814
Rv0600c		two component sensor kinase HK1	-0.368274	0.286882	2.27343	2.24309	3.35013	1.51234	2.37481	2.24207
Rv0601c		two component sensor kinase HK2	-0.230473	0.587812	1.73214	3.24001	2.53523	2.2181	1.88006	2.24207
Rv0602c	tcrA	two component DNA binding transcriptional regulator TcrA	0.339912	0.34401	1.2991	1.49539	2.2636	1.41152	2.57271	2.48229
Rv0604	lpqO	lipoprotein LpqO	0.0717039	0.635662	13.3158	15.0785	15.483	16.4341	12.1709	17.4561
Rv0605		IS1536 family serine type transposase	1.20467	2.00631e-11	59.6505	56.451	59.7591	139.236	128.932	137.247
Rv0607		hypothetical protein	1.3359	2.52039e-06	6.49552	8.97234	7.42462	18.1481	19.2953	20.1786
Rv0608	vapB28	antitoxin VapB28	0.194451	0.0838765	33.0189	33.5217	36.7609	36.9012	40.1739	41.158
Rv0609	vapC28	ribonuclease VapC28	-0.256431	0.140537	12.2332	7.8508	10.322	8.67076	8.11393	8.72807
Rv0609A		hypothetical protein	0.134815	0.360992	14.2901	17.3216	14.5776	18.3498	15.1394	17.1358
Rv0610c		hypothetical protein	0.11174	0.648678	26.0903	17.4462	27.616	21.2736	22.2638	33.3909
Rv0611c		hypothetical protein	-0.119882	0.326025	95.2676	84.2403	80.1315	86.8084	72.0359	80.074
Rv0612		hypothetical protein	-0.265482	0.323959	5.84597	7.60157	5.25156	3.73044	5.73912	5.92548
Rv0613c		hypothetical protein	0.147813	0.114653	111.29	115.768	130.746	130.162	131.208	135.085
Rv0614		hypothetical protein	0.348986	0.129383	8.55243	5.60771	9.41659	10.5864	9.49924	10.1694
Rv0615		integral membrane protein	-0.202358	0.148727	31.828	29.9078	21.9117	23.3909	23.3523	25.7838
Rv0616A	vapB29	antitoxin VapB29	0.0630596	0.731192	34.6428	21.4339	34.1351	30.3477	26.0239	37.9551
Rv0617	vapC29	ribonuclease VapC29	0.0677164	0.702478	16.5636	13.0847	21.0062	13.8127	18.009	21.3798
Rv0621		membrane protein	0.837176	0.0016739	9.74328	5.85695	12.4951	16.4341	15.8321	18.417
Rv0622		membrane protein	0.490401	0.0379808	7.68636	6.72926	5.79482	7.86418	12.2698	8.24762
Rv0623	vapB30	antitoxin VapB30	-0.159005	0.626142	2.27343	1.12154	2.80687	1.51234	1.88006	2.24207
Rv0624	vapC30	ribonuclease VapC30	-0.374631	0.0089611	34.6428	31.9017	29.2457	24.3991	23.5502	25.8639
Rv0625c		transmembrane protein	0.0657735	0.750895	7.25333	5.73233	6.88135	6.75513	7.71813	6.40592
Rv0626	vapB5	antitoxin VapB5	0.425653	0.188771	5.84597	2.11847	4.52721	4.63785	7.42128	4.96459
Rv0627	vapC5	ribonuclease VapC5	0.0674373	0.728135	7.25333	8.59849	9.2355	7.965	11.4782	6.96644
Rv0628c		hypothetical protein	0.00025752	0.998615	23.6004	24.5493	21.459	27.2222	20.1859	22.1805
Rv0629c	recD	exonuclease V subunit alpha RecD	-0.497768	0.0112579	8.33591	7.97542	8.51115	5.14196	5.14542	7.20666
Rv0630c	recB	exonuclease V subunit beta RecB	-0.567804	0.000248655	21.8682	15.7016	16.9317	13.3086	11.973	11.5307
Rv0631c	recC	exonuclease V subunit gamma RecC	-0.23437	0.21846	12.7745	9.47081	14.1249	10.1831	8.60868	12.1712
Rv0632c	echA3	enoyl-CoA hydratase EchA3	-0.0104721	0.826763	675.209	655.604	652.37	657.163	673.654	638.03
Rv0633c		hypothetical protein	0.0106062	0.912999	51.5311	43.2417	53.9643	46.1769	51.751	51.968
Rv0634A		hypothetical protein	0.254794	0.0109716	297.495	282.753	327.498	342.092	329.109	411.901
Rv0634B	rpmG2	50S ribosomal protein L33	0.275639	0.031154	731.071	990.696	704.705	1022.65	938.94	975.622
Rv0634c		glyoxalase II	-0.0216733	0.743238	446.783	406.871	386.986	414.583	412.227	395.325
Rv0635	hadA	(3R)-hydroxyacyl-ACP dehydratase subunit HadA	0.0246758	0.85436	659.187	790.065	537.741	741.552	645.849	633.786
Rv0636	hadB	(3R)-hydroxyacyl-ACP dehydratase subunit HadB	0.25047	0.0131696	996.737	1204.04	1027.86	1288.52	1239.06	1313.13
Rv0637	hadC	(3R)-hydroxyacyl-ACP dehydratase subunit HadC	0.141061	0.13481	2353.43	2682.23	2104.06	2819.11	2611.6	2442.34
Rv0638	secE1	preprotein translocase SecE	-0.309426	0.0793448	821.791	910.942	649.926	727.033	679.591	516.077
Rv0639	nusG	transcription termination/antitermination protein NusG	-0.120903	0.120629	801.872	886.019	778.408	792.064	777.156	698.806
Rv0640	rplK	50S ribosomal protein L11	0.0662935	0.428384	842.036	745.826	812.543	843.887	763.996	905.397
Rv0641	rplA	50S ribosomal protein L1	-0.162428	0.0290054	621.621	566.628	677.632	566.019	534.134	567.084
Rv0642c	mmaA4	hydroxymycolate synthase MmaA4	-0.0799292	0.313479	1724.02	2010.18	1714	1785.87	1739.15	1629.51
Rv0643c	mmaA3	methoxy mycolic acid synthase MmaA3	0.124242	0.112094	1469.72	1611.03	1337.88	1700.68	1610.32	1504.99
Rv0644c	mmaA2	cyclopropane mycolic acid synthase CmaA	0.239005	0.00053969	527.436	505.442	487.761	589.713	581.037	623.857
Rv0645c	mmaA1	mycolic acid methyltransferase MmaA1	-0.0158411	0.865521	364.94	439.271	317.448	366.088	374.725	368.501
Rv0646c	lipG	lipase/esterase LipG	0.0831613	0.235219	87.1482	82.7449	99.3269	91.9504	97.4661	95.8486
Rv0647c		hypothetical protein	0.188738	0.0709948	137.055	138.573	166.511	150.73	171.085	182.168
Rv0648		alpha-mannosidase	0.43684	0.0414186	10.3928	10.717	16.9317	19.2572	14.8426	17.6964
Rv0651	rplJ	50S ribosomal protein L10	0.325479	0.00980102	63.4396	76.888	91.9928	103.747	86.4826	100.973
Rv0652	rplL	50S ribosomal protein L7/L12	0.324308	0.00734563	154.16	191.908	185.887	227.557	251.334	187.213
Rv0653c		transcriptional regulator	0.0809862	0.75149	3.24776	4.23694	3.8934	3.73044	5.14542	3.20296
Rv0654		carotenoid cleavage oxygenase	0.128214	0.320448	37.674	27.6647	41.9219	38.716	37.1064	41.5584
Rv0655	mkl	ABC transporter ATP-binding protein	-0.206996	0.00665328	857.084	874.679	769.534	747.299	738.467	681.19
Rv0656c	vapC6	ribonuclease VapC6	-0.143018	0.544899	7.36159	5.35848	8.4206	7.15842	6.13492	6.00555
Rv0657c	vapB6	antitoxin VapB6	-0.911405	0.00399669	7.5781	9.47081	4.52721	3.62962	3.85906	3.84355
Rv0658c		integral membrane protein	-0.447021	0.000197637	34.5345	37.1355	39.2056	26.4156	29.0914	25.8639
Rv0659c	mazF2	toxin MazF2	-0.78448	1.74597e-07	220.09	183.808	197.296	118.467	107.064	123.474
Rv0660c	mazE2	antitoxin MazE2	-0.757046	0.00418872	5.41293	4.61079	7.15298	3.22633	2.77061	4.16385
Rv0661c	vapC7	ribonuclease VapC7	-0.778023	0.1931	1.08259	0.498463	1.08653	0.806583	0.494752	0.320296
Rv0663	atsD	arylsulfatase AtsD	0.306342	0.000506287	282.88	249.356	291.552	332.917	335.244	350.564
Rv0664	vapB8	antitoxin VapB8	-0.145252	0.37007	8.44417	9.47081	13.6722	9.57817	9.59819	9.52881
Rv0665	vapC8	ribonuclease VapC8	-0.0368794	0.851479	5.73771	5.73233	4.97993	5.84772	4.35382	5.76533
Rv0666		membrane protein	-0.375252	0.0508473	12.2332	10.4677	10.7747	9.88064	7.61918	8.3277
Rv0667	rpoB	DNA-directed RNA polymerase subunit beta	0.063303	0.267691	5277.28	5067.01	4864.84	5379.8	5512.53	4999.02
Rv0668	rpoC	DNA-directed RNA polymerase subunit beta'	0.040963	0.425605	2902.63	3001	2911.26	3131.56	3085.87	2851.36
Rv0669c		neutral ceramidase	0.164414	0.0238086	190.319	200.258	199.378	213.139	233.523	214.518
Rv0670	end	endonuclease IV	0.28672	0.0496586	77.2967	56.3264	81.5802	84.3887	80.1498	98.0907
Rv0671	lpqP	lipoprotein LpqP	0.110589	0.434705	54.5623	42.2448	51.3385	51.3188	46.0119	62.6179
Rv0672	fadE8	acyl-CoA dehydrogenase FadE8	-0.390211	0.000738668	218.791	228.795	192.044	176.642	161.487	149.899
Rv0673	echA4	enoyl-CoA hydratase EchA4	-0.600801	0.000443706	23.0591	21.6832	22.7266	14.821	17.0195	12.7318
Rv0674		hypothetical protein	-0.330583	0.271933	5.19641	4.11232	4.34612	3.42798	2.17691	5.12474
Rv0675	echA5	enoyl-CoA hydratase EchA5	0.406915	0.176715	3.1395	2.24309	5.61373	4.73867	4.84857	5.28488
Rv0676c	mmpL5	transmembrane transport protein MmpL5	0.378561	0.000336035	738.107	780.095	659.252	1000.97	967.636	862.157
Rv0677c	mmpS5	membrane protein MmpS5	0.372019	0.00135588	253.217	262.939	228.171	337.252	347.613	278.417
Rv0678		hypothetical protein	0.26541	0.0420027	89.9629	107.543	81.7613	120.887	114.782	99.9324
Rv0679c		hypothetical protein	-0.174841	0.14579	152.861	164.119	115.806	144.58	128.734	110.022
Rv0680c		transmembrane protein	-0.174174	0.0804606	108.583	114.024	85.7453	92.9586	91.9249	88.3216
Rv0681		transcriptional regulator	-0.0804319	0.4149	55.4284	61.5602	61.8416	56.36	52.0479	60.6961
Rv0682	rpsL	30S ribosomal protein S12	0.201797	0.00304289	1106.62	1088.52	1117.86	1293.15	1278.34	1238.9
Rv0683	rpsG	30S ribosomal protein S7	-0.0364208	0.693543	1162.26	1192.95	1252.5	1202.82	1299.52	1015.5
Rv0684	fusA1	elongation factor G	-0.0414166	0.604946	5579.76	6166.24	5358.85	5854.68	5722.4	5043.7
Rv0685	tuf	elongation factor Tu	-0.0947989	0.170751	4609.44	5042.71	5042.22	4699.25	4740.22	4320.39
Rv0686		membrane protein	-0.178888	0.0615914	529.818	600.275	491.383	520.044	492.179	420.148
Rv0687		NAD-dependent oxidoreductase	-0.315976	0.00421838	109.883	150.037	116.44	103.343	97.3672	101.534
Rv0688		ferredoxin reductase	-0.00298241	0.970194	108.259	95.705	97.1538	98.6047	96.5756	105.297
Rv0690c		hypothetical protein	-0.270821	0.00714588	117.677	92.465	117.164	88.22	84.6026	98.491
Rv0691A		mycofactocin precursor	-0.564526	0.00918751	53.155	73.0249	63.2903	46.681	41.4602	39.9569
Rv0691c		mycofactocin biosynthesis transcriptional regulator MftR	-0.318621	0.00452988	129.586	138.074	116.168	102.033	102.216	103.456
Rv0692		mycofactocin system protein MftB	-0.216223	0.068982	589.468	461.328	538.647	472.557	436.866	458.824
Rv0693		mycofactocin radical SAM maturase MftC	-0.471522	2.40579e-06	1420.68	1310.71	1385.32	1020.23	1051.64	897.149
Rv0694		mycofactocin system heme/flavin oxidoreductase MftD	-0.873547	6.41829e-06	309.295	311.914	290.556	190.353	166.237	141.09
Rv0695		mycofactocin system creatinine amidohydrolase family protein MftE	-0.351394	0.000326009	119.842	111.407	108.834	98.2014	84.7015	83.6773
Rv0696		mycofactocin biosynthesis glycosyltransferase MftF	-0.0739627	0.323877	160.223	146.673	158.09	143.673	145.061	153.021
Rv0697		dehydrogenase	-0.721157	5.82527e-05	22.4095	25.4216	22.8171	15.1234	13.8531	13.8528
Rv0698		hypothetical protein	-0.126046	0.393911	11.1506	14.3308	14.3965	12.502	11.874	12.1712
Rv0699		hypothetical protein	-0.261706	0.521801	2.05691	3.36463	1.72034	1.71399	1.58321	2.48229
Rv0700	rpsJ	30S ribosomal protein S10	0.193976	0.00416146	1492.99	1543.37	1480.49	1804.02	1725.99	1636.87
Rv0701	rplC	50S ribosomal protein L3	0.0804376	0.231538	871.807	836.546	884.888	980.3	876.206	885.458
Rv0702	rplD	50S ribosomal protein L4	-0.15868	0.0484286	299.119	284.498	298.524	287.043	251.334	251.913
Rv0703	rplW	50S ribosomal protein L23	-0.285527	0.00553764	334.736	390.671	337.911	307.409	308.824	256.157
Rv0704	rplB	50S ribosomal protein L2	-0.211799	0.0261426	1376.4	1628.36	1386.77	1336.31	1280.42	1175.17
Rv0705	rpsS	30S ribosomal protein S19	-0.111765	0.277465	1167.35	1318.44	1141.22	1217.54	1145.05	994.039
Rv0706	rplV	50S ribosomal protein L22	-0.178223	0.408029	16.4553	20.9355	32.1432	20.2654	19.0974	22.2606
Rv0707	rpsC	30S ribosomal protein S3	0.00548478	0.944955	468.11	571.987	521.534	566.624	496.236	504.706
Rv0708	rplP	50S ribosomal protein L16	0.0746668	0.452483	376.74	315.527	421.573	370.322	403.915	398.849
Rv0709	rpmC	50S ribosomal protein L29	-0.193771	0.332313	65.8212	111.78	82.033	75.4155	75.0044	76.4707
Rv0710	rpsQ	30S ribosomal protein S17	-0.338753	0.000369555	554.609	629.559	575.317	509.559	443.298	438.405
Rv0711	atsA	arylsulfatase AtsA	-0.17607	0.0201332	342.53	369.735	329.943	321.02	308.923	292.51
Rv0712		hypothetical protein	-0.060351	0.418988	68.4195	75.268	71.9826	67.4505	73.3222	66.0611
Rv0713		transmembrane protein	0.00868905	0.874816	455.336	437.651	415.054	435.958	465.364	414.623
Rv0714	rplN	50S ribosomal protein L14	0.328642	0.00073891	398.717	391.418	442.489	497.057	488.815	562.119
Rv0715	rplX	50S ribosomal protein L24	0.256659	0.00139987	716.672	685.387	698.095	857.498	815.054	836.533
Rv0716	rplE	50S ribosomal protein L5	-0.0656946	0.238426	981.906	953.81	914.767	934.224	912.718	876.65
Rv0717	rpsN1	30S ribosomal protein S14	-0.00453939	0.971516	25.4408	23.677	27.797	25.1049	23.6491	27.9458
Rv0718	rpsH	30S ribosomal protein S8	-0.0100686	0.882232	709.311	840.659	787.281	742.56	784.874	793.533
Rv0719	rplF	50S ribosomal protein L6	-0.0152382	0.881494	1704.21	1780.51	1548.03	1792.43	1759.73	1427.72
Rv0720	rplR	50S ribosomal protein L18	0.0324605	0.898275	10.8259	12.4616	22.636	11.7963	17.3163	18.0967
Rv0721	rpsE	30S ribosomal protein S5	0.0267966	0.779665	328.565	336.587	416.865	366.39	407.873	328.143
Rv0722	rpmD	50S ribosomal protein L30	-0.0801076	0.586658	107.609	133.214	139.528	129.457	110.824	119.55
Rv0723	rplO	50S ribosomal protein L15	-0.0584091	0.515923	494.309	415.968	495.82	435.555	439.538	475.239
Rv0724	sppA	protease IV SppA	-0.218416	0.00253458	398.717	357.149	398.666	329.388	344.842	318.134
Rv0725c		hypothetical protein	-0.108237	0.393604	34.4262	35.1417	26.0767	25.8106	29.4872	33.2307
Rv0726c		S-adenosylmethionine-dependent methyltransferase	0.205463	0.0416072	209.047	234.153	185.978	244.193	261.427	219.803
Rv0727c	fucA	L-fuculose phosphate aldolase FucA	0.163876	0.498327	5.41293	7.8508	4.43666	6.45266	7.12443	6.08562
Rv0728c	serA2	D-3-phosphoglycerate dehydrogenase SerA	-0.0150716	0.962301	3.24776	2.49232	4.07448	3.93209	4.35382	1.68155
Rv0729	xylB	D-xylulose kinase XylB	-0.106678	0.595891	8.33591	9.96927	16.3885	9.37652	12.6656	10.4096
Rv0730		GCN5-like N-acetyltransferase	0.0271373	0.673904	86.2821	94.9573	88.19	91.8496	94.2008	88.4818
Rv0731c		S-adenosylmethionine-dependent methyltransferase	0.360196	0.130045	7.90288	5.98156	11.5896	8.97323	12.6656	11.3705
Rv0732	secY	preprotein translocase SecY	0.124929	0.191681	3166.67	3706.57	2822.8	3536.56	3695.7	3340.77
Rv0733	adk	adenylate kinase	0.050129	0.479353	566.409	634.669	531.132	615.322	617.747	560.358
Rv0734	mapA	methionine aminopeptidase	0.071058	0.553752	84.8748	71.031	96.8822	80.7591	87.1753	97.6903
Rv0735	sigL	ECF RNA polymerase sigma factor SigL	-0.331113	0.0875089	4.87164	3.98771	6.06646	3.42798	4.94752	3.60333
Rv0736	rslA	anti-sigma-L factor RslA	-0.120584	0.547987	7.03681	7.1031	6.24754	4.73867	7.12443	6.80629
Rv0737		transcriptional regulator	0.46468	0.0213953	5.62945	5.35848	8.23951	8.06583	8.70763	9.92918
Rv0738		hypothetical protein	-0.282126	0.480195	2.59821	1.74462	3.16904	3.12551	1.78111	1.44133
Rv0739		hypothetical protein	-0.255968	0.212767	45.0356	67.1679	42.9179	48.5966	42.3508	38.8359
Rv0740		hypothetical protein	-0.125408	0.113496	168.126	184.307	155.736	162.728	153.67	149.418
Rv0742		hypothetical protein	-0.557497	0.00320137	14.0736	11.7139	13.1289	9.98146	8.01498	8.48784
Rv0743c		hypothetical protein	0.0233483	0.816388	38.3236	36.1386	36.942	36.8003	35.2263	41.158
Rv0744c		transcriptional regulator	-0.239876	0.0245515	28.472	23.1786	28.1592	21.8786	21.4722	24.2624
Rv0746	PE_PGRS9	PE-PGRS family protein PE_PGRS9	0.309501	0.394906	1.73214	0.623079	1.81088	1.81481	2.27586	1.28118
Rv0747	PE_PGRS10	PE-PGRS family protein PE_PGRS10	0.307907	0.211283	3.68079	5.60771	6.70026	7.25924	7.42128	5.28488
Rv0748	vapB31	antitoxin VapB31	-0.414377	0.196512	6.71203	9.84465	6.9719	6.95677	5.44227	5.20481
Rv0749	vapC31	ribonuclease VapC31	-0.468739	0.0145829	45.3604	42.7432	41.8314	26.718	33.6431	33.4709
Rv0749A		hypothetical protein	0.129718	0.406392	54.6706	82.8695	67.727	80.3558	69.76	74.3887
Rv0750		hypothetical protein	0.0321763	0.76824	55.7532	72.651	59.3969	66.5431	58.3807	67.0219
Rv0751c	mmsB	3-hydroxyisobutyrate dehydrogenase	-0.0183738	0.947974	10.2846	5.60771	15.1209	8.06583	10.4887	12.3314
Rv0752c	fadE9	acyl-CoA dehydrogenase FadE9	0.310567	0.00988235	13.5323	16.5739	16.7507	17.3415	20.5817	20.1786
Rv0753c	mmsA	methylmalonate-semialdehyde dehydrogenase	0.291163	0.0355722	34.6428	30.2817	29.6985	31.9608	40.6686	43.0798
Rv0754	PE_PGRS11	PE-PGRS family protein PE_PGRS11	0.606045	0.0451638	5.08816	1.99385	6.42863	6.25101	8.01498	6.72622
Rv0755c	PPE12	PPE family protein PPE12	-0.230179	0.179113	269.564	400.391	293.182	297.125	251.235	272.652
Rv0756c		hypothetical protein	0.0978478	0.46435	14.6149	16.5739	20.2819	21.6769	17.0195	16.5753
Rv0757	phoP	two component system response transcriptional positive regulator PhoP	-0.376858	0.000791395	268.59	308.3	239.58	217.475	229.268	182.008
Rv0758	phoR	two component system response sensor kinase PhoR	-0.0711375	0.405664	76.4306	71.2803	72.9785	65.0307	71.838	73.1876
Rv0759c		hypothetical protein	0.251859	0.00390148	659.945	609.621	625.75	711.607	762.017	783.204
Rv0760c		hypothetical protein	0.0320511	0.79293	523.647	619.715	475.628	575.497	618.935	460.906
Rv0761c	adhB	alcohol dehydrogenase B	0.111627	0.19232	825.797	938.607	884.254	1032.93	990.691	838.135
Rv0762c		hypothetical protein	0.205591	0.0581684	33.9932	33.2724	32.3242	38.5143	33.7421	42.5193
Rv0763c		ferredoxin	1.1422	0.175495	1.19084	0.249232	0	0.403291	1.28635	1.36126
Rv0764c	cyp51	lanosterol 14-alpha demethylase	-0.0422774	0.428059	108.583	109.039	104.941	104.553	101.127	107.539
Rv0765c		oxidoreductase	0.688127	0.00390081	8.87721	7.1031	11.4991	14.821	12.5667	17.1358
Rv0766c	cyp123	cytochrome P450 Cyp123	0.188399	0.0804549	56.078	62.931	53.0588	71.685	62.9324	61.4168
Rv0767c		HTH-type transcriptional regulator	0.632855	0.00243475	3.78905	4.61079	5.70428	6.95677	6.82758	8.16755
Rv0768	aldA	aldehyde dehydrogenase AldA	0.357848	0.00363062	18.1874	19.9385	20.7346	25.4074	24.8365	25.2233
Rv0769		oxidoreductase	0.138755	0.308212	37.8905	43.2417	32.2337	45.1686	40.8665	38.6757
Rv0770		oxidoreductase	0.170172	0.290669	9.63502	7.47695	9.86931	10.4856	9.40029	10.5698
Rv0771		4-carboxymuconolactone decarboxylase	0.434492	0.0035327	15.2645	11.9631	16.6601	20.9711	17.7121	20.8192
Rv0772	purD	phosphoribosylamine--glycine ligase	-0.0425627	0.693335	34.9675	33.1478	38.0285	31.3559	34.2368	37.4746
Rv0773c	ggtA	bifunctional cephalosporin acylase/gamma-glutamyltranspeptidase	-0.0633718	0.248074	247.479	224.184	243.292	226.851	222.935	234.457
Rv0774c		hypothetical protein	0.0895641	0.358981	78.1627	87.605	104.669	93.3619	89.0553	105.377
Rv0775		hypothetical protein	0.31917	0.0743293	21.0022	22.4309	30.2417	27.6255	26.3208	38.0352
Rv0776c		hypothetical protein	0.352049	0.226402	5.52119	2.61693	5.52319	3.73044	6.62967	7.20666
Rv0777	purB	adenylosuccinate lyase PurB	-0.0294617	0.715069	97.9741	86.9819	110.283	94.1685	95.8829	99.2918
Rv0778	cyp126	cytochrome P450 Cyp126	-0.164746	0.0705737	147.557	132.716	134.911	119.878	124.776	125.716
Rv0779c		transmembrane protein	0.406478	0.0803194	3.68079	4.36156	5.52319	5.04114	7.71813	5.36496
Rv0780	purC	phosphoribosylaminoimidazole-succinocarboxamide synthase	0.0321929	0.609442	215.326	231.162	213.956	232.195	215.712	227.41
Rv0783c	emrB	multidrug resistance protein EmrB	-0.0264668	0.623865	196.165	198.015	192.949	188.438	202.65	185.371
Rv0784		hypothetical protein	-0.552106	0.0964366	7.90288	5.60771	7.78679	3.02468	7.52023	4.08377
Rv0785		KsdD-like steroid dehydrogenase	-0.0910458	0.302982	75.4563	68.4141	75.7854	65.9381	74.5096	65.8208
Rv0786c		hypothetical protein	-0.157705	0.155758	87.0399	116.391	102.949	92.0512	91.0343	91.5246
Rv0787		hypothetical protein	-0.445527	0.0522269	4.00557	6.72926	6.06646	4.03291	4.45277	3.84355
Rv0787A		hypothetical protein	-0.250349	0.160259	83.9004	84.2403	77.5058	84.1871	66.8905	55.4913
Rv0788	purQ	phosphoribosylformylglycinamidine synthase	0.196915	0.0948394	117.352	94.3342	122.868	113.325	135.562	134.684
Rv0789c		hypothetical protein	0.351983	0.0576882	21.8682	17.197	21.9117	21.1728	25.5292	31.1488
Rv0790c		hypothetical protein	0.0542337	0.676478	28.472	26.4186	32.5053	29.5411	31.862	29.4672
Rv0791c		hypothetical protein	-0.325313	0.0548252	18.6205	24.4247	16.8412	17.3415	17.0195	13.3724
Rv0792c		transcriptional regulator	0.0305802	0.723915	23.7086	23.4278	22.8171	23.1892	23.1544	25.0632
Rv0793		monooxygenase	0.230684	0.573416	1.94866	1.24616	2.44469	1.20987	1.78111	3.60333
Rv0794c		oxidoreductase	0.0472972	0.687248	21.8682	27.1663	24.8996	25.8106	24.8365	25.7038
Rv0798c	cfp29	hypothetical protein	-0.0167018	0.777258	246.613	253.095	227.9	222.718	247.673	248.79
Rv0799c		hypothetical protein	-0.0153447	0.852702	390.272	434.66	371.502	391.697	393.822	398.208
Rv0800	pepC	M18 family aminopeptidase	0.360262	0.0840968	9.63502	8.34926	12.1329	11.2922	12.2698	15.2141
Rv0801		hypothetical protein	0.0837351	0.46426	21.0022	17.6955	17.7466	19.5596	19.4932	20.7392
Rv0802c		succinyl-CoA transferase	0.114395	0.424885	37.3492	23.4278	33.5919	35.4896	32.0599	34.7521
Rv0803	purL	phosphoribosylformylglycinamidine synthase 2	-0.103578	0.0532047	140.52	137.202	144.599	127.037	132.791	133.243
Rv0804		hypothetical protein	-0.218477	0.384459	5.73771	4.7354	6.79081	3.42798	5.83807	5.60518
Rv0805		3',5'-cyclic adenosine monophosphate phosphodiesterase CpdA	-0.0891987	0.0800566	2003.11	2071.49	1896.27	1911	1869.37	1832.49
Rv0806c	cpsY	exopolysaccharide phosphotransferase CpsY	0.217613	0.0401747	111.615	120.13	94.2564	129.759	134.671	114.586
Rv0807		hypothetical protein	0.325226	0.430946	4.65512	1.62001	2.08251	3.12551	2.37481	4.88451
Rv0808	purF	amidophosphoribosyltransferase	0.0504233	0.411216	349.459	320.886	341.532	359.232	335.046	353.607
Rv0809	purM	phosphoribosylformylglycinamidine cyclo-ligase PurM	-0.174776	0.00893444	320.879	299.078	321.703	285.833	270.629	277.777
Rv0810c		hypothetical protein	0.32967	0.000357065	274.869	251.724	239.036	318.398	310.012	333.748
Rv0811c		hypothetical protein	-0.405324	0.00555491	70.0433	70.2833	74.5178	62.2077	56.3028	43.8005
Rv0812		4-amino-4-deoxychorismate lyase	-0.456863	0.00581194	30.5289	29.7832	27.5254	26.718	18.009	19.2978
Rv0813c		hypothetical protein	0.0794386	0.374329	117.569	106.547	112.909	132.179	117.256	106.739
Rv0814c		hypothetical protein	0.406934	0.0166515	48.4999	31.9017	47.8073	52.327	61.1513	56.6924
Rv0815c	cysA2	thiosulfate sulfurtransferase CysA	0.176895	0.180967	624.328	581.458	462.228	695.274	624.575	565.723
Rv0816c	thiX	thioredoxin ThiX	0.165295	0.237989	12.2332	11.0908	11.6802	11.5946	14.5457	13.1321
Rv0817c		hypothetical protein	0.295797	0.0629137	28.3638	28.6616	28.5214	33.9773	32.5547	38.4355
Rv0818		transcriptional regulator	-0.0383451	0.660078	59.3257	63.0556	52.2439	56.4608	57.3912	56.1319
Rv0819	mshD	mycothiol acetyltransferase	0.0670834	0.508208	48.2833	48.4756	50.7952	52.0246	45.5172	57.0127
Rv0820	phoT	phosphate ABC transporter ATP-binding protein PhoT	-0.181414	0.0273141	350.866	352.164	319.621	308.014	285.076	308.685
Rv0821c	phoY2	phosphate-transport system transcriptional regulator PhoY2	0.187049	0.0125271	362.558	332.849	375.667	381.413	405.795	432.159
Rv0822c		hypothetical protein	0.174445	0.00696214	178.952	179.696	179.368	203.057	192.458	211.636
Rv0823c		tRNA-dihydrouridine synthase	-0.260508	0.00363895	187.179	198.887	204.086	180.977	151.79	159.908
Rv0824c	desA1	acyl-ACP desaturase DesA	-0.177578	0.0717	3079.42	3607.88	3138.53	3068.54	3011.06	2608.25
Rv0825c		hypothetical protein	0.223845	0.114792	97.7575	131.345	107.747	125.02	133.583	134.684
Rv0826		hypothetical protein	0.500855	0.0022899	13.4241	13.2093	16.2979	20.7695	15.931	24.1023
Rv0827c	kmtR	HTH-type transcriptional regulator KmtR	0.13953	0.529051	4.00557	3.48924	3.25959	3.12551	3.56221	5.04466
Rv0828c		deaminase	-0.156423	0.541123	5.52119	5.10925	3.98394	4.23456	4.74962	4.08377
Rv0830		S-adenosylmethionine-dependent methyltransferase	0.129128	0.287964	41.4631	43.6156	35.5838	45.8744	42.8455	43.1599
Rv0831c		hypothetical protein	0.0144912	0.856064	1496.24	1684.81	1374.91	1458.7	1633.08	1510.12
Rv0832	PE_PGRS12	PE-PGRS family protein PE_PGRS12	-0.166494	0.462598	7.36159	8.84773	11.4086	9.47735	6.72863	8.48784
Rv0833	PE_PGRS13	PE-PGRS family protein PE_PGRS13	-0.194792	0.783215	0.433035	0.373848	0.724353	0.302468	0.395801	0.640592
Rv0834c	PE_PGRS14	PE-PGRS family protein PE_PGRS14	-0.0772467	0.48654	29.2298	26.2939	33.5013	26.2139	30.5757	27.7056
Rv0835	lpqQ	lipoprotein LpqQ	-0.126817	0.199078	47.6338	51.591	42.5557	40.3291	43.5382	45.8824
Rv0836c		hypothetical protein	0.183363	0.500205	3.57253	2.49232	3.71231	4.33538	2.67166	4.16385
Rv0837c		hypothetical protein	-0.16002	0.474954	9.4185	16.3247	10.0504	8.06583	11.2803	12.4115
Rv0838	lpqR	lipoprotein LpqR	-0.0774608	0.621062	14.7232	12.337	13.2194	13.5103	13.4573	11.2904
Rv0839		hypothetical protein	-0.495456	0.00111322	41.3548	35.1417	31.2377	28.3312	23.1544	24.903
Rv0840c	pip	proline iminopeptidase	-0.0691809	0.500827	29.7711	31.154	27.3443	30.146	29.0914	24.903
Rv0842		integral membrane protein	-0.178736	0.146635	29.7711	36.7617	30.785	28.432	26.0239	31.389
Rv0843		dehydrogenase	0.143988	0.402573	8.44417	6.72926	7.15298	7.0576	10.3898	7.28673
Rv0844c	narL	nitrate/nitrite response transcriptional regulator NarL	0.165101	0.206308	22.9508	20.0632	23.4509	23.3909	26.7166	24.5026
Rv0845		sensor histidine kinase NarS	-0.162312	0.0261113	85.8491	81.6234	74.7894	72.29	73.2233	70.9456
Rv0846c		oxidase	0.195169	0.0806334	30.3124	31.154	36.2176	35.288	34.0389	42.5193
Rv0847	lpqS	lipoprotein LpqS	0.40241	0.0548204	7.25333	4.98463	6.60972	7.46089	8.31183	9.20851
Rv0848	cysK2	cysteine synthase CysK	0.176058	0.120104	27.7142	31.2786	30.5134	31.1543	35.0284	34.9123
Rv0849		MFS-type transporter	0.104623	0.403254	40.8135	44.7371	37.938	40.2283	54.4227	38.1152
Rv0851c		short-chain type dehydrogenase/reductase	0.321247	0.0233157	17.2131	19.3155	18.7426	19.358	23.2533	26.3443
Rv0852		hypothetical protein	-0.0441981	0.784941	64.4139	58.9433	45.3626	63.9217	52.8395	46.8433
Rv0853c	pdc	alpha-keto-acid decarboxylase	-0.033012	0.628199	132.292	125.737	119.518	121.996	135.166	111.863
Rv0854		hypothetical protein	0.0707968	0.63136	44.2778	54.0833	43.6423	51.6213	49.9699	47.4839
Rv0855	far	fatty-acid-CoA racemase	0.309791	0.00968403	21.2187	23.5524	22.7266	24.7016	32.0599	26.9049
Rv0856		hypothetical protein	-0.206095	0.0939685	266.1	285.495	213.412	235.22	215.118	212.757
Rv0857		hypothetical protein	-0.244875	0.00428114	119.518	116.017	114.719	107.376	96.3777	91.8449
Rv0858c	dapC	N-succinyldiaminopimelate aminotransferase DapC	0.438514	0.00283553	42.0043	40.5002	53.9643	56.4608	62.1408	66.4614
Rv0859		acyltransferase	0.991611	5.59879e-10	110.099	106.173	128.844	217.676	227.289	241.423
Rv0860	fadB	fatty oxidation protein FadB	0.655875	1.39684e-07	398.067	437.277	440.588	670.472	686.716	653.164
Rv0861c	ercc3	DNA helicase Ercc3	-0.082668	0.215688	153.294	154.648	143.693	148.814	147.238	130.441
Rv0862c		hypothetical protein	-0.269026	0.0663543	31.5033	25.1724	33.3202	21.4753	24.6386	28.5864
Rv0863		hypothetical protein	-0.18032	0.0806659	473.307	566.254	452.63	448.964	465.66	402.212
Rv0864	moaC2	cyclic pyranopterin monophosphate synthase accessory protein	-0.141825	0.127955	141.169	147.794	153.472	130.061	143.181	127.798
Rv0865	mog	molybdopterin biosynthesis protein	-0.286475	0.0422143	48.6081	32.0263	40.8354	31.3559	33.4452	34.8322
Rv0866	moaE2	molybdopterin synthase catalytic subunit 2	-0.413055	0.0108261	11.6919	10.8416	9.68822	7.36007	7.52023	9.20851
Rv0867c	rpfA	resuscitation-promoting factor RpfA	0.124918	0.178992	289.159	304.81	361.633	356.509	337.025	348.562
Rv0868c	moaD2	cyclic pyranopterin monophosphate synthase	-0.190303	0.19255	123.956	158.636	131.198	131.17	105.283	126.117
Rv0869c	moaA2	molybdenum cofactor biosynthesis protein MoaA	0.178068	0.429718	16.0223	11.34	25.8956	19.2572	21.2743	20.1786
Rv0870c		integral membrane protein	0.00143958	0.985713	290.35	326.12	274.982	313.156	300.018	279.138
Rv0871	cspB	cold shock-like protein CspB	0.275229	0.00705315	86.8234	83.368	101.5	103.041	117.355	108.5
Rv0872c	PE_PGRS15	PE-PGRS family protein PE_PGRS15	-0.245737	0.257031	21.4352	15.3278	25.0807	13.6111	15.7331	22.8211
Rv0873	fadE10	acyl-CoA dehydrogenase	0.136643	0.01741	671.312	715.295	631.817	739.737	746.976	732.197
Rv0874c		hypothetical protein	0.344185	0.142156	4.76338	3.36463	5.97591	6.35184	4.65067	7.04651
Rv0875c		hypothetical protein	-0.469158	0.000154515	46.9842	41.6217	50.0709	35.288	35.5232	29.4672
Rv0876c		transmembrane protein	-0.273332	0.00283761	116.378	106.297	123.049	95.1767	91.5291	99.3718
Rv0877		hypothetical protein	0.0280425	0.813021	171.806	201.753	199.016	188.942	206.707	188.174
Rv0878c	PPE13	PPE family protein PPE13	-0.458685	0.000898258	34.8593	42.1202	40.2016	28.432	30.1799	26.6646
Rv0879c		transmembrane protein	-0.255028	0.36904	8.22766	5.35848	9.41659	4.73867	8.60868	6.08562
Rv0880		HTH-type transcriptional regulator	0.367036	0.0520353	28.1472	26.0447	33.5919	36.5987	32.1589	44.5211
Rv0881		tRNA/rRNA methyltransferase	0.267347	0.0119193	31.5033	28.6616	29.6985	36.9012	38.0959	33.2307
Rv0882		transmembrane protein	-1.6666	0.000461557	2.38169	2.99078	1.81088	0.907405	0.494752	0.80074
Rv0883c		hypothetical protein	-0.57797	0.00154839	65.28	58.9433	69.5379	38.2118	42.1529	49.4057
Rv0884c	serC	phosphoserine aminotransferase	0.128805	0.0507066	148.964	156.019	156.098	160.812	171.481	171.839
Rv0885		hypothetical protein	0.678186	0.174456	184.797	190.787	187.426	317.491	310.308	273.132
Rv0886	fprB	ferredoxin/ferredoxin--NADP reductase	0.689753	0.00240564	23.2756	24.5493	24.628	35.0863	42.1529	39.6366
Rv0887c		hypothetical protein	0.190361	0.293697	4.9799	7.97542	6.51918	8.26747	7.61918	6.32585
Rv0888		hypothetical protein	0.191466	0.307099	115.945	121.5	107.114	130.263	135.76	127.398
Rv0889c	citA	citrate synthase 2	0.0939339	0.404491	74.8067	59.9402	76.1476	73.9031	68.6716	82.5563
Rv0890c		HTH-type transcriptional regulator	-0.471534	1.04986e-07	201.469	196.519	204.268	149.924	141.499	142.932
Rv0891c		hypothetical protein	-0.458442	0.00115011	174.946	170.101	159.448	114.434	126.162	126.517
Rv0892		monooxygenase	-0.513116	0.00112626	504.16	527.624	399.571	360.139	325.844	316.933
Rv0893c		S-adenosylmethionine-dependent methyltransferase	-0.188271	0.239952	57.7018	70.408	54.1454	53.5369	53.7301	52.6086
Rv0894		transcriptional regulator	-0.0505193	0.813511	14.5067	14.2062	9.32604	12.502	13.0614	11.0502
Rv0895		diacyglycerol O-acyltransferase	-0.0440988	0.820651	8.22766	7.1031	8.69223	9.77981	6.92653	6.72622
Rv0896	gltA2	citrate synthase 1	0.339291	0.185831	2440.91	2479.86	2545.1	3744.36	2952.58	2748.46
Rv0897c		oxidoreductase	-0.268065	0.0234783	41.1383	36.7617	42.9179	34.9855	31.7631	33.6311
Rv0898c		hypothetical protein	0.135323	0.562256	13.5323	11.8385	16.0263	10.5864	14.2489	20.579
Rv0899	arfA	peptidoglycan-binding protein ArfA	-1.78276	0.0197603	1352.91	142.436	134.73	156.376	156.539	160.789
Rv0900	arfB	membrane protein	0.145309	0.67598	2.81472	1.74462	2.2636	3.42798	1.78111	2.40222
Rv0901	arfC	membrane protein	-0.174837	0.827217	10.2846	14.7047	13.4911	12.0987	12.7646	9.28858
Rv0902c	prrB	two component sensor histidine kinase PrrB	-0.146629	0.334398	18.1874	18.5678	23.9942	16.3333	16.03	22.5008
Rv0903c	prrA	two component transcriptional regulator PrrA	-0.150538	0.142293	50.8816	45.1109	52.425	47.3867	44.0329	42.3591
Rv0904c	accD3	acetyl-CoAcarboxylase carboxyl transferase subunit beta	0.0602411	0.52539	21.1104	21.1847	21.3684	23.2901	22.0659	21.0595
Rv0905	echA6	enoyl-CoA hydratase EchA6	0.452063	0.00193166	137.38	141.564	169.227	169.483	203.739	239.902
Rv0906		hypothetical protein	0.128434	0.727223	146.907	123.868	140.615	154.965	153.076	141.731
Rv0907		hypothetical protein	-0.0667104	0.838388	310.811	299.078	288.383	290.37	290.815	276.496
Rv0908	ctpE	metal cation transporter ATPase E	-1.08741	0.102826	1103.7	426.435	387.076	307.308	327.823	267.127
Rv0909		antitoxin	-0.0692867	0.716038	50.7733	72.9003	55.1414	55.8558	56.4017	58.0537
Rv0910		toxin	-0.297749	0.417083	270.43	288.86	349.41	264.458	258.359	216.52
Rv0911		hypothetical protein	-3.11616	0.051486	2384.5	106.173	86.8318	113.325	103.502	80.4744
Rv0912		transmembrane protein	-0.604963	0.000910026	8.87721	9.34619	10.322	5.7469	5.93702	7.04651
Rv0913c		dioxygenase	-0.224576	0.0142725	335.818	361.511	307.126	308.619	291.508	259.52
Rv0914c		lipid carrier protein or keto acyl-CoA thiolase	-0.0324924	0.807339	25.7656	34.1447	37.8474	28.6337	31.4662	35.4728
Rv0915c	PPE14	PPE family protein PPE14	0.373038	0.176422	2.70647	3.61386	3.16904	4.13374	3.95801	4.16385
Rv0916c	PE7	PE family protein PE7	0.0392437	0.885551	4.33035	3.98771	2.53523	3.42798	4.45277	3.20296
Rv0917	betP	glycine betaine transport integral membrane protein BetP	0.48962	0.524396	194.432	928.014	190.052	1458.81	197.604	186.012
Rv0918		hypothetical protein	0.356478	0.316442	2.70647	1.24616	1.90143	1.91563	2.37481	3.20296
Rv0919		GCN5-like N-acetyltransferase	0.216631	0.114635	18.2957	17.3216	13.8532	19.7613	18.8006	18.8174
Rv0920c		transposase	0.0640676	0.36742	201.578	188.295	188.513	194.185	190.381	220.043
Rv0921		resolvase	0.371596	0.00904529	18.1874	23.0539	20.2819	26.718	26.2218	26.5846
Rv0922		transposase	0.48127	0.00394488	173.647	137.202	190.233	213.946	242.824	242.864
Rv0923c		hypothetical protein	-0.107354	0.530989	26.6316	24.1755	29.6079	22.0802	22.2638	30.268
Rv0924c	mntH	divalent metal cation transporter MntH	0.176015	0.0548131	62.357	65.0495	58.6726	72.3908	70.5516	67.2622
Rv0925c		hypothetical protein	0.0448962	0.387424	345.129	373.848	377.478	370.02	380.662	380.432
Rv0926c		hypothetical protein	0.369082	0.000389185	115.945	136.579	124.589	171.096	160.596	155.344
Rv0927c		oxidoreductase	0.315122	0.0292744	18.1874	18.6924	17.475	20.2654	20.3838	26.8248
Rv0928	pstS3	phosphate ABC transporter substrate-binding lipoprotein PstS	-1.01709	0.0662263	1162.48	215.959	198.02	255.183	282.899	240.863
Rv0929	pstC2	phosphate ABC transporter permease PstC	-0.0432184	0.553131	149.613	149.041	127.305	134.195	146.546	132.603
Rv0930	pstA1	phosphate ABC transporter permease PstA	-1.41959	0.0391498	772.75	112.154	118.16	112.014	151.988	110.983
Rv0931c	pknD	serine/threonine-protein kinase PknD	0.00472283	0.938521	1507.72	1616.14	1562.34	1560.03	1646.24	1495.3
Rv0932c	pstS2	phosphate ABC transporter substrate-binding lipoprotein PstS	-0.0645153	0.529792	2528.49	2980.69	2299.46	2685.21	2563.11	2218.77
Rv0933	pstB	phosphate ABC transporter ATP-binding protein PstB	0.0487715	0.684844	595.422	650.993	485.588	600.803	618.638	572.049
Rv0934	pstS1	phosphate ABC transporter substrate-binding lipoprotein PstS	0.313611	0.396814	575.828	591.551	611.807	735.402	734.41	741.405
Rv0935	pstC1	phosphate ABC transporter permease PstC	-0.0859255	0.508913	212.295	258.827	249.177	211.526	233.523	233.576
Rv0936	pstA2	phosphate ABC transporter permease PstA	-0.50431	0.454481	192.592	191.659	157.999	149.117	130.219	102.975
Rv0937c	mku	non-homologous end joining protein Ku	-0.0887966	0.29815	106.31	109.662	88.7332	94.1685	91.0343	101.214
Rv0938	ligD	multifunctional non-homologous end joining DNA repair protein/ATP dependent DNA ligase LigD	-0.721184	0.039081	107.501	280.51	109.377	96.8907	109.142	95.4482
Rv0939		bifunctional 2-hydroxyhepta-2,4-diene-1,7-dioate isomerase/cyclase/dehydrase	-0.220489	0.591387	120.275	93.088	100.413	83.8846	95.1903	90.2434
Rv0940c		oxidoreductase	0.0656166	0.56126	227.993	276.398	208.342	265.769	259.547	220.524
Rv0941c		hypothetical protein	0.141104	0.0585213	60.8413	58.1956	55.6846	65.7365	62.1408	64.7799
Rv0942		hypothetical protein	0.0260189	0.924143	8.66069	8.59849	9.59768	10.1831	9.00448	8.24762
Rv0943c		monooxygenase	1.18288	0.0128123	0.866069	0.747695	0.724353	2.01646	1.38531	1.92178
Rv0944		formamidopyrimidine-DNA glycosylase	-0.248604	0.473552	2.27343	3.1154	1.90143	2.62139	1.88006	1.60148
Rv0945		oxidoreductase	-0.0798481	0.65451	67.7699	62.4325	64.2863	69.1645	60.4587	54.4503
Rv0946c	pgi	glucose-6-phosphate isomerase	0.212872	0.0108539	112.481	99.0696	107.747	120.786	131.307	118.029
Rv0948c		chorismate mutase	-0.0837603	0.398319	280.606	299.452	262.306	284.824	271.322	238.701
Rv0949	uvrD1	ATP-dependent DNA helicase UvrD	0.195974	0.800541	122.224	107.668	115.896	131.574	129.625	134.925
Rv0950c		hypothetical protein	0.130006	0.329367	1249.09	1566.05	1121.12	1598.85	1427.66	1280.86
Rv0951	sucC	succinyl-CoA ligase subunit beta	-0.363777	0.544511	2061.57	8848.72	1934.29	5974.36	2228.96	1778.36
Rv0952	sucD	succinyl-CoA ligase subunit alpha	0.290585	0.0230921	927.56	959.168	906.98	1038.17	1434.88	944.072
Rv0953c		oxidoreductase	0.236708	0.404896	4.33035	5.35848	4.61775	4.53703	4.45277	7.6871
Rv0954		transmembrane protein	0.512177	0.208381	431.411	354.781	509.944	433.034	956.355	459.385
Rv0955		integral membrane protein	-0.175407	0.713907	67.6616	57.6971	72.4353	59.8888	58.0839	57.2529
Rv0956	purN	phosphoribosylglycinamide formyltransferase PurN	-2.55874	0.00676298	707.903	49.5971	52.425	44.6645	43.7361	49.0053
Rv0957	purH	bifunctional phosphoribosylaminoimidazolecarboxamide formyltransferase/inosinemonophosphate cyclohydrolase	-1.24101	0.122507	110.099	114.273	1304.02	360.139	136.749	150.219
Rv0958		magnesium chelatase	0.431302	0.238051	37.7823	34.394	40.8354	33.574	39.778	78.8729
Rv0959		hypothetical protein	-0.31215	0.00314424	31.1785	28.4124	31.2377	23.6934	25.2323	24.2624
Rv0959A	vapB9	antitoxin VapB9	0.246157	0.410155	1.62388	1.86924	2.89741	2.11728	2.57271	2.96274
Rv0960	vapC9	ribonuclease VapC9	-0.533754	0.000626532	28.3638	20.0632	23.7226	18.5514	14.8426	16.4952
Rv0961		integral membrane protein	-0.0154722	0.963837	227.776	230.041	196.481	204.872	265.979	176.483
Rv0962c	lprP	lipoprotein LprP	-0.00667418	0.983154	3.1395	1.99385	2.89741	2.01646	3.66116	2.40222
Rv0963c		hypothetical protein	0.245902	0.135908	9.95979	8.72311	12.0424	10.6872	12.5667	13.2923
Rv0964c		hypothetical protein	-0.0436521	0.895559	5.52119	3.61386	4.79884	1.91563	4.15592	7.28673
Rv0965c		hypothetical protein	-0.125763	0.291148	29.8794	31.5278	25.0807	29.8436	25.925	23.4617
Rv0966c		hypothetical protein	-0.0466461	0.687633	79.6784	80.2526	84.7493	76.9278	76.6865	83.277
Rv0967	csoR	copper-sensing transcriptional repressor CsoR	-1.62898	0.00873625	331.271	66.6695	49.9803	53.2344	48.1888	43.4001
Rv0968		hypothetical protein	-0.157057	0.410685	9.4185	11.9631	14.0343	11.9979	10.1919	9.68895
Rv0969	ctpV	copper-exporting ATPase	-0.204078	0.119655	40.164	29.534	39.7489	37.7077	28.7946	28.6665
Rv0970		integral membrane protein	-1.49419	0.00491877	544.541	118.26	129.478	99.5121	90.4406	91.2844
Rv0971c	echA7	enoyl-CoA hydratase EchA7	0.545794	0.111321	1.73214	1.49539	2.2636	2.41975	2.37481	3.28303
Rv0972c	fadE12	acyl-CoA dehydrogenase fadE12	0.527851	0.000128869	31.2867	31.777	36.0366	43.8579	46.2098	52.8488
Rv0973c	accA2	acetyl/propionyl-CoA carboxylase subuit alpha	0.421497	0.000532965	34.9675	37.5094	38.2096	50.2098	46.3088	51.7278
Rv0974c	accD2	acetyl-/propionyl-CoA carboxylase subunit beta	0.59799	6.88138e-06	20.1361	22.057	22.0022	31.86	32.1589	33.1506
Rv0975c	fadE13	acyl-CoA dehydrogenase FadE13	0.892063	1.37289e-05	11.9084	9.22157	12.4045	25.0041	17.91	19.6181
Rv0976c		hypothetical protein	0.921559	0.00120609	10.3928	4.98463	13.2194	17.644	16.3268	20.8192
Rv0977	PE_PGRS16	PE-PGRS family protein PE_PGRS16	-1.8325	0.018758	70.3681	729.875	76.9625	74.3064	83.6131	88.0814
Rv0979A	rpmF	50S ribosomal protein L32	0.227135	0.756711	26.9564	28.0386	33.1391	34.0781	34.7316	34.4318
Rv0979c		hypothetical protein	0.419035	0.352891	1.08259	2.24309	2.35415	2.01646	3.66116	2.00185
Rv0980c	PE_PGRS18	PE-PGRS family protein PE_PGRS18	-0.901904	0.0669479	4.22209	3.86309	5.16101	1.20987	2.86956	2.96274
Rv0981	mprA	two-component response regulator MrpA	-0.571009	0.00279879	77.4049	71.1557	74.3367	45.9752	56.5996	47.4839
Rv0982	mprB	two component histidine-protein kinase/phosphatase MprB	-0.460636	1.47411e-05	241.525	211.099	214.771	163.535	165.544	155.904
Rv0983	pepD	serine protease PepD	-0.59245	0.289617	278.766	245.244	443.485	216.668	221.253	203.868
Rv0984	moaB2	pterin-4-alpha-carbinolamine dehydratase	0.0251946	0.814941	77.7297	64.551	88.4616	74.2056	80.1498	80.5544
Rv0985c	mscL	large-conductance ion mechanosensitive channel	0.297357	0.0940154	61.7074	87.2311	60.2118	90.9422	97.8619	68.143
Rv0986		adhesion component ABC transporter ATP-binding protein	0.0104076	0.947967	340.798	461.453	285.667	401.678	363.939	330.065
Rv0987		adhesion component ABC transporter permease	-0.795163	0.00962454	1479.03	1785.12	3347.78	1440.86	1273	1096.61
Rv0988		hypothetical protein	-2.55395	0.00419831	936.762	1145.47	8885	726.933	597.166	543.622
Rv0989c	grcC2	polyprenyl-diphosphate synthase GrcC	-0.0535701	0.705859	44.386	42.3694	46.8113	42.1439	40.2728	46.2828
Rv0990c		hypothetical protein	0.670351	0.00015566	29.7711	23.3032	26.9821	45.0678	38.3927	44.0407
Rv0991c		hypothetical protein	0.769064	2.3322e-09	428.596	421.825	417.046	720.177	703.042	736.761
Rv0992c		5-formyltetrahydrofolate cyclo-ligase	0.166064	0.498946	6.60378	3.98771	6.79081	6.95677	6.23387	6.48599
Rv0993	galU	UTP--glucose-1-phosphate uridylyltransferase	-0.0508591	0.752344	82.6013	94.5834	101.319	88.6233	92.0238	88.2415
Rv0994	moeA1	molybdopterin molybdenumtransferase 1	-0.214237	0.562994	83.5757	74.1464	93.8037	76.827	68.0779	71.9865
Rv0995	rimJ	ribosomal-protein-alanine acetyltransferase RimJ	0.862616	0.0150325	24.683	20.437	26.1672	28.9361	23.7481	76.7109
Rv0996		transmembrane protein	-1.0642	0.0334233	226.585	319.64	237.135	149.52	123.589	101.534
Rv0997		hypothetical protein	-0.157323	0.384557	42.3291	37.5094	45.4531	32.1625	38.3927	41.7986
Rv0997a		hypothetical protein	-0.411054	0.5932	261.012	257.955	203.181	186.522	185.829	170.718
Rv0998		acetyltransferase Pat	-0.513413	0.444463	69.069	38.2571	36.1271	32.0617	34.5337	33.8713
Rv0999		hypothetical protein	-0.149775	0.081264	73.6159	82.4957	81.4897	73.8023	68.3747	71.9865
Rv1000c		hypothetical protein	0.625936	0.000447007	15.914	11.2154	16.5696	22.4835	19.6911	25.4635
Rv1001	arcA	arginine deiminase	-0.0274767	0.844741	92.8859	58.071	96.1578	74.1048	84.0089	84.4781
Rv1002c		dolichyl-phosphate-mannose--protein mannosyltransferase	0.106965	0.139841	145.283	172.718	164.609	172.508	184.542	162.71
Rv1003		rRNA small subunit methyltransferase I	-0.0962402	0.71799	7.36159	5.10925	7.06244	4.13374	4.55172	9.44873
Rv1004c		membrane protein	0.129836	0.658477	3.03124	1.99385	4.61775	3.93209	2.96851	3.84355
Rv1005c		para-aminobenzoate synthase component I	-0.157858	0.421718	7.03681	5.4831	9.59768	6.65431	6.53072	6.80629
Rv1006		hypothetical protein	-0.010153	0.9586	626.926	643.142	608.456	579.933	568.371	716.983
Rv1007c	metS	methionine--tRNA ligase	0.0172594	0.775384	162.388	190.039	175.022	169.987	184.246	179.526
Rv1008	tatD	deoxyribonuclease TatD	0.412233	0.097197	23.8169	19.9385	23.9942	31.1543	31.961	27.2252
Rv1009	rpfB	resuscitation-promoting factor RpfB	0.33615	0.148046	289.808	298.829	283.584	359.333	356.32	385.396
Rv1010	ksgA	rRNA small subunit methyltransferase A	-0.0501525	0.890487	90.829	78.1341	87.4656	83.3805	77.1813	87.1205
Rv1011	ispE	4-diphosphocytidyl-2C-methyl-D-erythritol kinase	-0.163249	0.240405	86.3904	73.5234	79.2261	79.2467	65.802	68.5433
Rv1012		hypothetical protein	-0.464634	0.0168304	8.76895	7.72618	6.88135	5.84772	6.13492	4.96459
Rv1013	pks16	polyketide synthase	0.433092	0.00133814	429.029	435.532	410.346	669.161	567.876	484.288
Rv1014c	pth	peptidyl-tRNA hydrolase	-0.0751813	0.667614	20.1361	15.9508	17.3845	17.5432	13.952	19.2178
Rv1015c	rplY	50S ribosomal protein L25/general stress protein Ctc	0.308946	0.0028096	136.406	113.65	144.327	166.257	153.373	169.036
Rv1016c	lpqT	lipoprotein LpqT	0.161137	0.00883372	195.948	205.242	187.607	218.181	214.821	225.328
Rv1017c	prsA	ribose-phosphate pyrophosphokinase	0.0607047	0.294766	601.701	638.158	573.959	607.558	646.146	638.03
Rv1018c	glmU	bifunctional UDP-N-acetylglucosamine pyrophosphorylase/glucosamine-1-phosphate N-acetyltransferase	0.276858	0.0322491	103.387	109.163	130.202	114.232	138.333	162.71
Rv1019		transcriptional regulator	-0.366032	0.0177788	35.2923	51.9648	36.3987	32.0617	33.3463	30.4281
Rv1020	mfd	transcription-repair coupling factor	-0.0696938	0.915939	77.9462	71.9034	87.8278	70.1727	76.5876	79.7537
Rv1021		nucleoside triphosphate pyrophosphohydrolase	0.0913761	0.559242	149.722	160.381	155.645	173.314	146.447	176.403
Rv1022	lpqU	lipoprotein LpqU	-0.151465	0.090686	50.5568	55.3294	46.4491	48.7982	45.3193	42.9997
Rv1023	eno	enolase	0.224528	0.0295784	122.982	115.768	139.981	139.337	160.102	143.172
Rv1024		membrane protein	0.130166	0.418138	27.0647	28.6616	34.5878	30.6501	33.3463	34.9123
Rv1025		hypothetical protein	-0.348798	0.0520342	19.3783	17.0724	23.2698	15.93	15.1394	15.9347
Rv1026		hypothetical protein	-0.636398	0.0209899	6.92855	5.35848	7.96788	5.34361	4.65067	3.20296
Rv1027c	kdpE	transcriptional regulator KdpE	0.370105	0.0147851	19.9196	18.4431	19.6481	25.2057	24.8365	24.9831
Rv1028A	kdpF	membrane protein KdpF	0.358176	0.210463	3.03124	3.98771	4.70829	5.24279	4.65067	5.20481
Rv1028c	kdpD	sensor protein KdpD	-0.132514	0.188366	21.4352	24.7986	21.0062	19.9629	19.889	21.3798
Rv1029	kdpA	potassium-transporting ATPase subunit A	-0.153405	0.443897	56.4027	72.028	58.0388	56.5616	61.745	49.3256
Rv1030	kdpB	potassium-transporting ATPase subunit B	-0.23606	0.0485874	51.4228	50.2202	49.3465	45.5719	40.6686	41.9588
Rv1031	kdpC	potassium-transporting ATPase subunit C	0.394522	0.0157731	10.3928	9.72004	10.7747	12.3004	14.2489	14.093
Rv1032c	trcS	two component sensor histidine kinase TrcS	-0.168388	0.064596	65.6047	78.0095	73.1596	60.6953	68.2758	63.8991
Rv1033c	trcR	two component transcriptional regulator TrcR	-0.483631	0.00601196	26.6316	40.9986	29.6079	22.8868	22.5607	23.9421
Rv1037c	esxI	ESAT-6 like protein EsxI	-0.661578	0.0327914	3.35602	4.7354	4.61775	1.61317	3.76011	2.64244
Rv1038c	esxJ	ESAT-6 like protein EsxJ	-0.284052	0.159011	8.76895	6.60464	8.69223	5.34361	6.13492	8.24762
Rv1039c	PPE15	PPE family protein PPE15	0.247883	0.166554	5.73771	6.10618	5.25156	5.84772	7.42128	6.96644
Rv1040c	PE8	PE family protein PE8	0.587501	0.236786	0.866069	0.373848	0.995985	0.403291	1.68216	1.36126
Rv1041c		IS2-like transposase	-0.740169	0.0418758	2.70647	2.24309	3.53122	2.11728	0.791603	2.162
Rv1042c		IS2-like transposase	-0.0682521	0.590023	92.1281	109.787	84.8398	95.6809	91.0343	86.7201
Rv1043c		hypothetical protein	-1.04488	3.6088e-08	73.3993	92.0911	86.4696	43.253	43.3403	35.5529
Rv1044		hypothetical protein	0.503958	0.0822401	5.41293	2.74155	5.16101	7.86418	4.15592	7.04651
Rv1045		hypothetical protein	0.387558	0.499465	47.6338	48.7248	48.5316	62.5101	60.5576	66.4614
Rv1047		transposase	-0.290966	0.587405	1.08259	0.996927	0.814897	1.51234	0.593702	0.320296
Rv1048c		hypothetical protein	-0.00991388	0.917313	38.4318	34.8924	37.7569	39.6234	32.3568	38.3554
Rv1049		transcriptional repressor	-0.0998375	0.757824	4.65512	2.24309	5.3421	3.12551	3.06746	5.28488
Rv1050		oxidoreductase	-0.337869	0.381068	2.38169	5.10925	3.80285	1.91563	4.15592	2.80259
Rv1051c		hypothetical protein	0.949982	0.159638	0.866069	0.124616	0.271632	0.504114	1.08845	0.880814
Rv1052		hypothetical protein	0.170844	0.306556	34.4262	30.0324	28.5214	31.5575	31.2683	41.7186
Rv1056		hypothetical protein	0.0860253	0.444119	39.2979	35.7648	45.9964	39.7242	45.3193	43.5603
Rv1057		hypothetical protein	-0.221648	0.104695	105.011	76.888	99.9607	72.7941	75.4002	93.5264
Rv1058	fadD14	fatty-acid--CoA ligase FadD14	0.758722	0.0554055	148.314	135.582	196.481	162.526	157.232	492.936
Rv1059		hypothetical protein	-0.220618	0.0908695	68.4195	63.3049	65.1012	66.0389	50.4647	52.4485
Rv1060		hypothetical protein	0.145025	0.745767	207.748	193.279	203.09	255.989	198.099	213.958
Rv1061		hypothetical protein	0.105302	0.66066	76.3223	53.3356	64.2863	65.434	60.0629	83.1168
Rv1062		hypothetical protein	0.0572199	0.824465	5.19641	2.49232	5.16101	5.14196	3.66116	4.72437
Rv1063c		NTE family protein	0.201829	0.0996584	29.8794	23.3032	28.0687	28.432	31.7631	33.3108
Rv1064c	lpqV	lipoprotein LpqV	0.115131	0.753228	2.27343	1.24616	2.2636	1.91563	2.27586	2.162
Rv1065		hypothetical protein	-0.115688	0.34803	256.356	268.173	222.286	246.713	229.367	213.157
Rv1066		hypothetical protein	0.0127623	0.974664	2.27343	1.74462	2.62578	2.41975	2.47376	1.92178
Rv1068c	PE_PGRS20	PE-PGRS family protein PE_PGRS20	-0.653415	0.0371174	6.92855	5.60771	5.97591	5.24279	3.56221	3.04281
Rv1069c		hypothetical protein	-0.0130233	0.812474	224.312	209.23	208.251	216.467	217.79	201.786
Rv1070c	echA8	enoyl-CoA hydratase EchA8	0.273828	0.0373048	155.459	206.239	181.36	223.222	230.653	202.667
Rv1071c	echA9	enoyl-CoA hydratase EchA9	0.311796	0.00438431	75.9976	81.6234	90.363	90.4381	100.138	117.228
Rv1072		transmembrane protein	-0.328041	0.208575	4079.19	3607.75	3078.59	2449.99	3722.12	2403.9
Rv1073		hypothetical protein	-1.89475	0.0216755	3787.21	324.874	335.556	451.384	369.283	375.387
Rv1074c	fadA3	beta-ketoacyl CoA thiolase FadA	0.257135	0.00458512	320.446	270.666	325.144	340.882	359.091	395.085
Rv1075c		hypothetical protein	0.20386	0.499903	1.51562	2.61693	3.71231	3.02468	2.47376	3.60333
Rv1076	lipU	lipase LipU	-0.283326	0.0370342	14.5067	14.4554	13.4005	11.4938	12.1709	11.1303
Rv1077	cbs	cystathionine beta-synthase	0.682283	0.182266	173.863	109.039	129.84	120.584	407.774	134.204
Rv1078		hypothetical protein	0.2516	0.570651	2329.62	2093.17	1821.39	2640.15	2637.72	2155.99
Rv1079	metB	cystathionine gamma-synthase	0.251339	0.64268	328.457	287.364	361.814	341.89	341.28	480.524
Rv1080c	greA	transcription elongation factor GreA	-0.146673	0.136877	1266.63	1450.03	1255.3	1281.76	1245.09	1061.14
Rv1081c		membrane protein	-0.249125	0.24242	17.3214	10.5923	12.6762	8.67076	11.973	13.4524
Rv1082	mca	mycothiol S-conjugate amidase	0.0260778	0.79592	77.1884	83.6172	91.6306	76.4237	81.5351	99.0515
Rv1083		hypothetical protein	1.41677	0.0348659	41.2465	49.2233	40.5638	38.0102	34.4347	276.656
Rv1084		hypothetical protein	-0.265941	0.0897713	15.6975	14.4554	16.3885	14.821	12.9625	11.0502
Rv1085c		hemolysin-like protein	0.109664	0.490625	22.8426	21.5585	29.9701	23.2901	27.1124	29.9477
Rv1086		(2Z,6E)-farnesyl diphosphate synthase	0.575685	0.0770877	114.105	96.8265	96.3389	93.2611	96.6745	267.687
Rv1087	PE_PGRS21	PE-PGRS family protein PE_PGRS21	-1.5772	0.0136872	9.52676	65.1741	10.1409	9.57817	8.90553	9.60888
Rv1088	PE9	PE family protein PE9	0.955501	0.209219	0.216517	0.249232	0.452721	1.10905	0.593702	0.240222
Rv1088a		hypothetical protein	0.323023	0.21458	12.0167	27.0416	22.1833	25.9115	24.0449	26.5045
Rv1091	PE_PGRS22	PE-PGRS family protein PE_PGRS22	-0.247233	0.324508	3.89731	7.60157	8.69223	6.04937	5.83807	5.20481
Rv1092c	coaA	pantothenate kinase	-0.0291095	0.759298	251.701	309.546	234.509	251.855	268.156	259.76
Rv1093	glyA1	serine hydroxymethyltransferase	0.134709	0.4357	238.385	327.989	279.419	256.292	270.629	401.491
Rv1094	desA2	acyl-ACP desaturase DesA	-0.067548	0.594663	4011.09	4592.34	5089.48	4644.1	4494.52	3928.03
Rv1095	phoH2	phosphate starvation-inducible protein PsiH	-0.411082	0.0123868	213.378	169.727	206.35	134.901	150.108	158.306
Rv1096		glycosyl hydrolase	-0.714237	0.230825	453.387	888.386	1343.04	498.266	500.194	638.03
Rv1097c		hypothetical protein	0.0402873	0.51091	194.432	203.872	208.251	212.635	220.165	190.976
Rv1098c	fum	fumarate hydratase	0.289669	0.00876051	206.341	171.97	223.01	221.306	241.538	272.252
Rv1099c	glpX	fructose 1,6-bisphosphatase	0.139234	0.14598	261.661	310.418	303.775	318.802	323.172	322.618
Rv1100		hypothetical protein	0.136743	0.512341	13.2076	9.59542	20.463	15.4259	18.009	14.5735
Rv1101c		hypothetical protein	-0.23404	0.0386375	352.815	373.1	265.113	297.831	285.769	258.959
Rv1102c	mazF3	mRNA interferase MazF3	-0.00791258	0.907892	357.362	333.597	304.047	346.226	317.334	325.981
Rv1103c	mazE3	antitoxin MazE3	0.347472	0.190736	19.4866	19.0662	21.0968	19.5596	22.1649	34.0315
Rv1106c		3 beta-hydroxysteroid dehydrogenase/delta 5-->4-isomerase	0.13948	0.0527212	92.8859	93.8357	95.9768	99.6129	110.429	101.374
Rv1107c	xseB	exodeoxyribonuclease VII small subunit	-0.549286	0.000706437	66.3625	84.2403	63.2903	53.7386	53.4332	38.996
Rv1108c	xseA	exodeoxyribonuclease VII large subunit	-0.0403095	0.697645	37.8905	37.1355	41.8314	37.8086	41.1634	34.7521
Rv1109c		hypothetical protein	0.099295	0.522233	462.264	650.37	604.382	610.381	672.467	556.514
Rv1110	lytB2	4-hydroxy-3-methylbut-2-enyl diphosphate reductase	0.162087	0.627809	251.052	236.396	260.676	254.074	290.914	292.11
Rv1111c		hypothetical protein	0.0807536	0.392909	134.132	150.162	171.309	143.572	168.216	170.077
Rv1112		GTP-binding protein	0.196719	0.792583	26.0903	23.9262	29.3363	29.5411	35.1274	26.4244
Rv1113	vapB32	antitoxin VapB32	-0.0738156	0.670274	12.7745	16.5739	14.8492	16.6358	12.4677	12.8919
Rv1114	vapC32	ribonuclease VapC32	-0.0578109	0.675931	46.0099	46.8556	35.4027	41.0349	42.9445	39.1562
Rv1115		hypothetical protein	-0.256587	0.10083	34.6428	31.0293	26.0767	29.9444	26.3208	20.579
Rv1116		hypothetical protein	-0.187717	0.324152	16.8883	19.5647	15.3925	13.4094	17.6132	14.4133
Rv1117		hypothetical protein	-1.0215	0.0504583	95.4841	434.411	108.562	95.3784	86.5816	132.122
Rv1118c		hypothetical protein	0.0409706	0.774608	19.8113	14.5801	21.3684	17.8456	18.5037	21.1395
Rv1121	zwf1	glucose-6-phosphate 1-dehydrogenase	0.171907	0.573618	442.128	415.22	383.907	517.322	440.923	440.087
Rv1122	gnd2	6-phosphogluconate dehydrogenase (decarboxylating)	-0.166902	0.739547	138.571	120.005	135.273	112.216	120.126	118.51
Rv1123c	bpoB	peroxidase BpoB	0.176366	0.228307	31.2867	24.7986	33.0486	29.8436	32.7526	38.1953
Rv1124	ephC	epoxide hydrolase EphC	-0.0517824	0.927692	20.1361	19.1908	20.463	18.5514	21.6701	17.5362
Rv1125		hypothetical protein	0.215244	0.651223	25.6573	22.057	23.9036	26.4156	29.3883	27.3853
Rv1126c		hypothetical protein	0.0648759	0.401667	69.1773	81.3742	67.5459	77.8352	70.4527	79.7537
Rv1127c	ppdK	pyruvate, phosphate dikinase PpdK	0.398629	0.00387795	50.0155	43.1171	50.7047	59.7879	64.7135	65.1802
Rv1128c		hypothetical protein	-0.375816	0.0021438	99.5979	109.039	88.2805	79.9525	68.4737	80.3142
Rv1129c		transcriptional regulator	-0.589594	4.49869e-05	373.709	279.015	300.335	209.207	219.472	204.669
Rv1130	prpD	2-methylcitrate dehydratase	-0.667873	6.12382e-06	828.07	694.609	765.46	477.396	487.924	474.919
Rv1131	prpC	methylcitrate synthase PrpC	-0.655555	6.42003e-08	538.911	474.163	486.856	323.944	306.35	321.897
Rv1132		hypothetical protein	-0.404977	0.119569	598.345	582.953	501.524	388.37	534.431	348.162
Rv1133c	metE	5-methyltetrahydropteroyltriglutamate-- homocysteine methyltransferase	0.216134	0.0365439	716.78	651.616	861.98	863.346	894.116	833.49
Rv1134		hypothetical protein	-0.384297	0.446759	1.51562	1.12154	0.543265	0.403291	0.791603	1.12104
Rv1135c	PPE16	PPE family protein PPE16	0.402965	0.0027118	38.8648	51.0925	49.4371	57.0657	63.724	63.4987
Rv1138a		hypothetical protein	1.06331	0.00778944	0.866069	1.24616	0.905441	2.01646	2.07796	2.162
Rv1138c		oxidoreductase	-0.0349987	0.853762	13.8571	12.0877	10.0504	13.2078	11.0824	10.81
Rv1139c		hypothetical protein	0.371041	0.0451899	44.8191	29.534	41.3787	46.681	45.0224	58.0537
Rv1140		integral membrane protein	0.219487	0.595938	224.42	227.175	216.582	229.271	237.283	311.328
Rv1141c	echA11	enoyl-CoA hydratase EchA11	0.0404387	0.745033	26.9564	29.534	26.3483	26.2139	30.0809	28.8266
Rv1142c	echA10	enoyl-CoA hydratase EchA10	0.232306	0.0487634	26.5234	27.0416	30.5134	36.1954	33.2473	29.4672
Rv1143	mcr	alpha-methylacyl-CoA racemase	-2.15145	0.0132486	58.7844	72.5264	797.603	73.0965	72.6296	63.5788
Rv1144		oxidoreductase	-0.384313	0.124273	30.5289	13.3339	17.6561	13.8127	17.5142	15.8547
Rv1145		transmembrane transport protein	0.142205	0.408168	18.837	13.7077	13.2194	16.1317	16.6237	17.6964
Rv1146		transmembrane transport protein	-0.59747	0.291174	170.399	50.4694	47.1735	65.434	57.1933	54.5304
Rv1147		hypothetical protein	-0.378716	0.101123	7.5781	5.85695	6.60972	4.4362	5.44227	5.52511
Rv1148c		hypothetical protein	1.07462	4.50659e-09	89.9629	105.674	92.8983	188.942	188.896	229.732
Rv1149		transposase	1.85632	0.147478	12.2332	30.2817	17.3845	13.0061	13.2593	189.135
Rv1151c		NAD-dependent protein deacylase	0.162912	0.312619	23.6004	16.4493	25.5334	23.1892	23.7481	26.6646
Rv1152		transcriptional regulator	0.434999	0.0197181	14.6149	10.717	15.3925	15.4259	16.7226	22.9812
Rv1153c	omt	O-methyltransferase	0.317757	0.0186743	35.7253	30.7801	34.7689	34.5822	42.9445	48.685
Rv1154c		hypothetical protein	0.299118	0.00336408	25.6573	25.7955	29.789	34.6831	34.8305	30.5883
Rv1155		pyridoxine/pyridoxamine 5'-phosphate oxidase	0.246454	0.539048	254.083	264.186	262.85	269.298	253.016	404.214
Rv1155a		hypothetical protein	-0.435769	0.117016	22.0848	30.0324	15.1209	21.7777	12.2698	15.4543
Rv1156		hypothetical protein	-0.00355669	0.99224	770.693	731.994	1065.16	807.188	854.239	900.192
Rv1157c		hypothetical protein	-0.785169	1.05458e-07	44.0613	37.634	40.8354	21.8786	25.0344	24.1823
Rv1158c		hypothetical protein	-0.13124	0.589015	10.3928	7.1031	13.1289	9.37652	10.1919	8.64799
Rv1159	pimE	polyprenol-phosphate-mannose-dependent alpha-(1-2)-phosphatidylinositol pentamannoside mannosyltransferase	-0.1275	0.157375	83.0344	80.3772	77.053	68.4587	83.6131	68.0629
Rv1159A		4a-hydroxytetrahydrobiopterin dehydratase	0.255646	0.0212394	132.833	118.759	115.082	135.506	150.405	151.82
Rv1160	mutT2	8-oxo-dGTP diphosphatase	0.387943	0.00315901	14.6149	13.4585	12.8573	18.4506	17.3163	17.7764
Rv1161	narG	nitrate reductase subunit alpha	0.0210299	0.916124	1565.85	1387.22	1163.85	1242.64	1328.11	1606.52
Rv1162	narH	nitrate reductase subunit beta	0.462098	0.415275	834.782	534.976	430.537	1181.95	840.188	457.943
Rv1163	narJ	nitrate reductase subunit delta	0.186912	0.342369	8.76895	11.0908	16.0263	11.6954	14.8426	14.4934
Rv1164	narI	nitrate reductase subunit gamma	0.297341	0.619864	226.91	140.068	130.202	150.125	152.483	308.125
Rv1165	typA	GTP-binding translation elongation factor	-0.0157055	0.984089	143.551	127.98	149.941	133.59	136.65	146.696
Rv1166	lpqW	monoacyl phosphatidylinositol tetramannoside-binding protein LpqW	-0.0631929	0.302578	254.733	247.986	246.28	246.008	225.211	245.667
Rv1167c		transcriptional regulator	0.114082	0.35065	59.7588	62.0587	65.4634	69.2653	63.1303	70.305
Rv1168c	PPE17	PPE family protein PPE17	0.438507	0.00021996	114.538	131.096	126.128	158.09	164.95	180.727
Rv1169c	lipX	lipase LipX	0.507972	0.0021229	94.185	140.193	107.023	175.533	166.533	143.332
Rv1170	mshB	1D-myo-inositol 2-acetamido-2-deoxy-alpha-D-glucopyranoside deacetylase	0.205528	0.251439	142.035	247.986	128.844	211.123	201.463	185.451
Rv1171		hypothetical protein	-0.152853	0.209841	91.6951	91.5927	76.2381	84.6912	76.4886	72.2267
Rv1172c	PE12	PE family protein PE12	0.279055	0.00654957	383.344	479.397	423.294	552.408	517.115	490.934
Rv1173	fbiC	FO synthase	-0.292568	0.38322	524.297	496.719	438.233	402.989	392.734	395.646
Rv1174c	TB8.4	low molecular weight T-cell antigen	-0.00107206	0.985939	980.174	1118.05	1046.78	1067.31	1083.8	991.556
Rv1175c	fadH	NADPH dependent 2,4-dienoyl-CoA reductase FadH	0.128289	0.0142836	240.118	230.539	227.9	243.386	255.391	264.725
Rv1176c		hypothetical protein	-0.0297109	0.794011	37.3492	54.2079	43.7328	43.1522	47.5951	41.7186
Rv1177	fdxC	ferredoxin FdxC	-0.00971306	0.96122	793.752	1019.36	785.651	999.356	879.867	702.089
Rv1178		aminotransferase	-1.54905	0.0011973	456.527	333.347	109.106	99.3105	115.574	92.2452
Rv1179c		hypothetical protein	0.254583	0.0138087	69.2855	76.3895	77.5963	81.7673	83.4152	101.133
Rv1180	pks3	polyketide beta-ketoacyl synthase	0.367456	0.606944	476.554	658.221	394.048	941.584	538.092	492.535
Rv1181	pks4	polyketide beta-ketoacyl synthase	0.510082	0.146018	893.567	713.052	841.789	950.255	1468.03	1068.67
Rv1182	papA3	acyltransferase papA3	0.0517254	0.766131	2776.83	4103.48	2324.9	2620.89	3223.8	3696.3
Rv1183	mmpL10	transmembrane transport protein MmpL10	-0.859646	0.0345705	931.565	2159.09	857.453	771.698	666.728	737.161
Rv1184c		hypothetical protein	0.0219911	0.727309	778.921	784.581	709.323	730.461	785.864	791.371
Rv1185c	fadD21	fatty-acid--CoA ligase FadD21	0.0871601	0.345881	3620.49	4281.43	3338.63	4117.2	4047.27	3776.05
Rv1186c		hypothetical protein	-0.038267	0.81253	16.1305	17.6955	14.6681	17.7448	13.952	15.4543
Rv1187	rocA	pyrroline-5-carboxylate dehydrogenase RocA	0.0393275	0.892295	26.0903	30.9047	25.2618	27.1213	24.6386	32.5901
Rv1188		proline dehydrogenase	-1.52117	0.021235	14.7232	9.84465	84.0249	13.3086	12.0719	12.8118
Rv1189	sigI	ECF RNA polymerase sigma factor SigI	-0.18742	0.423799	9.4185	9.96927	10.5937	8.67076	7.52023	10.0893
Rv1190		hypothetical protein	0.170528	0.58991	10.3928	6.97849	7.06244	11.6954	8.11393	7.76718
Rv1191		hypothetical protein	0.366875	0.11432	36.6997	34.1447	32.0526	43.253	45.6161	43.8005
Rv1192		hypothetical protein	0.0942677	0.572145	220.09	168.605	294.359	257.602	238.767	233.015
Rv1193	fadD36	fatty-acid--CoA ligase FadD36	0.79611	0.134523	78.3792	67.1679	70.7149	231.187	72.9264	71.6662
Rv1194c		hypothetical protein	0.220024	0.0015211	895.191	1011.26	945.552	1081.32	1089.94	1150.58
Rv1195	PE13	PE family protein PE13	-0.409955	0.399834	1158.48	334.594	362.991	417.709	743.018	236.378
Rv1196	PPE18	PPE family protein PPE18	-0.340371	0.596815	461.723	651.492	498.989	537.285	438.251	297.875
Rv1197	esxK	ESAT-6 like protein EsxK	0.843775	0.14252	822.766	827.449	767.814	935.636	2489.99	914.205
Rv1198	esxL	ESAT-6 like protein EsxL	1.60678	0.0640774	1752.27	1392.33	1129.72	944.206	11175.3	898.991
Rv1199c		insertion sequence element IS1081 transposase	-0.452356	0.572311	10.1763	9.96927	17.9277	17.4423	6.53072	4.324
Rv1200		integral membrane transport protein	-0.422731	0.00256379	302.042	316.15	259.047	230.481	231.841	192.098
Rv1201c	dapD	2,3,4,5-tetrahydropyridine-2,6-dicarboxylate N-succinyltransferase	0.252129	0.0310717	259.821	239.262	316.904	292.185	329.703	350.003
Rv1202	dapE	succinyl-diaminopimelate desuccinylase DapE	0.192989	0.503464	59.2175	53.211	65.1012	63.72	64.7135	74.5489
Rv1203c		hypothetical protein	0.172739	0.520169	2.81472	2.99078	3.44068	3.32715	3.95801	3.20296
Rv1204c		hypothetical protein	0.318984	0.0152248	26.9564	29.7832	35.3122	37.3044	32.9505	44.6012
Rv1205		hypothetical protein	-0.00733331	0.960531	96.5667	132.342	100.142	107.376	113.892	106.018
Rv1206	fadD6	fatty-acid--CoA ligase FadD6	0.108504	0.136004	160.764	172.842	175.022	199.528	180.881	167.995
Rv1207	folP2	dihydropteroate synthase	0.122969	0.237755	32.9106	28.7863	30.4228	31.5575	34.3358	34.4318
Rv1208	gpgS	glucosyl-3-phosphoglycerate synthase	-0.065338	0.443406	69.502	76.6388	69.9001	68.6603	69.5621	68.223
Rv1209		hypothetical protein	-0.0995822	0.696352	8.01114	8.10003	14.7587	10.1831	9.69714	9.20851
Rv1210	tagA	DNA-3-methyladenine glycosylase I TagA	0.718125	0.0140772	102.629	109.413	103.311	285.329	123.589	110.022
Rv1211		hypothetical protein	0.0883611	0.240072	244.015	206.738	232.789	239.857	253.016	233.896
Rv1212c	glgA	capsular glucan synthase	-0.202971	0.084023	27.0647	30.7801	30.1512	25.1049	24.6386	26.6646
Rv1213	glgC	glucose-1-phosphate adenylyltransferase	0.158482	0.572198	118.002	108.416	116.621	118.87	129.724	134.284
Rv1214c	PE14	PE family protein PE14	0.0179299	0.928744	8.22766	6.35541	8.4206	8.36829	7.42128	7.60703
Rv1215c		hypothetical protein	0.0135156	0.877553	64.5221	53.211	66.1877	60.1912	66.2967	59.2548
Rv1216c		integral membrane protein	0.0022206	0.985494	118.327	121.376	104.126	127.843	109.835	106.659
Rv1217c		tetronasin ABC transporter integral membrane protein	0.553921	0.0040216	8.01114	5.98156	9.41659	9.17488	10.9835	14.3332
Rv1218c		tetronasin ABC transporter ATP-binding protein	0.536531	1.10452e-06	38.5401	36.5124	36.8515	54.8476	54.3238	53.1691
Rv1219c		transcriptional regulator	0.574666	8.57292e-05	33.6684	30.0324	38.934	48.5966	48.4857	55.8917
Rv1220c		methyltransferase	-0.382131	0.332129	5.62945	2.24309	7.15298	2.52057	5.54122	3.6834
Rv1221	sigE	ECF RNA polymerase sigma factor SigE	-0.126464	0.595211	2067.74	2011.8	1652.97	1794.24	1727.67	1729.44
Rv1222	rseA	anti-sigma E factor RseA	0.0551373	0.720493	51.0981	37.1355	40.3827	55.755	38.8875	39.0761
Rv1223	htrA	serine protease HtrA	-0.0552925	0.850567	527.328	570.491	507.409	519.742	528.89	496.219
Rv1224	tatB	Sec-independent protein translocase protein TatB	-0.144592	0.473117	49.5825	54.3325	50.3425	47.5884	48.8815	43.0798
Rv1225c		hypothetical protein	0.103023	0.606977	7.36159	6.48002	6.51918	5.7469	6.03597	9.92918
Rv1226c		transmembrane protein	-0.121416	0.61675	6.49552	6.48002	4.70829	4.4362	4.65067	6.96644
Rv1227c		transmembrane protein	0.0375999	0.832935	4.9799	6.10618	6.33809	5.34361	6.03597	6.48599
Rv1228	lpqX	lipoprotein LpqX	-0.189939	0.187303	13.0993	9.59542	12.8573	10.2839	12.0719	8.96829
[truncated: 2,647 more rows]

## Sheet: Ciprofloxacin
Locustag	Gene	Description	logFC	PValue	DMSO_1	DMSO_2	DMSO_3	Cipro_1	Cipro_2	Cipro_3
[truncated: 3,852 more rows]

## Sheet: Moxifloxacin
Locustag	Gene	Description	logFC	PValue	DMSO_1	DMSO_2	DMSO_3	Moxi_1	Moxi_2	Moxi_3
[truncated: 3,852 more rows]

[truncated: 2 more sheets: Ethambutol, Isoniazid]
