# Supplementary material for: A chlorinated diketopiperazine antibiotic targets Mycobacterium tuberculosis
Source: Antimicrob Agents Chemother. 2025 Jul 31;69(9):e00369-25. doi: 10.1128/aac.00369-25 (PMC12406682; doi:10.1128/aac.00369-25)
Supplement: Supplemental material D — Genes from M. tuberculosis that are upregulated and downregulated when treated with speirobactin, ciprofloxacin, moxifloxacin, ethambutol, and isoniazid. [file aac.00369-25-s0004.xlsx]

## Sheet: Down regulated genes
Supplemental_File_D_Upregulated_and_downregulated_genes_in_transcriptomic_analysis
Treated compound(s)	total	elements	Gene name	description
Speirobactin Cipro Moxi	22	Rv0970		integral membrane protein
		Rv1709	scpA	segregation and condensation protein ScpA
		Rv1451		protoheme IX farnesyltransferase
		Rv1714		oxidoreductase
		Rv1642	rpmI	50S ribosomal protein L35
		Rv1415	ribA2	bifunctional riboflavin biosynthesis GTP cyclohydrolase II/3,4-dihydroxy-2-butanone 4-phosphate synthase
		Rv1087	PE_PGRS21	PE-PGRS family protein PE_PGRS21
		Rv0956	purN	phosphoribosylglycinamide formyltransferase PurN
		Rv0899	arfA	peptidoglycan-binding protein ArfA
		Rv1143	mcr	alpha-methylacyl-CoA racemase
		Rv1395		HTH-type transcriptional regulator
		Rv1375		hypothetical protein
		Rv1188		proline dehydrogenase
		Rv0988		hypothetical protein
		Rv1631	coaE	dephospho-CoA kinase CoaE
		Rv1612	trpB	tryptophan synthase subunit beta
		Rv0977	PE_PGRS16	PE-PGRS family protein PE_PGRS16
		Rv0967	csoR	copper-sensing transcriptional repressor CsoR
		Rv1408	rpe	ribulose-phosphate 3-epimerase
		Rv1659	argH	argininosuccinate lyase
		Rv1073		hypothetical protein
		Rv1178		aminotransferase
Speirobactin Cipro	8	Rv1469	ctpD	cobalt/nickel-exporting P-type ATPase
		Rv1547	dnaE1	DNA polymerase III subunit alpha
		Rv3122		hypothetical protein
		Rv1544		ketoacyl reductase
		Rv1546		hypothetical protein
		Rv0930	pstA1	phosphate ABC transporter permease PstA
		Rv1473		macrolide ABC transporter ATP-binding protein
		Rv2551c		hypothetical protein
Speirobactin Moxi	3	Rv1698	mctB	copper transporter MctB
		Rv1741	vapC34	ribonuclease VapC34
		Rv2349c	plcC	phospholipase C
Cipro Moxi	8	Rv1404		transcriptional regulator
		Rv0957	purH	bifunctional phosphoribosylaminoimidazolecarboxamide formyltransferase/inosinemonophosphate cyclohydrolase
		Rv1552	frdA	fumarate reductase flavoprotein subunit
		Rv1368	lprF	lipoprotein LprF
		Rv1360		oxidoreductase
		Rv1617	pykA	pyruvate kinase
		Rv1462		hypothetical protein
		Rv1481		membrane protein
Speirobactin	22	Rv2351c	plcA	membrane-associated phospholipase A
		Rv0588		hypothetical protein
		Rv1697		hypothetical protein
		Rv2147c		cell division protein SepF
		Rv0591	mce2C	Mce family protein Mce2C
		Rv0291	mycP3	membrane-anchored mycosin MycP
		Rv2150c	ftsZ	cell division protein FtsZ
		Rv1661	pks7	polyketide synthase
		Rv3209		hypothetical protein
		Rv1662	pks8	polyketide synthase
		Rv0592	mce2D	Mce family protein Mce2D
		Rv0292	eccE3	ESX-3 secretion system protein EccE
		Rv0587	yrbE2A	hypothetical protein
		Rv0996		transmembrane protein
		Rv3587c		membrane protein
		Rv1043c		hypothetical protein
		Rv1620c	cydC	cytochrome biosyntheisis ABC transporter ATP-binding protein/permease CydC
		Rv0882		transmembrane protein
		Rv1609	trpE	anthranilate synthase component I
		Rv1381	pyrC	dihydroorotase
		Rv0589	mce2A	Mce family protein Mce2A
		Rv2350c	plcB	membrane-associated phospholipase B
Cipro	18	Rv2545	vapB18	antitoxin VapB18
		Rv0657c	vapB6	antitoxin VapB6
		Rv1195	PE13	PE family protein PE13
		Rv1442	bisC	biotin sulfoxide reductase BisC
		Rv3123		hypothetical protein
		Rv3471c		hypothetical protein
		Rv3415c		hypothetical protein
		Rv1383	carA	carbamoyl-phosphate synthase small subunit
		Rv1512	epiA	nucleotide-sugar epimerase EpiA
		Rv3844		transposase
		Rv2065	cobH	precorrin-8X methylmutase
		Rv1605	hisF	imidazole glycerol phosphate synthase subunit HisF
		Rv0735	sigL	ECF RNA polymerase sigma factor SigL
		Rv1559	ilvA	threonine dehydratase IlvA
		Rv1706A		hypothetical protein
		Rv1422		hypothetical protein
		Rv0804		hypothetical protein
		Rv3659c		conjugal transfer protein
Moxi	11	Rv1543		oxidoreductase
		Rv0928	pstS3	phosphate ABC transporter substrate-binding lipoprotein PstS
		Rv1352		hypothetical protein
		Rv3628	ppa	inorganic pyrophosphatase
		Rv3597c	lsr2	iron-regulated H-NS-like protein
		Rv3022A	PE29	PE family protein PE29
		Rv1726		oxidoreductase
		Rv1569	bioF1	8-amino-7-oxononanoate synthase
		Rv1391	dfp	bifunctional phosphopantothenoylcysteine decarboxylase/phosphopantothenate--cysteine ligase
		Rv1501		hypothetical protein
		Rv1037c	esxI	ESAT-6 like protein EsxI

## Sheet: Up regulated genes
Supplemental_File_D_Upregulated_and_downregulated_genes_in_transcriptomic_analysis
Treated compound(s)	total	elements	gene	description
Speirobactin Cipro Moxi	19	Rv2885c		transposase
		Rv3190A		hypothetical protein
		Rv2737c	recA	recombinase A
		Rv1588c		hypothetical protein
		Rv3517		hypothetical protein
		Rv2979c		resolvase
		Rv3202c		ATP-dependent DNA helicase
		Rv1286		adenylyl-sulfate kinase
		Rv2734		hypothetical protein
		Rv1316c	ogt	methylated-DNA--protein-cysteine methyltransferase
		Rv2886c		resolvase
		Rv1148c		hypothetical protein
		Rv2191		hypothetical protein
		Rv2100		hypothetical protein
		Rv2719c		membrane protein
		Rv1317c	alkA	bifunctional regulatory protein/DNA repair enzyme AlkA
		Rv0095c		hypothetical protein
		Rv1945		hypothetical protein
		Rv3201c		ATP-dependent DNA helicase
Speirobactin Cipro	4	Rv1602	hisH	imidazole glycerol phosphate synthase subunit HisH
		Rv1279		GMC-type oxidoreductase
		Rv1806	PE2	PE family protein PE20
		Rv0244c	fadE5	acyl-CoA dehydrogenase FadE5
Speirobactin Moxi	4	Rv1551	plsB1	acyltransferase PlsB
		Rv0943c		monooxygenase
		Rv0605		IS1536 family serine type transposase
		Rv0607		hypothetical protein
Cipro Moxi	3	Rv1430	PE16	PE family protein PE16
		Rv1460		transcriptional regulator
		Rv1972		Mce associated membrane protein
Speirobactin	18	Rv1083		hypothetical protein
		Rv1629	polA	DNA polymerase I
		Rv1570	bioD	ATP-dependent dethiobiotin synthetase BioD
		Rv1384	carB	carbamoyl-phosphate synthase large subunit
		Rv1432		dehydrogenase
		Rv1677	dsbF	lipoprotein DsbF
		Rv1423	whiA	transcriptional regulator WhiA
		Rv1536	ileS	isoleucine--tRNA ligase
		Rv1619		hypothetical protein
		Rv1429		hypothetical protein
		Rv1534		transcriptional regulator
		Rv1601	hisB	imidazole glycerol-phosphate dehydratase
		Rv1405c		methyltransferase
		Rv3085		oxidoreductase SadH
		Rv1479	moxR1	transcriptional regulator MoxR1
		Rv1606	hisI	phosphoribosyl-AMP cyclohydrolase
		Rv1296	thrB	homoserine kinase
		Rv1138a		hypothetical protein
Cipro	32	Rv1653	argJ	bifunctional glutamate N-acetyltransferase/amino-acid acetyltransferase
		Rv1471	trxB1	thioredoxin
		Rv1464	csd	cysteine desulfurase
		Rv1420	uvrC	excinuclease ABC subunit UvrC
		Rv1196	PPE18	PPE family protein PPE18
		Rv3115		transposase
		Rv1553	frdB	fumarate reductase iron-sulfur subunit
		Rv1493	mutB	methylmalonyl-CoA mutase large subunit
		Rv1336	cysM	O-phosphoserine sulfhydrylase
		Rv1324		thioredoxin
		Rv1388	mihF	integration host factor MihF
		Rv1382		hypothetical protein
		Rv2031c	hspX	alpha-crystallin
		Rv1078		hypothetical protein
		Rv1684		hypothetical protein
		Rv1700		NUDIX hydrolase
		Rv1379	pyrR	bifunctional pyrimidine operon regulatory protein/uracil phosphoribosyltransferase
		Rv1722		carboxylase
		Rv1610		membrane protein
		Rv1738		hypothetical protein
		Rv1020	mfd	transcription-repair coupling factor
		Rv1079	metB	cystathionine gamma-synthase
		Rv3131		NAD(P)H nitroreductase
		Rv1455		hypothetical protein
		Rv1670		hypothetical protein
		Rv1517		hypothetical protein
		Rv1162	narH	nitrate reductase subunit beta
		Rv3130c	tgs1	diacyglycerol O-acyltransferase
		Rv1701		tyrosine recombinase XerD
		Rv1409	ribG	bifunctional riboflavin biosynthesis diaminohydroxyphosphoribosylaminopyrimidine deaminase/5-amino-6-(5-phosphoribosylamino) uracil reductase
		Rv1519		hypothetical protein
		Rv1683		bifunctional long-chain acyl-CoA synthase/lipase
Moxi	62	Rv0934	pstS1	phosphate ABC transporter substrate-binding lipoprotein PstS
		Rv2308		hypothetical protein
		Rv3226c		hypothetical protein
		Rv3074		hypothetical protein
		Rv1540		RNA pseudouridine synthase
		Rv0182c	sigG	ECF RNA polymerase sigma factor SigG
		Rv1293	lysA	diaminopimelate decarboxylase
		Rv0351	grpE	stress response protein GrpE
		Rv1112		GTP-binding protein
		Rv3776		hypothetical protein
		Rv2978c		transposase
		Rv3827c		transposase
		Rv1765c		hypothetical protein
		Rv0955		integral membrane protein
		Rv2592c	ruvB	Holliday junction ATP-dependent DNA helicase RuvB
		Rv3297	nei	endonuclease VIII
		Rv1679	fadE16	acyl-CoA dehydrogenase FadE16
		Rv0184		hypothetical protein
		Rv1742		hypothetical protein
		Rv0949	uvrD1	ATP-dependent DNA helicase UvrD
		Rv1727		hypothetical protein
		Rv3586		DNA integrity scanning protein DisA
		Rv3585	radA	DNA repair protein RadA
		Rv1463		ABC transporter ATP-binding protein
		Rv1349	irtB	iron ABC transporter ATP-binding protein/permease IrtB
		Rv2119		hypothetical protein
		Rv1378c		hypothetical protein
		Rv2736c	recX	regulatory protein RecX
		Rv1165	typA	GTP-binding translation elongation factor
		Rv2539c	aroK	shikimate kinase
		Rv3446c		hypothetical protein
		Rv1833c		haloalkane dehalogenase
		Rv1712	cmk	cytidylate kinase
		Rv1000c		hypothetical protein
		Rv1657	argR	arginine repressor
		Rv2792c		resolvase
		Rv2030c		hypothetical protein
		Rv3828c		resolvase
		Rv3714c		hypothetical protein
		Rv1499		hypothetical protein
		Rv3370c	dnaE2	error-prone DNA polymerase
		Rv0885		hypothetical protein
		Rv2489c		hypothetical protein
		Rv1495	mazF4	mRNA interferase MazF4
		Rv1277		hypothetical protein
		Rv3296	lhr	ATP-dependent helicase
		Rv1265		hypothetical protein
		Rv3242c		hypothetical protein
		Rv2735c		hypothetical protein
		Rv0185		hypothetical protein
		Rv1497	lipL	esterase LipL
		Rv3555c		hypothetical protein
		Rv1692		phosphatase
		Rv0621		membrane protein
		Rv0922		transposase
		Rv1180	pks3	polyketide beta-ketoacyl synthase
		Rv2308a		hypothetical protein
		Rv1907c		hypothetical protein
		Rv2015c		hypothetical protein
		Rv2977c	thiL	thiamine-monophosphate kinase
		Rv3263		DNA methylase
		Rv3851		membrane protein
